# Supplementary material for: Genome-wide expression patterns in physiological cardiac hypertrophy
Source: BMC Genomics. 2010 Oct 11;11:557. doi: 10.1186/1471-2164-11-557 (PMC3091706; doi:10.1186/1471-2164-11-557)
Supplement: Additional file 1 — Table of Conserved network genes in physiological cardiac hypertrophy (sorted by node degree). [file 1471-2164-11-557-S1.XLS]

## Sheet: Sheet1
Table S1. Conserved network genes in physiological cardiac hypertrophy (sorted by node degree)
ID	Gene Symbol	Node Degree	Betweenness Centrality	Conserved MCL Cluster	Core MCL Cluster	Full Gene Name	GO-BP	GO-CC	GO-MF	KEGG	PubMed:"Heart"	PubMed:"Heart+Failure"	PubMed:"Hypertrophy"	Total abstracts
ENSMUSG00000027618	Nfs1	53	75043.2	0	0	similar to Nitrogen fixation gene 1 (S. cerevisiae)	Mo-molybdopterin cofactor biosynthetic process	nucleus	transferase activity	Thiamine metabolism	0	0	0	0
ENSMUSG00000042541	Shfm1	53	76542.3	0	0	split hand/foot malformation (ectrodactyly) type 1	proteolysis	protein complex	protein binding		1	0	0	1
ENSMUSG00000036503	Rnf13	47	193151	0	0	ring finger protein 13		nucleus	zinc ion binding		0	0	0	0
ENSMUSG00000041028	Ghitm	44	59176	0	0	growth hormone inducible transmembrane protein	sodium ion transport	membrane	sodium:amino acid symporter activity		0	0	0	0
ENSMUSG00000029156	Sgcb	42	52107.9	0	0	sarcoglycan, beta (dystrophin-associated glycoprotein)	membrane organization	sarcolemma			2	0	0	2
ENSMUSG00000061838	Suclg2	41	61978.1	0	0	succinate-Coenzyme A ligase, GDP-forming, beta subunit	tricarboxylic acid cycle	mitochondrion	succinate-semialdehyde dehydrogenase activity	Citrate cycle (TCA cycle)	0	0	0	0
ENSMUSG00000045896	Paip2b	39	29561.2	0	0	poly(A) binding protein interacting protein 2B	negative regulation of translational initiation		"translation repressor activity, nucleic acid binding"		0	0	0	0
ENSMUSG00000031299	Pdha1	39	79512.1	0	0	pyruvate dehydrogenase E1 alpha 1	oxidation reduction	mitochondrion	pyruvate dehydrogenase activity	Butanoate metabolism	0	0	0	0
ENSMUSG00000031996	Aplp2	39	33822.1	0	0	amyloid beta (A4) precursor-like protein 2	suckling behavior	plasma membrane	serine-type endopeptidase inhibitor activity		0	0	1	1
ENSMUSG00000025240	Sacm1l	37	77197.4	1	1	SAC1 (suppressor of actin mutations 1, homolog)-like (S. cerevisiae)	phosphoinositide dephosphorylation	membrane	phosphatase activity		0	0	0	0
ENSMUSG00000031776	Arl2bp	36	38369.6	0	0	ADP-ribosylation factor-like 2 binding protein		soluble fraction	small GTPase regulator activity		0	0	0	0
ENSMUSG00000044221	Grsf1	36	55021	0	0	G-rich RNA sequence binding factor 1	response to freezing	nucleus	RNA binding		0	0	0	0
ENSMUSG00000020460	Rps27a	33	27950.3	0	0	predicted gene, EG619900	translation	ribosome	zinc ion binding	Ribosome	1	0	0	1
ENSMUSG00000030061	Uba3	32	75246.3	7	1	ubiquitin-like modifier activating enzyme 3	regulation of cell cycle	nucleus	transcription repressor activity	Ubiquitin mediated proteolysis	0	0	0	0
ENSMUSG00000061130	Ppm1b	32	73822	0	0	protein phosphatase 1B, magnesium dependent, beta isoform	protein amino acid dephosphorylation	protein serine/threonine phosphatase complex	protein serine/threonine phosphatase activity	MAPK signaling pathway	0	0	0	0
ENSMUSG00000021477	Ctsl	32	24207	0	0	cathepsin L	proteolysis	soluble fraction	protein binding	Antigen processing and presentation	16	1	9	26
ENSMUSG00000028879	Stx12	32	96360.9	0	0	syntaxin 12	vesicle-mediated transport	membrane	SNAP receptor activity	SNARE interactions in vesicular transport	0	0	0	0
ENSMUSG00000069379	AC135291.4	32	146783	2	2		ubiquitin-dependent protein catabolic process	proteasome core complex	threonine-type endopeptidase activity		0	0	0	0
ENSMUSG00000025465	Echs1	32	63816.4	0	0	enoyl Coenzyme A hydratase, short chain, 1, mitochondrial	metabolic process	mitochondrion	protein binding	Tryptophan metabolism	0	0	0	0
ENSMUSG00000040843	Tiprl	31	49528.1	0	0	TIP41, TOR signalling pathway regulator-like (S. cerevisiae)			protein binding		0	0	0	0
ENSMUSG00000061477	Rps7	31	30936.8	0	0	ribosomal protein S7	translation	ribosome	structural constituent of ribosome	Ribosome	11	0	0	11
ENSMUSG00000021686	Ap3b1	31	20103.5	0	0	adaptor-related protein complex 3, beta 1 subunit	vesicle-mediated transport	trans-Golgi network	zinc ion binding		0	0	0	0
ENSMUSG00000018379	Sfrs1	30	28716.9	0	0	splicing factor, arginine/serine-rich 1 (ASF/SF2)	RNA splicing	spliceosome	RS domain binding		4	0	0	4
ENSMUSG00000060450	Rnf14	30	39916.7	0	0	ring finger protein 14	transcription	nucleus	zinc ion binding		0	0	0	0
ENSMUSG00000001018	Snapin	30	51129.3	0	0	SNAP-associated protein	synaptic vesicle exocytosis	synaptosome	SNARE binding		2	0	1	3
ENSMUSG00000020777	Acox1	30	37857.2	0	0	acyl-Coenzyme A oxidase 1, palmitoyl	tRNA aminoacylation for protein translation	peroxisome	protein N-terminus binding	Polyunsaturated fatty acid biosynthesis	0	0	0	0
ENSMUSG00000073639	Rab18	29	54872.3	1	1	RAB18, member RAS oncogene family	transport	plasma membrane	transcription factor binding		1	0	0	1
ENSMUSG00000029911	Ssbp1	29	60764.3	10	1	single-stranded DNA binding protein 1	positive regulation of helicase activity	mitochondrion	single-stranded DNA binding		0	0	0	0
ENSMUSG00000029145	Eif2b4	29	118720	0	0	eukaryotic translation initiation factor 2B, subunit 4 delta	translational initiation	eukaryotic translation initiation factor 2B complex	translation initiation factor activity		0	0	0	0
ENSMUSG00000030876	Mettl9	29	144869	0	0	methyltransferase like 9					0	0	0	0
ENSMUSG00000031432	Prps1	29	20245.2	0	0	phosphoribosyl pyrophosphate synthetase 1	ribonucleoside monophosphate biosynthetic process		transferase activity	Pentose phosphate pathway	0	0	0	0
ENSMUSG00000027452	Acss1	27	46225.4	0	0	acyl-CoA synthetase short-chain family member 1	metabolic process	mitochondrion	nucleotide binding	Pyruvate metabolism	0	0	0	0
ENSMUSG00000006932	Ctnnb1	27	59282.2	0	0	catenin (cadherin associated protein), beta 1	Wnt receptor signaling pathway through beta-catenin	Z disc	transcription factor binding	Wnt signaling pathway	241	17	75	333
ENSMUSG00000021794	Glud1	27	53722.8	0	0	predicted gene, EG545999	transmembrane receptor protein tyrosine kinase signaling pathway	mitochondrion	protein binding	Arginine and proline metabolism	0	0	0	0
ENSMUSG00000060073	Psma3	26	43619.4	1	1	proteasome (prosome, macropain) subunit, alpha type 3	ubiquitin-dependent protein catabolic process	protein complex	threonine-type endopeptidase activity	Proteasome	0	0	0	0
ENSMUSG00000020124	Usp15	26	65897.9	1	1	ubiquitin specific peptidase 15	ubiquitin-dependent protein catabolic process		ubiquitin-specific protease activity		0	0	0	0
ENSMUSG00000002496	Tsc2	26	174803	9	2	tuberous sclerosis 2	signal transduction	TSC1-TSC2 complex	receptor binding	mTOR signaling pathway	74	2	10	86
ENSMUSG00000007850	Hnrnph1	25	29323.1	0	0	heterogeneous nuclear ribonucleoprotein H1	RNA splicing	spliceosome	RNA binding		0	0	0	0
ENSMUSG00000017119	Nbr1	25	20181.8	0	0	neighbor of Brca1 gene 1			zinc ion binding		4	0	0	4
ENSMUSG00000032216	Nedd4	25	22161.4	0	0	neural precursor cell expressed, developmentally down-regulated 4	protein ubiquitination	ubiquitin ligase complex	ubiquitin-protein ligase activity	Ubiquitin mediated proteolysis	9	0	2	11
ENSMUSG00000001891	Ugp2	25	80092.7	0	0	UDP-glucose pyrophosphorylase 2	UDP-glucose metabolic process	soluble fraction	UTP:glucose-1-phosphate uridylyltransferase activity	Galactose metabolism	0	0	0	0
ENSMUSG00000020570	Sypl	24	37952.5	1	1	synaptophysin-like protein	transport	synaptic vesicle	transporter activity		0	0	0	0
ENSMUSG00000004364	Cul3	24	97379.1	1	1	cullin 3	ubiquitin-dependent protein catabolic process	nucleus	ubiquitin protein ligase binding	Ubiquitin mediated proteolysis	2	0	1	3
ENSMUSG00000030417	Pdcd5	23	26597.3	0	0	predicted gene, 100042424	apoptosis		DNA binding		2	1	0	3
ENSMUSG00000040269	Mrps28	23	28964.3	0	0	mitochondrial ribosomal protein S28		ribosome	RNA binding		0	0	0	0
ENSMUSG00000048076	Arf1	23	2949.27	0	0	ADP-ribosylation factor 1	vesicle-mediated transport	sarcomere	protein binding		28	0	1	29
ENSMUSG00000036275	9530068E07Rik	22	4967.98	0	0	RIKEN cDNA 9530068E07 gene		membrane			0	0	0	0
ENSMUSG00000020955	Ap4s1	21	68182.1	0	0	adaptor-related protein complex AP-4, sigma 1	vesicle-mediated transport	trans-Golgi network	protein transporter activity		0	0	0	0
ENSMUSG00000061983	Rps12	21	17155.9	0	0	predicted gene, OTTMUSG00000015569	translation	ribosome	structural constituent of ribosome	Ribosome	1	0	0	1
ENSMUSG00000019872	Smpdl3a	21	16988.3	0	0	sphingomyelin phosphodiesterase, acid-like 3A	sphingomyelin catabolic process	extracellular space	sphingomyelin phosphodiesterase activity		0	0	0	0
ENSMUSG00000026341	Actr3	20	37310.5	7	1	ARP3 actin-related protein 3 homolog (yeast)	response to protein stimulus	podosome	protein binding		2	0	0	2
ENSMUSG00000031807	Pgls	20	65876.1	71	43	6-phosphogluconolactonase	pentose-phosphate shunt		hydrolase activity	Pentose phosphate pathway	0	0	0	0
ENSMUSG00000001366	Fbxo9	20	7332.57	0	0	f-box protein 9	modification-dependent protein catabolic process				0	0	0	0
ENSMUSG00000028081	Rps3a	20	62015.6	0	0	ribosomal protein S3A	translation	ribosome	structural constituent of ribosome	Ribosome	0	0	0	0
ENSMUSG00000016382	Pls3	20	29524.1	1	1	plastin 3 (T-isoform)	actin filament organization	cytoplasm	protein binding		0	0	0	0
ENSMUSG00000022974	1810007M14Rik	19	15426.2	0	0	RIKEN cDNA 1810007M14 gene	transcription	nucleus	transcription factor activity		0	0	0	0
ENSMUSG00000031422	Morf4l2	19	33727	0	0	similar to mortality factor 4 like 2	transcription	nucleus	protein binding		0	0	0	0
ENSMUSG00000038160	Atg5	19	53356	0	0	autophagy-related 5 (yeast)	ventricular cardiac muscle cell development	pre-autophagosomal structure membrane	protein binding	Regulation of autophagy	8	3	2	13
ENSMUSG00000029469	Ift81	19	23779.2	0	0	intraflagellar transport 81 homolog (Chlamydomonas)	spermatogenesis				1	0	1	2
ENSMUSG00000024431	Nr3c1	19	23716.4	0	0	nuclear receptor subfamily 3, group C, member 1	transcription from RNA polymerase II promoter	protein complex	zinc ion binding	Neuroactive ligand-receptor interaction	3	0	0	3
ENSMUSG00000009073	Nf2	19	15933.3	0	0	neurofibromatosis 2	Schwann cell proliferation	ruffle	protein binding		2	0	0	2
ENSMUSG00000026353	Ubxn4	19	52279.9	1	1	UBX domain protein 4	response to unfolded protein	nucleus	thyroid hormone receptor activity		0	0	0	0
ENSMUSG00000009549	Srp14	19	16542.6	0	0	signal recognition particle 14	SRP-dependent cotranslational protein targeting to membrane	"signal recognition particle, endoplasmic reticulum targeting"	RNA binding	Protein export	1	1	0	2
ENSMUSG00000029635	Cdk8	18	13747	0	0	cyclin-dependent kinase 8	transcription	nucleus	transferase activity		3	0	1	4
ENSMUSG00000028161	Ppp3ca	18	71043.2	0	0	protein phosphatase 3, catalytic subunit, alpha isoform	skeletal muscle fiber development	Z disc	zinc ion binding	Calcium signaling pathway	1	0	1	2
ENSMUSG00000021911	Parg	18	37298.7	87	44	poly (ADP-ribose) glycohydrolase	response to DNA damage stimulus	nucleus	poly(ADP-ribose) glycohydrolase activity		1	0	1	2
ENSMUSG00000021149	Gtpbp4	18	12391	0	0	GTP binding protein 4	small GTPase mediated signal transduction	perinuclear region of cytoplasm	protein binding		0	0	0	0
ENSMUSG00000074460	AC171204.1	18	13599.2	0	0	predicted gene, ENSMUSG00000074460	vesicle-mediated transport	zymogen granule membrane	protein binding		0	0	0	0
ENSMUSG00000039756	Dnttip2	18	19677.7	1	1	deoxynucleotidyltransferase, terminal, interacting protein 2	transcription	nucleus			0	0	0	0
ENSMUSG00000002949	Timm44	18	5994.81	0	0	translocase of inner mitochondrial membrane 44	transport	mitochondrion	transferase activity		1	0	1	2
ENSMUSG00000048648	AC122428.4-2	18	108584	0	0	predicted gene, 100043059					0	0	0	0
ENSMUSG00000057723	Krt33b	18	4794.04	0	0	keratin 33B		intermediate filament	structural molecule activity	Cell Communication	0	0	0	0
ENSMUSG00000005882	Uqcc	17	2617.16	0	0	ubiquinol-cytochrome c reductase complex chaperone, CBP3 homolog (yeast)		cytoplasmic vesicle	protein binding		0	0	0	0
ENSMUSG00000049550	Clip1	17	15392.6	0	0	CAP-GLY domain containing linker protein 1		microtubule	zinc ion binding		0	0	0	0
ENSMUSG00000025862	Stag2	17	49547.6	98	0	stromal antigen 2	mitosis	nucleus	binding		0	0	0	0
ENSMUSG00000071867	EG622268	17	60129.4	10	1	mitochondrial ribosomal protein L27	translation	ribosome	structural constituent of ribosome		0	0	0	0
ENSMUSG00000028063	Lmna	17	59597.8	6	4	lamin A	spermatogenesis	plasma membrane	structural molecule activity	Cell Communication	73	22	13	108
ENSMUSG00000066324	Impad1	17	45299.2	50	0	inositol monophosphatase domain containing 1		membrane	metal ion binding		0	0	0	0
ENSMUSG00000026914	Psmd14	17	12509.9	7	1	proteasome (prosome, macropain) 26S subunit, non-ATPase, 14	modification-dependent protein catabolic process	protein complex	zinc ion binding	Proteasome	0	0	0	0
ENSMUSG00000038717	Atp5l	17	50562.9	0	0	ATP synthase, H+ transporting, mitochondrial FO complex, subunit G2, pseudogene	transport	"proton-transporting ATP synthase complex, coupling factor F(o)"	"hydrogen-exporting ATPase activity, phosphorylative mechanism"	Oxidative phosphorylation	0	0	0	0
ENSMUSG00000026664	Phyh	17	13130.5	0	0	phytanoyl-CoA hydroxylase	oxidation reduction	peroxisome	protein binding		1	0	0	1
ENSMUSG00000021390	Ogn	17	53592.9	1	1	osteoglycin		proteinaceous extracellular matrix	protein binding		2	0	2	4
ENSMUSG00000044408	1110002B05Rik	16	27689.9	1	1	RIKEN cDNA 1110002B05 gene		serine C-palmitoyltransferase complex	serine C-palmitoyltransferase activity		0	0	0	0
ENSMUSG00000053329	D10Jhu81e	16	32434.2	0	0	similar to es1 protein		mitochondrion			0	0	0	0
ENSMUSG00000014226	Cacybp	16	34971.8	1	1	calcyclin binding protein	modification-dependent protein catabolic process	nucleus	protein binding	Wnt signaling pathway	1	0	0	1
ENSMUSG00000031696	Vps35	16	45247.3	0	0	vacuolar protein sorting 35	vacuolar protein processing	membrane	protein binding		2	0	0	2
ENSMUSG00000059179	AC158589.7	16	34366	85	1				nucleic acid binding		0	0	0	0
ENSMUSG00000028086	Fbxw7	16	60861.8	0	0	F-box and WD-40 domain protein 7	protein ubiquitination	nucleus	transcription factor activity	Neurodegenerative Diseases	2	0	0	2
ENSMUSG00000023089	Ndufa5	15	14537.9	0	0	NADH dehydrogenase (ubiquinone) 1 alpha subcomplex, 5	transport	respiratory chain	"oxidoreductase activity, acting on NADH or NADPH"	Oxidative phosphorylation	0	0	0	0
ENSMUSG00000034120	Sfrs2	15	12977.1	0	0	splicing factor, arginine/serine-rich 2 (SC-35)	RNA splicing	spliceosome	RNA binding		6	3	1	10
ENSMUSG00000057388	Mrpl18	15	30872.6	1	1	mitochondrial ribosomal protein L18		ribosome			0	0	0	0
ENSMUSG00000078135	Eid1	15	10368.7	0	0	EP300 interacting inhibitor of differentiation 1	transcription	nucleus	transcription corepressor activity		0	0	0	0
ENSMUSG00000029499	Pxmp2	15	28240.9	0	0	peroxisomal membrane protein 2		peroxisome			3	0	1	4
ENSMUSG00000021737	Psmd6	15	24505.8	1	1	proteasome (prosome, macropain) 26S subunit, non-ATPase, 6		protein complex		Proteasome	0	0	0	0
ENSMUSG00000005220	Corin	15	30522.5	0	0	corin	proteolysis	membrane	serine-type peptidase activity		49	13	17	79
ENSMUSG00000037815	Ctnna1	15	6679.06	0	0	catenin (cadherin associated protein), alpha 1	response to organic cyclic substance	zonula adherens	structural molecule activity	Adherens junction	5	0	0	5
ENSMUSG00000055839	Tceb2	14	31120	6	4	transcription elongation factor B (SIII), polypeptide 2	transcription	nucleus	protein binding	Renal cell carcinoma	0	0	0	0
ENSMUSG00000015733	Capza2	14	19697.9	7	1	capping protein (actin filament) muscle Z-line, alpha 2	vasodilation	soluble fraction	syntaxin binding		0	0	0	0
ENSMUSG00000070372	Capza1	14	62111.6	10	1	predicted gene, 100041985	barbed-end actin filament capping	membrane	actin binding		1	1	0	2
ENSMUSG00000000078	Klf6	14	7646.33	0	0	Kruppel-like factor 6	wound healing	nucleus	zinc ion binding		3	0	1	4
ENSMUSG00000021270	Hsp90aa1	14	29290.8	1	1	heat shock protein 90, alpha (cytosolic), class A member 1	response to unfolded protein	melanosome	unfolded protein binding	Antigen processing and presentation	0	0	0	0
ENSMUSG00000069188	BX682541.5	14	60172.3	70	2	predicted gene, OTTMUSG00000009334	translation	ribosome	structural constituent of ribosome		0	0	0	0
ENSMUSG00000071708	Sms	14	37029.5	37	11	predicted gene, OTTMUSG00000017637	spermine metabolic process		transferase activity	beta-Alanine metabolism	82	7	13	102
ENSMUSG00000005566	Trim28	14	63584.8	6	4	tripartite motif-containing 28	transcription	nucleus	zinc ion binding		0	0	0	0
ENSMUSG00000072235	Tuba1a	13	32875.4	2	2	tubulin, alpha 1A	protein polymerization	protein complex	structural molecule activity	Gap junction	0	0	0	0
ENSMUSG00000022270	1810015C04Rik	13	12009.7	0	0	family with sequence similarity 134, member B		membrane			0	0	0	0
ENSMUSG00000019877	Serinc1	13	10114.2	0	0	serine incorporator 1	sphingolipid metabolic process	plasma membrane	protein binding		1	0	0	1
ENSMUSG00000030662	Ipo5	13	7995.53	1	1	hypothetical protein LOC100044315	transport	nucleus	protein transporter activity		1	1	0	2
ENSMUSG00000028633	Ctps	13	48842.5	3	0	cytidine 5'-triphosphate synthase	pyrimidine nucleotide biosynthetic process		protein binding	Pyrimidine metabolism	3	1	0	4
ENSMUSG00000020572	Nampt	13	10253.5	1	1	nicotinamide phosphoribosyltransferase	pyridine nucleotide biosynthetic process	cytoplasm	"transferase activity, transferring glycosyl groups"	Nicotinate and nicotinamide metabolism	4	0	0	4
ENSMUSG00000040048	Ndufb10	13	25300.5	14	21	NADH dehydrogenase (ubiquinone) 1 beta subcomplex, 10	transport	respiratory chain	protein binding		1	0	1	2
ENSMUSG00000021893	Capn7	13	14490.2	0	0	calpain 7	proteolysis	nucleus	peptidase activity		0	0	0	0
ENSMUSG00000020916	Krt36	13	47601.1	3	3		regulation of keratinocyte differentiation	intermediate filament	structural molecule activity		0	0	0	0
ENSMUSG00000034570	Inpp5j	13	43371.2	102	0	inositol polyphosphate 5-phosphatase J		ruffle	structural constituent of cell wall	Phosphatidylinositol signaling system	0	0	0	0
ENSMUSG00000000708	Kat2b	13	6448.75	0	0	K(lysine) acetyltransferase 2B	transcription	nucleus	transferase activity	Notch signaling pathway	0	0	0	0
ENSMUSG00000030249	Abcc9	13	17414.3	0	0	ATP-binding cassette, sub-family C (CFTR/MRP), member 9	transport	sarcomere	sulfonylurea receptor activity	ABC transporters - General	10	2	0	12
ENSMUSG00000055044	Pdlim1	13	42503.8	57	4	PDZ and LIM domain 1 (elfin)	response to hypoxia	transcription factor complex	zinc ion binding		2	0	0	2
ENSMUSG00000030231	Plekha5	13	15194.5	0	0	pleckstrin homology domain containing, family A member 5			protein binding		0	0	0	0
ENSMUSG00000025613	Cct8	13	15336.5	7	1	chaperonin containing Tcp1, subunit 8 (theta)	protein folding	nucleus	unfolded protein binding		0	0	0	0
ENSMUSG00000022186	Oxct1	12	3349.72	0	0	3-oxoacid CoA transferase 1	metabolic process	mitochondrion	transferase activity	Synthesis and degradation of ketone bodies	0	0	0	0
ENSMUSG00000028127	Abcd3	12	34909.8	1	1	ATP-binding cassette, sub-family D (ALD), member 3	transport	peroxisome	protein self-association	ABC transporters - General	0	0	0	0
ENSMUSG00000025234	Arih1	12	29901.4	1	1	ariadne ubiquitin-conjugating enzyme E2 binding protein homolog 1 (Drosophila)	ubiquitin-dependent protein catabolic process	cytoplasm	zinc ion binding		0	0	0	0
ENSMUSG00000030516	Tjp1	12	9959.58	1	1	tight junction protein 1	blastocyst formation	tight junction	protein domain specific binding	Tight junction	0	0	0	0
ENSMUSG00000079523	Tmsb10	12	22742.7	2	2	predicted gene, EG666300	sequestering of actin monomers	cytoskeleton	actin monomer binding		0	0	0	0
ENSMUSG00000066116	BX682545.5-2	12	30111.2	0	0	predicted gene, ENSMUSG00000066116	translation	ribosome	structural constituent of ribosome		0	0	0	0
ENSMUSG00000027499	Pkia	12	23821.3	120	1	protein kinase inhibitor, alpha	regulation of G2/M transition of mitotic cell cycle	soluble fraction	protein kinase inhibitor activity		2	0	0	2
ENSMUSG00000030967	Zranb1	12	14139.9	70	0	zinc finger, RAN-binding domain containing 1	Wnt receptor signaling pathway	nucleus	zinc ion binding		0	0	0	0
ENSMUSG00000031167	Rbm3	12	18506.7	0	0	predicted gene, OTTMUSG00000022091	UTP biosynthetic process		RNA binding		1	0	0	1
ENSMUSG00000062901	Klhl24	12	30409.2	96	2	kelch-like 24 (Drosophila)		perikaryon	protein binding		0	0	0	0
ENSMUSG00000006369	Fbln1	12	54840.7	2	2	fibulin 1	extracellular matrix organization	proteinaceous extracellular matrix	protein binding		1	0	0	1
ENSMUSG00000021775	Nr1d2	12	23753.7	68	0	nuclear receptor subfamily 1, group D, member 2	transcription	nucleus	zinc ion binding		0	0	1	1
ENSMUSG00000044006	Cilp2	12	87496.5	3	3	cartilage intermediate layer protein 2					1	0	0	1
ENSMUSG00000078713	Tomm5	12	15726.6	0	0	translocase of outer mitochondrial membrane 5 homolog (yeast)	protein transport	mitochondrion	protein transporter activity		0	0	0	0
ENSMUSG00000078134	RP23-438D7.4	12	10141.9	1	1				nucleotide binding		0	0	1	1
ENSMUSG00000031930	Wwp2	11	49769.5	5	1	WW domain containing E3 ubiquitin protein ligase 2	protein ubiquitination	intracellular	ubiquitin-protein ligase activity	Dentatorubropallidoluysian atrophy (DRPLA)	0	0	0	0
ENSMUSG00000040231	Syngr4	11	44820.8	3	3	synaptogyrin 4		membrane			0	0	0	0
ENSMUSG00000026393	Nek7	11	11903	0	0	NIMA (never in mitosis gene a)-related expressed kinase 7	protein amino acid phosphorylation	cytoplasm	transferase activity		1	0	0	1
ENSMUSG00000022892	App	11	5864.13	0	0	amyloid beta (A4) precursor protein	visual learning	synaptosome	zinc ion binding	Alzheimer's disease	125	9	15	149
ENSMUSG00000035958	Ttrap	11	11182.7	5	14	TRAF and TNF receptor associated protein		nucleus	receptor activity		1	0	0	1
ENSMUSG00000012535	Tnpo3	11	10104.3	1	1	transportin 3	transport	nucleus	binding		0	0	0	0
ENSMUSG00000020361	Hspa4	11	7910.04	27	1	heat shock protein 4	response to stress	nucleus	nucleotide binding	Antigen processing and presentation	2	0	0	2
ENSMUSG00000021377	Dek	11	11215.8	11	0	DEK oncogene (DNA binding)	response to protein stimulus	nucleus	nucleic acid binding		1	0	0	1
ENSMUSG00000026585	Kifap3	11	12166.6	0	0	kinesin-associated protein 3	Rho protein signal transduction	kinesin II complex	small GTPase regulator activity		0	0	0	0
ENSMUSG00000031878	Nae1	11	27340.4	5	14	NEDD8 activating enzyme E1 subunit 1	modification-dependent protein catabolic process	plasma membrane	catalytic activity	Alzheimer's disease	1	0	0	1
ENSMUSG00000038429	Usp5	11	34604.6	38	23	ubiquitin specific peptidase 5 (isopeptidase T)	ubiquitin-dependent protein catabolic process		zinc ion binding		0	0	0	0
ENSMUSG00000002524	Puf60	11	18240.1	6	4	poly-U binding splicing factor 60	transcription	ribonucleoprotein complex	RNA binding		0	0	0	0
ENSMUSG00000017167	Cntnap1	11	24683.6	3	3	contactin associated protein-like 1	signal transduction	paranode region of axon	SH3 domain binding	Cell adhesion molecules (CAMs)	0	0	0	0
ENSMUSG00000062813	AC113329.7-1	11	15648.6	61	25	predicted gene, ENSMUSG00000062813			iron ion binding		0	0	0	0
ENSMUSG00000002007	Srpk3	11	35145.2	14	21	serine/arginine-rich protein specific kinase 3	skeletal muscle tissue development		transferase activity		2	0	0	2
ENSMUSG00000015568	Lpl	11	12626.4	0	0	similar to Lipoprotein lipase precursor (LPL)	triglyceride homeostasis	very-low-density lipoprotein particle	triglyceride binding	Alzheimer's disease	492	8	31	531
ENSMUSG00000028691	Prdx1	11	27303.2	9	19	predicted gene, EG637273	response to reactive oxygen species	nucleus	protein binding		4	0	1	5
ENSMUSG00000021577	Sdha	11	9660.28	0	0	succinate dehydrogenase complex, subunit A, flavoprotein (Fp)	tricarboxylic acid cycle	mitochondrion	succinate dehydrogenase (ubiquinone) activity	Citrate cycle (TCA cycle)	4	0	0	4
ENSMUSG00000027184	Caprin1	11	3445.67	1	1	cell cycle associated protein 1		dendrite	protein binding		0	0	0	0
ENSMUSG00000024404	Riok3	11	27877.7	106	0	RIO kinase 3 (yeast)	protein amino acid phosphorylation		transferase activity		0	0	0	0
ENSMUSG00000021040	1810035L17Rik	11	11536.1	7	1	RIKEN cDNA 1810035L17 gene	transcription	nucleus	RNA binding		0	0	0	0
ENSMUSG00000038582	Pptc7	11	51404.3	14	0	PTC7 protein phosphatase homolog (S. cerevisiae)			phosphoprotein phosphatase activity		0	0	0	0
ENSMUSG00000038206	Fbxo8	11	12508.3	1	1	F-box protein 8	ubiquitin-dependent protein catabolic process	ubiquitin ligase complex	guanyl-nucleotide exchange factor activity		0	0	0	0
ENSMUSG00000029713	Gnb2	11	17754.8	6	4	guanine nucleotide binding protein (G protein), beta 2	signal transduction	heterotrimeric G-protein complex	signal transducer activity		0	0	0	0
ENSMUSG00000038145	Snrk	11	25696.7	79	41	SNF related kinase	protein amino acid phosphorylation	nucleus	transferase activity		2	0	0	2
ENSMUSG00000020130	Tbc1d15	11	8669.27	42	1	TBC1 domain family, member 15	regulation of Rab GTPase activity	mitochondrion	Rab GTPase activator activity		0	0	0	0
ENSMUSG00000079377	AC168071.4	11	3802.81	0	0						0	0	0	0
ENSMUSG00000027002	Nckap1	11	7194.39	10	1	NCK-associated protein 1	zygotic determination of anterior/posterior axis, embryo	plasma membrane		Regulation of actin cytoskeleton	0	0	0	0
ENSMUSG00000027177	Hipk3	11	7386.21	0	0	homeodomain interacting protein kinase 3	transcription	PML body	transferase activity		1	0	0	1
ENSMUSG00000017756	Slc12a7	10	7249.03	84	2	solute carrier family 12, member 7	transport	membrane	transporter activity		1	0	0	1
ENSMUSG00000062270	Morf4l1	10	9062.61	7	1	mortality factor 4 like 1	transcription	Sin3 complex	protein binding		0	0	0	0
ENSMUSG00000037563	Rps16	10	24288.7	12	35	similar to Rps16 protein	translation	small ribosomal subunit	structural constituent of ribosome	Ribosome	1	0	0	1
ENSMUSG00000024712	Rfk	10	738.819	0	0	riboflavin kinase	riboflavin biosynthetic process	cytoplasm	zinc ion binding	Riboflavin metabolism	0	0	0	0
ENSMUSG00000041697	Cox6a1	10	10496	14	2	cytochrome c oxidase, subunit VI a, polypeptide 1		mitochondrion	cytochrome-c oxidase activity	Oxidative phosphorylation	4	0	0	4
ENSMUSG00000031660	Brd7	10	49112.8	60	1	bromodomain containing 7	Wnt receptor signaling pathway	nucleus	transcription factor binding		0	0	0	0
ENSMUSG00000079316	Rab9	10	17514.7	5	0	RAB9, member RAS oncogene family	transport	plasma membrane	protein binding		1	0	0	1
ENSMUSG00000029617	AU022870	10	13684.5	58	0	expressed sequence AU022870					0	0	0	0
ENSMUSG00000029998	Pcyox1	10	8045.94	118	0	prenylcysteine oxidase 1	prenylcysteine catabolic process	very-low-density lipoprotein particle	prenylcysteine oxidase activity		1	0	0	1
ENSMUSG00000025025	Mxi1	10	20137.6	91	45	Max interacting protein 1	transcription	nucleus	transcription repressor activity		0	0	0	0
ENSMUSG00000020283	Pex13	10	24494.6	10	1	peroxisomal biogenesis factor 13	transport	peroxisome	protein binding		0	0	0	0
ENSMUSG00000004328	Hif3a	10	20868.8	3	3	hypoxia inducible factor 3, alpha subunit	transcription from RNA polymerase II promoter	nucleus	transcription regulator activity		7	1	2	10
ENSMUSG00000021772	Nkiras1	10	38989.4	10	1	NFKB inhibitor interacting Ras-like protein 1	small GTPase mediated signal transduction	intracellular	nucleotide binding		0	0	0	0
ENSMUSG00000039987	Phtf2	10	9239.2	7	1	putative homeodomain transcription factor 2	transcription	nucleus	DNA binding		0	0	0	0
ENSMUSG00000021870	Slmap	10	7016.21	1	1	sarcolemma associated protein	protein folding	Z disc	unfolded protein binding		2	0	0	2
ENSMUSG00000055296	D730040F13Rik	10	10327.5	89	38	RIKEN cDNA D730040F13 gene	UDP-glucose metabolic process	membrane	cellulose synthase activity		0	0	0	0
ENSMUSG00000032480	Dhx30	10	12487.9	6	4	DEAH (Asp-Glu-Ala-His) box polypeptide 30		mitochondrion	RNA binding		0	0	0	0
ENSMUSG00000040055	Gjb6	10	98831.3	23	3	gap junction protein, beta 6	sensory perception of sound	plasma membrane	protein binding	Cell Communication	3	0	0	3
ENSMUSG00000026042	Col5a2	10	45227.4	4	2	collagen, type V, alpha 2	skin development	proteinaceous extracellular matrix	SMAD binding	Focal adhesion	3	0	0	3
ENSMUSG00000025060	Slk	10	15181.2	0	0	STE20-like kinase (yeast)	protein amino acid phosphorylation	plasma membrane	transferase activity		3	0	1	4
ENSMUSG00000030615	Tmem126a	10	17483.7	61	25	transmembrane protein 126A		mitochondrion			0	0	0	0
ENSMUSG00000018102	Hist1h2bc	10	56068.4	27	1		nucleosome assembly	nucleus	protein binding		0	0	0	0
ENSMUSG00000063200	Nol7	10	21661.9	11	1	nucleolar protein 7		nucleus			0	0	0	0
ENSMUSG00000030275	Etnk1	10	27385.3	94	14	ethanolamine kinase 1	phosphatidylethanolamine biosynthetic process	cytoplasm	transferase activity	Glycerophospholipid metabolism	0	0	0	0
ENSMUSG00000044934	Zfp367	10	12493.5	69	1	zinc finger protein 367	transcription	nucleus	zinc ion binding		0	0	0	0
ENSMUSG00000041236	Vps41	10	12286.4	69	0	vacuolar protein sorting 41 (yeast)	vesicle-mediated transport	microtubule	zinc ion binding		0	0	0	0
ENSMUSG00000036707	Cab39	10	85433.4	104	0	calcium binding protein 39		cytoplasm	protein binding	mTOR signaling pathway	0	0	0	0
ENSMUSG00000078919	Dpm1	10	6455.22	0	0	dolichol-phosphate (beta-D) mannosyltransferase 1	protein amino acid O-linked mannosylation	nucleus	"transferase activity, transferring glycosyl groups"	N-Glycan biosynthesis	0	0	0	0
ENSMUSG00000031333	Abcb7	10	13382.7	54	0	ATP-binding cassette, sub-family B (MDR/TAP), member 7	transport	mitochondrion	nucleotide binding	ABC transporters - General	0	0	0	0
ENSMUSG00000022905	Kpna1	10	8555.5	50	0	karyopherin (importin) alpha 1	transport	nucleus	protein transporter activity		0	0	0	0
ENSMUSG00000036499	Eea1	9	13975.5	1	1	early endosome antigen 1	vesicle fusion	serine-pyruvate aminotransferase complex	zinc ion binding		2	0	0	2
ENSMUSG00000068220	Lgals1	9	11163.6	2	2	lectin, galactose binding, soluble 1	positive regulation of I-kappaB kinase/NF-kappaB cascade	proteinaceous extracellular matrix	sugar binding		16	0	2	18
ENSMUSG00000039153	Runx2	9	16788.6	3	3	runt related transcription factor 2	transcription	transcription factor complex	transcription factor activity		17	3	53	73
ENSMUSG00000022361	Zhx1	9	19505.3	73	22	zinc fingers and homeoboxes 1	transcription	nucleus	zinc ion binding		0	0	0	0
ENSMUSG00000030697	Ppp4c	9	8836.65	2	2	protein phosphatase 4, catalytic subunit	microtubule cytoskeleton organization	nucleus	protein serine/threonine phosphatase activity		0	0	0	0
ENSMUSG00000005312	Ubqln1	9	5053.11	0	0	ubiquilin 1	response to hypoxia	protein complex	receptor binding		0	0	0	0
ENSMUSG00000023932	Cdc5l	9	107.587	0		predicted gene, EG668186	transcription	spliceosome	RNA binding		1	0	0	1
ENSMUSG00000070319	Eif3g	9	19070.1	12	37	eukaryotic translation initiation factor 3, subunit G	translation	eukaryotic translation initiation factor 3 complex	translation initiation factor activity		0	0	0	0
ENSMUSG00000047187	Rab2a	9	21576.7	54	0	RAB2A, member RAS oncogene family	vesicle-mediated transport	soluble fraction	transcription factor binding		1	0	0	1
ENSMUSG00000024242	Map4k3	9	29921.5	29	29	mitogen-activated protein kinase kinase kinase kinase 3	response to stress		transferase activity	MAPK signaling pathway	0	0	0	0
ENSMUSG00000001525	Tubb5	9	18416.9	2	2	tubulin, beta 5	spindle assembly	tubulin complex	structural molecule activity	Gap junction	0	0	0	0
ENSMUSG00000049932	H2afx	9	24625.1	2	2	H2A histone family, member X	spermatogenesis	XY body	protein binding		7	0	0	7
ENSMUSG00000078445	AC168276.3	9	17762.8	4	2			sarcolemma		Focal adhesion	0	0	0	0
ENSMUSG00000029569	Tmem168	9	4595.18	1	1	transmembrane protein 168		transport vesicle			0	0	0	0
ENSMUSG00000026107	Obfc2a	9	19428.9	42	1	oligonucleotide/oligosaccharide-binding fold containing 2A		nucleus	single-stranded DNA binding		0	0	0	0
ENSMUSG00000028284	Map3k7	9	5275.73	1	1	mitogen-activated protein kinase kinase kinase 7	transforming growth factor beta receptor signaling pathway		transferase activity	MAPK signaling pathway	0	0	0	0
ENSMUSG00000017764	Zswim1	9	19596	2	2	zinc finger, SWIM domain containing 1		nucleus	zinc ion binding		0	0	0	0
ENSMUSG00000031078	Cttn	9	884.339	0	0	cortactin	receptor-mediated endocytosis	ruffle	protein binding	Tight junction	2	0	0	2
ENSMUSG00000024425	Ndfip1	9	55631.1	7	28	similar to Nedd4 WW domain-binding protein 5	regulation of myeloid leukocyte differentiation	perinuclear region of cytoplasm	WW domain binding		0	0	0	0
ENSMUSG00000028645	Slc2a1	9	21161.7	0	6	solute carrier family 2 (facilitated glucose transporter), member 1	xenobiotic transport	plasma membrane	xenobiotic transporter activity	Renal cell carcinoma	95	8	34	137
ENSMUSG00000070436	Serpinh1	9	37761	62	31	serine (or cysteine) peptidase inhibitor, clade H, member 1	transport	extracellular region	unfolded protein binding		3	1	1	5
ENSMUSG00000029686	Cul1	9	13368.2	0	0	cullin 1	ubiquitin-dependent protein catabolic process	SCF ubiquitin ligase complex	ubiquitin-protein ligase activity	Cell cycle	3	0	2	5
ENSMUSG00000020122	Egfr	9	61929	56	28	epidermal growth factor receptor	transmembrane receptor protein tyrosine kinase signaling pathway	Shc-EGFR complex	transmembrane receptor protein tyrosine kinase activity	Calcium signaling pathway	329	119	95	543
ENSMUSG00000054604	Cggbp1	9	2517.09	0	0	CGG triplet repeat binding protein 1	transcription	nucleus	zinc ion binding		0	0	0	0
ENSMUSG00000016257	Slmo2	9	7833.53	43	1	slowmo homolog 2 (Drosophila)					0	0	0	0
ENSMUSG00000044627	2900010J23Rik	9	37614.9	15	8	RIKEN cDNA 2900010J23 gene					0	0	0	0
ENSMUSG00000037805	Rpl10a	9	55444.6	12	2	predicted gene, OTTMUSG00000022086	translation	ribosome	structural constituent of ribosome	Ribosome	1	0	0	1
ENSMUSG00000022100	Xpo7	9	9726.32	63	32	similar to Ran-binding protein 16	transport	nucleus	Ran GTPase binding		0	0	0	0
ENSMUSG00000038542	Pcid2	9	24153.6	86	2	PCI domain containing 2					0	0	0	0
ENSMUSG00000060534	Dcc	9	89267.7	56	4	deleted in colorectal carcinoma	spinal cord ventral commissure morphogenesis	membrane	vascular endothelial growth factor receptor activity	Colorectal cancer	42	9	3	54
ENSMUSG00000027668	Mfn1	9	6678.3	0	0	mitofusin 1	multicellular organismal development	mitochondrion	protein binding		3	1	0	4
ENSMUSG00000022124	Fbxl3	9	3692.76	0	0	F-box and leucine-rich repeat protein 3	modification-dependent protein catabolic process	nucleus	protein binding		0	0	0	0
ENSMUSG00000024366	Gfra3	9	15641.5	26	0	glial cell line derived neurotrophic factor family receptor alpha 3	transmembrane receptor protein tyrosine kinase signaling pathway	plasma membrane	receptor activity		5	0	1	6
ENSMUSG00000072528	AC122848.3-2	9	14124.5	12	2	predicted gene, EG625929	translation	ribosome	structural constituent of ribosome		0	0	0	0
ENSMUSG00000028675	Pnrc2	9	19609.6	7	1	proline-rich nuclear receptor coactivator 2	transcription	nucleus	receptor activity		1	0	0	1
ENSMUSG00000049038	Mterfd3	9	2104.08	7	1	MTERF domain containing 3	transcription termination	mitochondrion			1	0	0	1
ENSMUSG00000047557	Lxn	8	14958.6	2	2	latexin	detection of temperature stimulus involved in sensory perception of pain	cytoplasm	protein binding		1	0	0	1
ENSMUSG00000063875	AC155074.12-2	8	1972.31	0	0		translation	ribosome	structural constituent of ribosome		0	0	0	0
ENSMUSG00000031568	Rwdd4a	8	7748.08	34	0	RWD domain containing 4A					0	0	0	0
ENSMUSG00000029918	Mrps33	8	13760.3	76	36	mitochondrial ribosomal protein S33		ribosome			0	0	0	0
ENSMUSG00000021606	Ndufs6	8	16842.2	34	0	NADH dehydrogenase (ubiquinone) Fe-S protein 6	transport	respiratory chain			0	0	0	0
ENSMUSG00000030629	Zfand6	8	6549.51	54	1	zinc finger, AN1-type domain 6	signal transduction		zinc ion binding		0	0	0	0
ENSMUSG00000028788	Ptp4a2	8	17183.4	67	22	protein tyrosine phosphatase 4a2	protein amino acid dephosphorylation	plasma membrane	protein tyrosine/serine/threonine phosphatase activity		2	0	0	2
ENSMUSG00000038086	Hspb2	8	6978.35	2	2	heat shock protein 2	somatic muscle development	soluble fraction	protein binding		18	3	1	22
ENSMUSG00000020475	Pgam2	8	6133.46	2	2	phosphoglycerate mutase 2	striated muscle contraction	soluble fraction	phosphoglycerate mutase activity	Glycolysis / Gluconeogenesis	1	0	0	1
ENSMUSG00000058267	Mrps14	8	14541.8	18	0	mitochondrial ribosomal protein S14	translation	ribosome	structural constituent of ribosome		0	0	0	0
ENSMUSG00000050288	Fzd2	8	8939.14	11	0	frizzled homolog 2 (Drosophila)	Wnt receptor signaling pathway, calcium modulating pathway	membrane	Wnt receptor activity	Wnt signaling pathway	5	0	0	5
ENSMUSG00000019854	Reps1	8	10838.8	26	0	RalBP1 associated Eps domain containing protein			protein binding		1	0	0	1
ENSMUSG00000028609	Magoh	8	20239.3	39	20	mago-nashi homolog, proliferation-associated (Drosophila)	transport	spliceosome	RNA binding		0	0	0	0
ENSMUSG00000044252	Osbpl1a	8	8473.52	1	1	oxysterol binding protein-like 1A	transport				1	0	0	1
ENSMUSG00000000902	Smarcb1	8	4993.13	0	0	SWI/SNF related, matrix associated, actin dependent regulator of chromatin, subfamily b, member 1	transcription	XY body	protein binding		2	0	0	2
ENSMUSG00000031703	Itfg1	8	6072.41	0	0	integrin alpha FG-GAP repeat containing 1		membrane	protein binding		0	0	0	0
ENSMUSG00000020457	Drg1	8	8161.56	0	2	developmentally regulated GTP binding protein 1		nucleus	nucleotide binding		2	0	0	2
ENSMUSG00000025425	St8sia5	8	32998.2	23	3	ST8 alpha-N-acetyl-neuraminide alpha-2,8-sialyltransferase 5	protein amino acid glycosylation	membrane	"transferase activity, transferring glycosyl groups"	Glycosphingolipid biosynthesis - ganglioseries	1	0	0	1
ENSMUSG00000008892	Vdac3	8	1775.89	7	1	voltage-dependent anion channel 3	transport	rough microsome	voltage-gated anion channel activity	Calcium signaling pathway	3	0	0	3
ENSMUSG00000076523	AC122918.4-2	8	4313.18	0	0						0	0	0	0
ENSMUSG00000025003	Cyp2c39	8	42219.4	22	3	cytochrome P450, family 2, subfamily c, polypeptide 39	signal transduction	microsome	signal transducer activity	Arachidonic acid metabolism	1	0	0	1
ENSMUSG00000023175	Bsg	8	8855.81	2	2	basigin	response to peptide hormone stimulus	sarcolemma	sugar binding		17	4	6	27
ENSMUSG00000004788	Eif2b2	8	7397.94	51	0	eukaryotic translation initiation factor 2B, subunit 2 beta	translational initiation	eukaryotic translation initiation factor 2B complex	translation initiation factor activity		0	0	0	0
ENSMUSG00000034032	Rpap1	8	6949.71	0	0	RNA polymerase II associated protein 1	transcription	RNA polymerase complex	transferase activity		0	0	0	0
ENSMUSG00000035086	Becn1	8	12262.3	64	0	beclin 1, autophagy related	response to virus	trans-Golgi network	protein binding	Regulation of autophagy	9	3	1	13
ENSMUSG00000050359	Sprr1a	8	104484	0	0	small proline-rich protein 1A	peptide cross-linking	cytoplasm	structural molecule activity		1	0	0	1
ENSMUSG00000037852	Cpe	8	17003.8	7	1	similar to carboxypeptidase E	proteolysis	extracellular region	zinc ion binding	Type I diabetes mellitus	61	12	6	79
ENSMUSG00000038708	Golga4	8	12667.4	76	36	golgi autoantigen, golgin subfamily a, 4	signal transduction	nucleus	transcription factor activity		0	0	0	0
ENSMUSG00000024095	Hnrpll	8	17281.3	42	0	heterogeneous nuclear ribonucleoprotein L-like	oxidation reduction	viral capsid	structural molecule activity		0	0	0	0
ENSMUSG00000031392	Irak1	8	3211.86	0	0	interleukin-1 receptor-associated kinase 1	toll-like receptor 2 signaling pathway	membrane fraction	transferase activity	Toll-like receptor signaling pathway	4	1	1	6
ENSMUSG00000021774	Ube2e1	8	2872.62	10	1	ubiquitin-conjugating enzyme E2E 1, UBC4/5 homolog (yeast)	regulation of protein metabolic process	ubiquitin ligase complex	ubiquitin-protein ligase activity	Ubiquitin mediated proteolysis	1	0	0	1
ENSMUSG00000061755	A230054D04Rik	8	6917.64	26	0	biorientation of chromosomes in cell division 1-like			DNA binding		0	0	0	0
ENSMUSG00000030805	Stx4a	8	12780.8	18	33	syntaxin 4A (placental)	vesicle-mediated transport	trans-Golgi network	spectrin binding	SNARE interactions in vesicular transport	0	0	0	0
ENSMUSG00000050608	2310028O11Rik	8	5963.33	0	0	RIKEN cDNA 2310028O11 gene		membrane			0	0	0	0
ENSMUSG00000000753	Serpinf1	8	13105	2	2	serine (or cysteine) peptidase inhibitor, clade F, member 1	positive regulation of neurogenesis	melanosome	serine-type endopeptidase inhibitor activity		1	0	0	1
ENSMUSG00000038239	Hrc	8	21971.8	53	0	histidine rich calcium binding protein	regulation of heart contraction	sarcoplasmic reticulum membrane			58	17	5	80
ENSMUSG00000044308	Ubr3	8	5809.06	1	1	ubiquitin protein ligase E3 component n-recognin 3	ubiquitin-dependent protein catabolic process	membrane	zinc ion binding		0	0	0	0
ENSMUSG00000045827	Serpinb9	8	36391.4	74	0	serine (or cysteine) peptidase inhibitor, clade B, member 9	anti-apoptosis		serine-type endopeptidase inhibitor activity		0	0	0	0
ENSMUSG00000022890	Atp5j	8	6161.4	0	0	similar to ATP synthase coupling factor 6, mitochondrial precursor (ATPase subunit F6)	transport	"proton-transporting ATP synthase complex, coupling factor F(o)"	hydrogen ion transmembrane transporter activity	Oxidative phosphorylation	1	0	0	1
ENSMUSG00000005262	Ufd1l	8	12946	0	0	ubiquitin fusion degradation 1 like	ubiquitin-dependent protein catabolic process	nucleus			15	0	0	15
ENSMUSG00000020869	Lrrc59	7	22509.2	33	13	leucine rich repeat containing 59	nucleosome assembly	nucleosome	protein binding		0	0	0	0
ENSMUSG00000032557	Uba5	7	3702.71	100	0	ubiquitin-like modifier activating enzyme 5	modification-dependent protein catabolic process	nucleus	translation regulator activity		0	0	0	0
ENSMUSG00000013160	Atp6v0d1	7	966.368	0	0	ATPase, H+ transporting, lysosomal V0 subunit D1	transport	synaptosome	protein complex binding	Oxidative phosphorylation	1	0	0	1
ENSMUSG00000004038	Gstm3	7	8067.84	3	3	glutathione S-transferase, mu 3	metabolic process	cytoplasm	transferase activity	Glutathione metabolism	2	0	0	2
ENSMUSG00000021033	Gstz1	7	5537.56	2	2	glutathione transferase zeta 1 (maleylacetoacetate isomerase)	tyrosine catabolic process	mitochondrion	transferase activity	Tyrosine metabolism	1	0	0	1
ENSMUSG00000007656	Arpp19	7	17449.2	50	1	cAMP-regulated phosphoprotein 19		cytoplasm			0	0	0	0
ENSMUSG00000036390	Gadd45a	7	73111.6	43	1	growth arrest and DNA-damage-inducible 45 alpha	response to DNA damage stimulus	nucleus	protein binding	Cell cycle	4	0	3	7
ENSMUSG00000027596	a	7	45618.3	21	3	nonagouti	pigmentation	extracellular region	protein binding	Melanogenesis	0	0	0	0
ENSMUSG00000024601	Isoc1	7	6243.98	2	2	isochorismatase domain containing 1	metabolic process	peroxisome	catalytic activity		0	0	0	0
ENSMUSG00000038332	Sesn1	7	817.802	0	0	sestrin 1	cell cycle arrest	nucleus		p53 signaling pathway	1	0	0	1
ENSMUSG00000020849	Ywhae	7	13978.9	55	1	tyrosine 3-monooxygenase/tryptophan 5-monooxygenase activation protein, epsilon polypeptide	protein targeting	mitochondrion	protein domain specific binding	Cell cycle	2	0	1	3
ENSMUSG00000058135	Gstm1	7	72446.7	20	24	glutathione S-transferase, mu 1	metabolic process	cytoplasm	transferase activity	Metabolism of xenobiotics by cytochrome P450	35	1	2	38
ENSMUSG00000027937	Jtb	7	381.389	0		jumping translocation breakpoint		membrane			0	0	0	0
ENSMUSG00000002797	Ggct	7	7147.65	16	1	gamma-glutamyl cyclotransferase	release of cytochrome c from mitochondria	cytosol	transferase activity		0	0	0	0
ENSMUSG00000044294	Krt84	7	16781.8	18	3	keratin 84	regulation of keratinocyte differentiation	keratin filament	structural molecule activity	Cell Communication	0	0	0	0
ENSMUSG00000021139	Cox16	7	8080.05	1	1	synaptojanin 2 binding protein	Rho protein signal transduction	mitochondrion	receptor activity		0	0	0	0
ENSMUSG00000020650	Bcap29	7	25953.8	36	10	B-cell receptor-associated protein 29	vesicle-mediated transport	membrane			0	0	0	0
ENSMUSG00000037266	D4Wsu53e	7	7314.54	0	0	DNA segment, Chr 4, Wayne State University 53, expressed					0	0	0	0
ENSMUSG00000026818	Cel	7	134128	17	3	carboxyl ester lipase	pancreatic juice secretion	cytoplasm	triacylglycerol lipase activity	Glycerolipid metabolism	28	5	1	34
ENSMUSG00000073700	Klhl21	7	21799.2	4	2	kelch-like 21 (Drosophila)			protein binding		0	0	0	0
ENSMUSG00000027305	Ndufaf1	7	4568.47	10	1	NADH dehydrogenase (ubiquinone) 1 alpha subcomplex, assembly factor 1		mitochondrion	NADH dehydrogenase (ubiquinone) activity		0	0	0	0
ENSMUSG00000005514	Por	7	4385.18	41	4	P450 (cytochrome) oxidoreductase	oxidation reduction	soluble fraction	oxidoreductase activity		63	8	8	79
ENSMUSG00000028128	F3	7	2569.39	51	0	coagulation factor III	positive regulation of protein kinase B signaling cascade	membrane	protease binding	Complement and coagulation cascades	77	4	5	86
ENSMUSG00000030082	Sec61a1	7	9305.25	88	2	Sec61 alpha 1 subunit (S. cerevisiae)	transport	membrane	ribosome binding	Protein export	0	0	0	0
ENSMUSG00000023949	Tcte1	7	21515.1	3	3	t-complex-associated testis expressed 1			protein binding		0	0	0	0
ENSMUSG00000014504	Srp19	7	7836.45	35	1	signal recognition particle 19	SRP-dependent cotranslational protein targeting to membrane	"signal recognition particle, endoplasmic reticulum targeting"	RNA binding	Protein export	0	0	0	0
ENSMUSG00000024150	Mcfd2	7	10693.1	43	1	multiple coagulation factor deficiency 2	vesicle-mediated transport	Golgi apparatus	calcium ion binding		0	0	0	0
ENSMUSG00000021116	Eif2s1	7	87002.9	13	7	eukaryotic translation initiation factor 2, subunit 1 alpha	translation	nucleus	translation initiation factor activity		0	0	0	0
ENSMUSG00000029328	Hnrpdl	7	10052.4	11	0	heterogeneous nuclear ribonucleoprotein D-like	transcription	nucleus	RNA binding		0	0	0	0
ENSMUSG00000009013	Dynll1	7	9510.4	2	2	predicted gene, EG627788	negative regulation of phosphorylation	microtubule associated complex	protein domain specific binding		2	0	0	2
ENSMUSG00000038880	Mrps34	7	10200.4	2	2	mitochondrial ribosomal protein S34		ribosome			0	0	0	0
ENSMUSG00000020048	Hsp90b1	7	3041.55	0	0	heat shock protein 90, beta (Grp94), member 1	response to stress	plasma membrane part	unfolded protein binding	Prostate cancer	0	0	0	0
ENSMUSG00000001270	Ckb	7	37712.7	41	9	creatine kinase, brain	cellular chloride ion homeostasis	mitochondrion	"transferase activity, transferring phosphorus-containing groups"	Arginine and proline metabolism	6	0	0	6
ENSMUSG00000053110	Yap1	7	5636.71	1	1	yes-associated protein 1	positive regulation of transcription from RNA polymerase II promoter	transcription factor complex	transcription coactivator activity		1	1	0	2
ENSMUSG00000000605	Clcn4-2	7	5235.64	70	0	chloride channel 4-2	transport	membrane	voltage-gated ion channel activity		1	0	0	1
ENSMUSG00000051223	Bzw1	7	12576.8	0	0	basic leucine zipper and W2 domains 1	transcription	cytoplasm	binding		0	0	0	0
ENSMUSG00000075279	RP23-313J15.3	7	14647.1	12	4	predicted gene, OTTMUSG00000013301	translation	ribosome	structural constituent of ribosome		0	0	1	1
ENSMUSG00000021546	Hnrnpk	7	2384.47	0	0	heterogeneous nuclear ribonucleoprotein K	RNA splicing	spliceosome	RNA binding		0	0	0	0
ENSMUSG00000002395	Use1	7	11255.9	7	0	unconventional SNARE in the ER 1 homolog (S. cerevisiae)	vesicle-mediated transport	membrane	protein binding		0	0	0	0
ENSMUSG00000022710	Usp7	7	7646.93	53	1	ubiquitin specific peptidase 7	ubiquitin-dependent protein catabolic process	nucleus	ubiquitin thiolesterase activity		1	1	0	2
ENSMUSG00000016559	H3f3b	7	9413.42	11	0		nucleosome assembly	nucleus	DNA binding		0	0	0	0
ENSMUSG00000051671	1810063B05Rik	7	6407.59	28	17	RIKEN cDNA 1810063B05 gene		mitochondrion	cytochrome-c oxidase activity		0	0	0	0
ENSMUSG00000024120	Lrpprc	7	12995.3	11	0	leucine-rich PPR-motif containing	transport	perinuclear region of cytoplasm	X-opioid receptor activity		4	0	0	4
ENSMUSG00000053565	Eif3k	7	11710.7	88	2	eukaryotic translation initiation factor 3, subunit K	translational initiation	nucleus	translation initiation factor activity		0	0	0	0
ENSMUSG00000033863	Klf9	7	3425.55	79	0	Kruppel-like factor 9	transcription	nucleus	zinc ion binding		2	0	0	2
ENSMUSG00000028530	Jak1	7	786.357	0	0	Janus kinase 1	response to antibiotic	nucleus	transferase activity	Pancreatic cancer	40	4	9	53
ENSMUSG00000025509	Pnpla2	7	46133	20	24	patatin-like phospholipase domain containing 2	triglyceride catabolic process	plasma membrane	triacylglycerol lipase activity		1	1	1	3
ENSMUSG00000027900	Tmem77	7	16795.7	5	1	transmembrane protein 77		membrane			0	0	0	0
ENSMUSG00000041078	Grid1	7	60487.5	3	3	glutamate receptor, ionotropic, delta 1	transport	synapse	transporter activity	Neuroactive ligand-receptor interaction	0	0	0	0
ENSMUSG00000026586	Prrx1	7	2698.76	1	1	paired related homeobox 1	regulation of transcription, DNA-dependent	nucleus	transcription repressor activity		3	0	2	5
ENSMUSG00000031278	Acsl4	7	6041.77	1	1	acyl-CoA synthetase long-chain family member 4	regulation of fatty acid metabolic process	plasma membrane	nucleotide binding	Adipocytokine signaling pathway	1	0	0	1
ENSMUSG00000024939	Mtvr2	7	15171.5	41	9	mammary tumor virus receptor 2			receptor activity		0	0	0	0
ENSMUSG00000015671	Psma2	7	45479.2	27	7	proteasome (prosome, macropain) subunit, alpha type 2	ubiquitin-dependent protein catabolic process	protein complex	threonine-type endopeptidase activity	Proteasome	0	0	0	0
ENSMUSG00000071652	Ints5	7	2894.94	0	0	integrator complex subunit 5	snRNA processing	nucleus	protein binding		0	0	0	0
ENSMUSG00000022912	Pros1	7	11678.7	0	0	protein S (alpha)	blood coagulation	extracellular region	calcium ion binding		1	0	0	1
ENSMUSG00000040681	Hmgn1	7	7593.81	115	0	similar to high mobility group nucleosomal binding domain 1	transcription-coupled nucleotide-excision repair	nucleus	DNA binding		5	0	0	5
ENSMUSG00000026095	Asnsd1	7	12223.9	9	19	asparagine synthetase domain containing 1	glutamine metabolic process		asparagine synthase (glutamine-hydrolyzing) activity		0	0	0	0
ENSMUSG00000025809	Itgb1	7	1789.83	1	1	integrin beta 1 (fibronectin receptor beta)	tissue homeostasis	synaptosome	receptor activity	Small cell lung cancer	3	0	1	4
ENSMUSG00000032067	Pts	7	10846.2	37	11	6-pyruvoyl-tetrahydropterin synthase	tetrahydrobiopterin biosynthetic process	mitochondrion	zinc ion binding	Folate biosynthesis	0	0	0	0
ENSMUSG00000022336	Eif3e	7	6404.34	28	25	eukaryotic translation initiation factor 3, subunit E	translation	PML body	translation initiation factor activity		2	0	2	4
ENSMUSG00000006095	Tbcb	6	6664.29	6	4	tubulin folding cofactor B	nervous system development	microtubule	protein binding		0	0	0	0
ENSMUSG00000001424	Snd1	6	13532.7	2	2	staphylococcal nuclease and tudor domain containing 1	transcription	RNA-induced silencing complex	protein binding		0	0	0	0
ENSMUSG00000027540	Ptpn1	6	5648.94	2	2	protein tyrosine phosphatase, non-receptor type 1	regulation of insulin receptor signaling pathway	membrane	zinc ion binding	Adherens junction	10	2	0	12
ENSMUSG00000046095	Krt32	6	131634	32	10	keratin 32		intermediate filament	structural molecule activity	Cell Communication	0	0	0	0
ENSMUSG00000038482	Tfdp1	6	453.935	2	2	transcription factor Dp 1	transcription	transcription factor complex	transcription factor activity	Cell cycle	0	0	1	1
ENSMUSG00000026034	Clk1	6	10777.2	29	29	CDC-like kinase 1	protein amino acid phosphorylation	nucleus	transferase activity		2	0	0	2
ENSMUSG00000031981	Capn9	6	35768.6	40	26	calpain 9	proteolysis	intracellular	peptidase activity		0	0	0	0
ENSMUSG00000028410	Dnaja1-ps	6	987.658	7	1	predicted gene, EG665839	spermatogenesis	membrane	zinc ion binding		0	0	0	0
ENSMUSG00000045455	AC102009.20-1	6	16281.3	39	20	predicted gene, ENSMUSG00000045455	transport	mitochondrion	zinc ion binding		0	0	0	0
ENSMUSG00000063354	Slc39a4	6	15579.6	22	3	solute carrier family 39 (zinc transporter), member 4	zinc ion transport	recycling endosome membrane	zinc ion transmembrane transporter activity		0	0	0	0
ENSMUSG00000021327	Zkscan3	6	13319	63	32	zinc finger with KRAB and SCAN domains 3	transcription	nucleus	zinc ion binding		0	0	0	0
ENSMUSG00000063273	Narg1	6	10731.6	43	1	NMDA receptor-regulated gene 1	transcription	transcription factor complex	ribosome binding		0	0	0	0
ENSMUSG00000031246	Sh3bgrl	6	18011.8	10	1	SH3-binding domain glutamic acid-rich protein like			SH3 domain binding		2	0	0	2
ENSMUSG00000019494	Cops6	6	8553.41	2	2	COP9 (constitutive photomorphogenic) homolog, subunit 6 (Arabidopsis thaliana)		signalosome	protein binding		0	0	0	0
ENSMUSG00000027018	Hat1	6	4025.61	1	1	histone aminotransferase 1	histone acetylation	nucleus	transferase activity		3	1	1	5
ENSMUSG00000030208	Emp1	6	29102.7	4	2	epithelial membrane protein 1	epithelial cell differentiation	plasma membrane			0	0	0	0
ENSMUSG00000055319	Sec23ip	6	1559.15	0	0	Sec23 interacting protein		membrane	metal ion binding		0	0	0	0
ENSMUSG00000019917	2010-09-01	6	3762.48	1	1	septin 10	cell division	septin complex	protein binding		1	0	0	1
ENSMUSG00000068823	Csde1	6	14048	68	0	cold shock domain containing E1, RNA binding	regulation of transcription, DNA-dependent	mitochondrial inner membrane	RNA binding		0	0	0	0
ENSMUSG00000028796	Phc2	6	5345.76	0	0	polyhomeotic-like 2 (Drosophila)	multicellular organismal development	PcG protein complex	zinc ion binding		0	0	0	0
ENSMUSG00000059743	Fdps	6	3432.87	12	9	farnesyl diphosphate synthetase	sterol biosynthetic process	cytoplasm	transferase activity	Biosynthesis of steroids	9	3	0	12
ENSMUSG00000027006	Dnajc10	6	25037.7	8	6	DnaJ (Hsp40) homolog, subfamily C, member 10	protein folding	extracellular region	unfolded protein binding		0	0	0	0
ENSMUSG00000026991	Pkp4	6	10524	11	0	plakophilin 4	cell adhesion	desmosome	protein binding		1	0	0	1
ENSMUSG00000026837	Col5a1	6	11303.5	4	2	collagen, type V, alpha 1	wound healing, spreading of epidermal cells	proteinaceous extracellular matrix	structural molecule activity	ECM-receptor interaction	1	0	0	1
ENSMUSG00000071516	Hist1h2ai	6	5037.52	12	9	histone cluster 1, H2ac	nucleosome assembly	nucleus	DNA binding		0	0	0	0
ENSMUSG00000005503	Evx1	6	43121.7	40	26	even skipped homeotic gene 1 homolog	response to freezing	nucleus	transcription regulator activity		0	0	0	0
ENSMUSG00000071267	CT009755.8-4	6	9786.86	5	14		regulation of transcription, DNA-dependent	intracellular	zinc ion binding		0	0	0	0
ENSMUSG00000028964	Park7	6	6553.25	2	2	Parkinson disease (autosomal recessive, early onset) 7	synaptic transmission, dopaminergic	nucleus	RNA binding	Parkinson's disease	2	0	0	2
ENSMUSG00000022385	Gtse1	6	78850	17	12	G two S phase expressed protein 1		microtubule		p53 signaling pathway	0	0	0	0
ENSMUSG00000032777	Gtf3c1	6	3056.96	6	4	general transcription factor III C 1	transcription	transcription factor TFIIIC complex	RNA polymerase III transcription factor activity		0	0	0	0
ENSMUSG00000014313	Cox6c	6	12549.3	1	0	cytochrome c oxidase, subunit VIc		mitochondrion	cytochrome-c oxidase activity	Oxidative phosphorylation	2	0	0	2
ENSMUSG00000022010	Tsc22d1	6	677.869	1	1	TSC22 domain family, member 1	transcription	nucleus	transcription factor activity		1	0	0	1
ENSMUSG00000006567	Atp7b	6	22222.1	36	27	ATPase, Cu++ transporting, beta polypeptide	transport	trans-Golgi network	zinc ion binding		3	0	0	3
ENSMUSG00000010047	Hyal2	6	3775.52	0	0	hyaluronoglucosaminidase 2	metabolic process	plasma membrane	receptor activity	Glycan structures - degradation	1	0	0	1
ENSMUSG00000028833	Ncdn	6	18831.5	12	37	neurochondrin	regulation of neuronal synaptic plasticity	dendrite			1	0	0	1
ENSMUSG00000022450	Ndufa6	6	13167	15	8	NADH dehydrogenase (ubiquinone) 1 alpha subcomplex, 6 (B14)	transport	respiratory chain	ice binding		1	0	0	1
ENSMUSG00000002104	Rapsn	6	55594.3	8	6	receptor-associated protein of the synapse	synaptic transmission	synapse	zinc ion binding		0	0	0	0
ENSMUSG00000038390	Gpr162	6	51073.9	13	5	G protein-coupled receptor 162	signal transduction	plasma membrane	signal transducer activity		0	0	0	0
ENSMUSG00000026269	Rnpepl1	6	19839.7	57	39	arginyl aminopeptidase (aminopeptidase B)-like 1	proteolysis		zinc ion binding		0	0	0	0
ENSMUSG00000028180	Zranb2	6	1440.36	1	1	zinc finger, RAN-binding domain containing 2	RNA splicing	nucleus	zinc ion binding		0	0	0	0
ENSMUSG00000016554	Eif3d	6	19675.1	9	19	eukaryotic translation initiation factor 3, subunit D	translational initiation	eukaryotic translation initiation factor 3 complex	translation initiation factor activity		0	0	0	0
ENSMUSG00000022337	Ttc35	6	10546.8	16	1	tetratricopeptide repeat domain 35		nucleus	binding		0	0	0	0
ENSMUSG00000026043	Col3a1	6	18058.1	4	2	collagen, type III, alpha 1	transforming growth factor beta receptor signaling pathway	proteinaceous extracellular matrix	SMAD binding	ECM-receptor interaction	12	4	5	21
ENSMUSG00000041801	Phlda3	6	15813.1	9	40	pleckstrin homology-like domain, family A, member 3	negative regulation of protein kinase B signaling cascade	plasma membrane	phosphatidylinositol-5-phosphate binding		0	0	0	0
ENSMUSG00000032002	Dcun1d5	6	10526	7	1	DCN1, defective in cullin neddylation 1, domain containing 5 (S. cerevisiae)					0	0	0	0
ENSMUSG00000037894	H2afz	6	4225.46	1	1	predicted gene, EG666634	nucleosome assembly	nucleus	DNA binding		0	0	0	0
ENSMUSG00000023041	Krt6b	6	16690.4	25	3	keratin 6B	morphogenesis of an epithelium	keratin filament	structural molecule activity	Cell Communication	0	0	1	1
ENSMUSG00000015467	Egfl8	6	36902.9	3	3	EGF-like domain 8		extracellular region	calcium ion binding		1	0	0	1
ENSMUSG00000022858	Sfrs10	6	767.659	0	0	transformer 2 beta homolog (Drosophila)	RNA splicing	nucleus	RNA binding		1	0	0	1
ENSMUSG00000024091	Vapa	6	2691.11	1	1	vesicle-associated membrane protein, associated protein A		plasma membrane	structural molecule activity	Tight junction	3	0	0	3
ENSMUSG00000038843	Gcnt1	6	863.891	0	0	similar to glucosaminyl (N-acetyl) transferase 1, core 2		membrane	"transferase activity, transferring glycosyl groups"	O-Glycan biosynthesis	0	0	0	0
ENSMUSG00000002279	Lmf1	6	5861.75	58	2	lipase maturation factor 1	protein secretion	membrane	"interleukin-1, Type II, blocking receptor activity"		2	0	0	2
ENSMUSG00000031010	Usp9x	6	3607.22	1	1	ubiquitin specific peptidase 9, X chromosome	ubiquitin-dependent protein catabolic process	cytoplasm	ubiquitin thiolesterase activity		0	0	0	0
ENSMUSG00000000340	Dbt	6	20733.7	12	4	dihydrolipoamide branched chain transacylase E2	metabolic process	mitochondrion	transferase activity	Valine	15	1	2	18
ENSMUSG00000021951	N6amt2	6	1473.3	2	2	N-6 adenine-specific DNA methyltransferase 2 (putative)	methylation		transferase activity		0	0	0	0
ENSMUSG00000025810	Nrp1	6	3976.99	0	0	neuropilin 1	vascular endothelial growth factor receptor signaling pathway	plasma membrane	vascular endothelial growth factor receptor activity	Axon guidance	9	0	0	9
ENSMUSG00000028333	Anp32b	6	5085.25	0	0	acidic (leucine-rich) nuclear phosphoprotein 32 family, member B	S phase of mitotic cell cycle	nucleus	protein binding		1	1	0	2
ENSMUSG00000022545	Ercc4	6	13334.5	35	1	excision repair cross-complementing rodent repair deficiency, complementation group 4	UV protection	nucleus	single-stranded DNA binding		0	0	0	0
ENSMUSG00000032238	Rora	6	6218.29	46	0	RAR-related orphan receptor alpha	transcription	nucleus	zinc ion binding		0	0	2	2
ENSMUSG00000030353	Tead4	6	7280.19	3	3	TEA domain family member 4	trophectodermal cell fate commitment	transcription factor complex	transcription factor activity		4	1	2	7
ENSMUSG00000018848	Rars	6	6490.26	0	0	arginyl-tRNA synthetase	tRNA aminoacylation for protein translation	nucleus	protein binding	Arginine and proline metabolism	31	5	2	38
ENSMUSG00000050917	Fgf4	6	18375.8	31	3	fibroblast growth factor 4	stem cell maintenance		growth factor activity	Melanoma	18	1	0	19
ENSMUSG00000022280	Rnf19a	6	23639.6	0	15	ring finger protein 19A	modification-dependent protein catabolic process	membrane	zinc ion binding		0	0	0	0
ENSMUSG00000003435	Supt5h	6	33040	20	24	suppressor of Ty 5 homolog (S. cerevisiae)	transcription	nucleus	transcription elongation regulator activity		1	0	0	1
ENSMUSG00000038374	Rbm8a	6	14444.7	5	14	RNA binding motif protein 8a	transport	spliceosome	RNA binding		1	0	0	1
ENSMUSG00000035198	Tubg1	6	17763	80	42	tubulin, gamma 1	regulation of mitosis	spindle microtubule	structural molecule activity		0	0	0	0
ENSMUSG00000003380	Rabac1	6	15291.6	41	9	Rab acceptor 1 (prenylated)		synaptic vesicle	protein binding		0	0	0	0
ENSMUSG00000056820	Tsnax	6	7390.52	42	11		spermatogenesis	perinuclear region of cytoplasm	sequence-specific DNA binding		0	0	0	0
ENSMUSG00000031879	1110019N10Rik	6	19298.9	9	19	family with sequence similarity 96, member B			protein binding		0	0	0	0
ENSMUSG00000029338	Antxr2	6	5592.09	28	17	anthrax toxin receptor 2		membrane	receptor activity		1	0	4	5
ENSMUSG00000004100	Ppan	6	4178.24	1	1	peter pan homolog (Drosophila)	regulation of cell growth by extracellular stimulus	nucleus			1	0	0	1
ENSMUSG00000025280	Polr3a	6	2694.46	26	0	polymerase (RNA) III (DNA directed) polypeptide A	transcription	nucleus	zinc ion binding	RNA polymerase	0	0	0	0
ENSMUSG00000059775	AC132126.3-1	6	13559.1	9	34	predicted gene, EG626175	translation	ribosome	structural constituent of ribosome	Ribosome	0	0	0	0
ENSMUSG00000073171	BC099486	6	1140.41	0	0				calcium ion binding					0
ENSMUSG00000028393	Alad	6	4372.4	2	2	aminolevulinate, delta-, dehydratase	tetrapyrrole biosynthetic process		zinc ion binding	Porphyrin and chlorophyll metabolism	4	0	1	5
ENSMUSG00000032423	Syncrip	6	5061.62	37	11	synaptotagmin binding, cytoplasmic RNA interacting protein	RNA splicing	spliceosome	RNA binding		0	0	0	0
ENSMUSG00000027620	Rbm39	6	8544.86	11	0	RNA binding motif protein 39	transcription	nucleus	transcription coactivator activity		0	0	0	0
ENSMUSG00000022099	Epb4.9	6	16549.5	31	3	erythrocyte protein band 4.9	cytoskeleton organization	membrane	actin binding		1	0	0	1
ENSMUSG00000041426	Hibch	6	4336.15	5	0	3-hydroxyisobutyryl-Coenzyme A hydrolase	metabolic process	mitochondrion	protein binding		0	0	0	0
ENSMUSG00000027236	Eif3j	6	3710.49	5	1	eukaryotic translation initiation factor 3, subunit J			translation initiation factor activity		0	0	0	0
ENSMUSG00000022174	Dad1	6	17759.7	19	4	defender against cell death 1	response to nutrient	membrane	transferase activity	N-Glycan biosynthesis	0	0	0	0
ENSMUSG00000030884	Uqcrc2	6	15848.8	28	17	ubiquinol cytochrome c reductase core protein 2	transport	respiratory chain	zinc ion binding		1	0	0	1
ENSMUSG00000024072	Yipf4	6	5228.17	16	1	Yip1 domain family, member 4		membrane			0	0	0	0
ENSMUSG00000004535	Tax1bp1	6	4974.74	5	14	Tax1 (human T-cell leukemia virus type I) binding protein 1	apoptosis	intracellular	zinc ion binding		1	0	0	1
ENSMUSG00000034708	Grn	6	12175.2	6	4	granulin	positive regulation of epithelial cell proliferation	mitochondrion	phospholipase A2 activity		20	0	0	20
ENSMUSG00000027204	Fbn1	6	12672.2	4	2	fibrillin 1	skeletal system development	proteinaceous extracellular matrix	zinc ion binding		26	8	2	36
ENSMUSG00000026492	Tfb2m	5	9454.48	55	1	transcription factor B2, mitochondrial	transcription from mitochondrial promoter	mitochondrion	transferase activity		1	0	1	2
ENSMUSG00000020003	Pex7	5	7261.57	0	0	peroxisomal biogenesis factor 7	transport	peroxisome	peroxisome matrix targeting signal-2 binding		0	0	0	0
ENSMUSG00000028367	Txn1	5	5369.37	10	1	thioredoxin 1	transport	mitochondrion	protein binding		4	1	2	7
ENSMUSG00000015217	Hmgb3	5	13164.6	15	8	predicted gene, OTTMUSG00000004401	negative regulation of myeloid cell differentiation	nucleus	DNA binding		1	0	0	1
ENSMUSG00000024669	Cd5	5	13976.7	21	3	CD5 antigen	T cell costimulation	plasma membrane	scavenger receptor activity	Hematopoietic cell lineage	44	2	10	56
ENSMUSG00000033149	Phldb2	5	4095.34	0	0	pleckstrin homology-like domain, family B, member 2		membrane			0	0	0	0
ENSMUSG00000044496	2510039O18Rik	5	4443.17	5	1	RIKEN cDNA 2510039O18 gene		membrane			0	0	0	0
ENSMUSG00000035851	Ythdc1	5	6024.21	51	0	YTH domain containing 1	nuclear mRNA splicing, via spliceosome	nucleoplasm	protein binding		1	0	0	1
ENSMUSG00000032679	Cd59a	5	9886.7	5	1	CD59a antigen		plasma membrane		Hematopoietic cell lineage	3	1	1	5
ENSMUSG00000024121	Atp6v0c	5	2477.17	6	4	ATPase, H+ transporting, lysosomal V0 subunit C, pseudogene 2	vacuolar acidification	vacuole	transporter activity	Oxidative phosphorylation	0	0	0	0
ENSMUSG00000050912	Tmem123	5	11406.7	5	7	transmembrane protein 123	oncosis	membrane	receptor activity		0	0	0	0
ENSMUSG00000032336	Nptn	5	7592.18	64	10	neuroplastin	positive regulation of long-term neuronal synaptic plasticity	presynaptic membrane	cell adhesion molecule binding		0	0	0	0
ENSMUSG00000040660	Cyp2b9	5	13252	27	7	similar to testosterone 16a-hydroxylase type a	oxidation reduction	microsome	"oxidoreductase activity, acting on paired donors, with incorporation or reduction of molecular oxygen, reduced flavin or flavoprotein as one donor, and incorporation of one atom of oxygen"	Metabolism of xenobiotics by cytochrome P450	1	0	2	3
ENSMUSG00000030224	Strap	5	706.418	1	1	serine/threonine kinase receptor associated protein	RNA splicing	spliceosome	receptor binding		33	3	5	41
ENSMUSG00000027447	Cst3	5	5930.97	2	2	cystatin C	Sertoli cell development	vesicle	protein binding		69	29	5	103
ENSMUSG00000028035	Dnajb4	5	2756.18	50	1	DnaJ (Hsp40) homolog, subfamily B, member 4	protein folding		unfolded protein binding		1	0	0	1
ENSMUSG00000022561	Gpaa1	5	9794.44	19	4	GPI anchor attachment protein 1	GPI anchor biosynthetic process	membrane	protein binding	Glycan structures - biosynthesis 2	0	0	0	0
ENSMUSG00000053819	Camk2d	5	3842.5	24	1	calcium/calmodulin-dependent protein kinase II, delta	response to hypoxia	T-tubule	transferase activity	Long-term potentiation	7	3	5	15
ENSMUSG00000026820	Ptges2	5	7045.11	14	2	prostaglandin E synthase 2	secretion	nucleus	transcription activator activity	Arachidonic acid metabolism	0	0	0	0
ENSMUSG00000029152	Ociad1	5	2559.44	14	21	OCIA domain containing 1		endosome			0	0	0	0
ENSMUSG00000018425	Dhx40	5	6808.12	42	1	DEAH (Asp-Glu-Ala-His) box polypeptide 40			nucleotide binding		0	0	0	0
ENSMUSG00000024597	Slc12a2	5	13509.1	37	11	similar to solute carrier family 12, member 2	transport	membrane fraction	transporter activity		0	0	0	0
ENSMUSG00000026223	Itm2c	5	9849.76	19	4	integral membrane protein 2C		membrane fraction	ATP binding		0	0	0	0
ENSMUSG00000026021	Sumo1	5	504.09	1	1	SMT3 suppressor of mif two 3 homolog 1 (yeast)	response to stress	synapse	transcription factor binding		3	1	0	4
ENSMUSG00000005683	Cs	5	1881.65	0	0	citrate synthase	tricarboxylic acid cycle	mitochondrion	"transferase activity, transferring acyl groups, acyl groups converted into alkyl on transfer"	Citrate cycle (TCA cycle)	0	0	0	0
ENSMUSG00000080238	CT025531.9-1	5	3689.68	0	0		angiogenesis				0	0	0	0
ENSMUSG00000024098	Twsg1	5	3874.37	0	0	twisted gastrulation homolog 1 (Drosophila)	tissue development	extracellular space	protein binding		0	0	0	0
ENSMUSG00000058558	Rpl5	5	2530.24	11	0	predicted gene, EG665407	translation	ribosome	structural constituent of ribosome	Ribosome	3	0	0	3
ENSMUSG00000052187	Hbb-y	5	7396.71	45	3	similar to beta-globin	transport	hemoglobin complex	oxygen transporter activity		0	0	0	0
ENSMUSG00000021756	Il6st	5	99.4018	0		interleukin 6 signal transducer	triglyceride mobilization	oncostatin-M receptor complex	receptor binding	Jak-STAT signaling pathway	50	20	25	95
ENSMUSG00000021109	Hif1a	5	27714.6	47	33	hypoxia inducible factor 1, alpha subunit	transcription	transcription factor complex	transcription regulator activity	mTOR signaling pathway	230	31	49	310
ENSMUSG00000035048	Anapc13	5	2723.86	68	40	anaphase promoting complex subunit 13	modification-dependent protein catabolic process	nucleus			0	0	0	0
ENSMUSG00000079941	RP23-298F22.4	5	1813.54	14	21	predicted gene, OTTMUSG00000000426		mitochondrion	zinc ion binding		0	0	1	1
ENSMUSG00000024803	Ankrd1	5	2586.8	1	1	ankyrin repeat domain 1 (cardiac muscle)	regulation of transcription from RNA polymerase II promoter	transcription factor complex	transcription corepressor activity		34	8	14	56
ENSMUSG00000029050	Ski	5	14266.1	57	39	ski sarcoma viral oncogene homolog (avian)	embryonic limb morphogenesis	transcriptional repressor complex	protein binding		97	0	14	111
ENSMUSG00000069717	RP23-212C14.5	5	77173.3	22	3		defense response	keratin filament			0	0	1	1
ENSMUSG00000020116	Pno1	5	20413.5	44	7	partner of NOB1 homolog (S. cerevisiae)		nucleus	RNA binding		1	0	0	1
ENSMUSG00000066880	Zfp617	5	1412.11	1	1	zinc finger protein 617	transcription	nucleus	zinc ion binding		0	0	0	0
ENSMUSG00000050737	Ptges	5	11454.2	22	3	prostaglandin E synthase	prostaglandin metabolic process	nuclear envelope lumen	prostaglandin-E synthase activity	Arachidonic acid metabolism	3	0	2	5
ENSMUSG00000024389	Bat4	5	16558	78	47	HLA-B associated transcript 4		intracellular	protein binding		0	0	0	0
ENSMUSG00000055065	Ddx17	5	440.28	0	0	DEAD (Asp-Glu-Ala-Asp) box polypeptide 17		nucleus	RNA binding		0	0	0	0
ENSMUSG00000037712	Fermt2	5	3306.66	1	1	fermitin family homolog 2 (Drosophila)	regulation of cell shape	stress fiber	protein binding		0	0	0	0
ENSMUSG00000021611	Tert	5	13250	17	12	telomerase reverse transcriptase	telomere maintenance via telomerase	telomerase holoenzyme complex	transferase activity		472	14	32	518
ENSMUSG00000050043	Txndc14	5	7285.92	4	2	predicted gene, EG433144	cell redox homeostasis	membrane			0	0	0	0
ENSMUSG00000038194	Lhb	5	4708.52	31	3	luteinizing hormone beta		extracellular region	hormone activity	GnRH signaling pathway	53	9	3	65
ENSMUSG00000079553	CT030732.13	5	14245.1	3	15	predicted gene, 100042970	mitosis	spindle	nucleotide binding		0	0	0	0
ENSMUSG00000054469	Lclat1	5	3217.75	7	1	lysocardiolipin acyltransferase 1	phospholipid biosynthetic process	membrane	transferase activity		0	0	0	0
ENSMUSG00000029993	Nfu1	5	7117.26	25	3	NFU1 iron-sulfur cluster scaffold homolog (S. cerevisiae)	iron-sulfur cluster assembly	nucleus	protein binding		0	0	0	0
ENSMUSG00000001380	Hars	5	290.078	0		histidyl-tRNA synthetase	tRNA aminoacylation for protein translation	cytoplasm	nucleotide binding	Histidine metabolism	5	0	0	5
ENSMUSG00000037049	Smpd1	5	35131.8	19	4	sphingomyelin phosphodiesterase 1, acid lysosomal	sphingomyelin catabolic process	lysosome	sphingomyelin phosphodiesterase activity	Sphingolipid metabolism	0	0	0	0
ENSMUSG00000029718	Pcolce	5	4537.75	19	2	procollagen C-endopeptidase enhancer protein	proteolysis	extracellular region	protein binding		4	0	0	4
ENSMUSG00000020671	Rab10	5	2765.02	0	0	RAB10, member RAS oncogene family	transport	plasma membrane	transcription factor binding		0	0	0	0
ENSMUSG00000030557	Mef2a	5	10227.3	1	1	similar to Myocyte enhancer factor 2A	transcription	nucleus	transcription factor activity		50	10	19	79
ENSMUSG00000001441	Npepps	5	6068.23	0	0	aminopeptidase puromycin sensitive	proteolysis	nucleus	zinc ion binding		0	0	0	0
ENSMUSG00000062381	Vps28	5	20047.7	30	4	vacuolar protein sorting 28 (yeast)	transport	plasma membrane	protein binding		0	0	0	0
ENSMUSG00000030704	Rab6	5	7021.13	58	2	similar to Rab6 protein	vesicle-mediated transport	membrane	protein binding		4	0	0	4
ENSMUSG00000025971	9430016H08Rik	5	3452.46	14	2	RIKEN cDNA 9430016H08 gene		mitochondrion			0	0	0	0
ENSMUSG00000020459	Mtif2	5	4998.97	5	1	mitochondrial translational initiation factor 2	translational initiation	mitochondrion	translation initiation factor activity		1	0	0	1
ENSMUSG00000041203	2310036O22Rik	5	9632.96	30	4	RIKEN cDNA 2310036O22 gene					0	0	0	0
ENSMUSG00000030611	Mrps11	5	6476.66	2	2	mitochondrial ribosomal protein S11	translation	ribosome	structural constituent of ribosome		0	0	0	0
ENSMUSG00000022314	Rad21	5	5340.16	1	1	RAD21 homolog (S. pombe)	response to DNA damage stimulus	nucleus	protein binding		0	0	0	0
ENSMUSG00000030846	Tial1	5	8793.86	32	10	Tia1 cytotoxic granule-associated RNA binding protein-like 1	stem cell division	nucleus	RNA binding		0	0	0	0
ENSMUSG00000031555	Adam9	5	20936.2	8	6	a disintegrin and metallopeptidase domain 9 (meltrin gamma)	transforming growth factor beta receptor signaling pathway	proteinaceous extracellular matrix	zinc ion binding		7	0	0	7
ENSMUSG00000056234	Ncoa4	5	9955.79	1	1	nuclear receptor coactivator 4	transmembrane receptor protein tyrosine kinase signaling pathway				0	0	1	1
ENSMUSG00000012848	Rps5	5	26460	2	30	ribosomal protein S5	translation	small ribosomal subunit	structural constituent of ribosome	Ribosome	0	0	0	0
ENSMUSG00000017765	Slc12a4	5	48909.8	8	6	solute carrier family 12, member 4	transport	membrane	transporter activity		0	0	0	0
ENSMUSG00000030605	Mfge8	5	6018.9	12	4	milk fat globule-EGF factor 8 protein	single fertilization	membrane	protein binding		2	0	0	2
ENSMUSG00000040666	Sh3bgr	5	21419.5	10	1	similar to putative SH3BGR protein		cytosol	SH3 domain binding		9	0	0	9
ENSMUSG00000019966	Kitl	5	38840.6	15	28	kit ligand	positive regulation of Ras protein signal transduction	plasma membrane	stem cell factor receptor binding	Cytokine-cytokine receptor interaction	3	1	0	4
ENSMUSG00000032126	Hmbs	5	3328.46	1	1	hydroxymethylbilane synthase	tetrapyrrole biosynthetic process		transferase activity	Porphyrin and chlorophyll metabolism	3	0	0	3
ENSMUSG00000022789	Dnm1l	5	8050.77	15	8	dynamin 1-like		peroxisome	protein binding		5	0	0	5
ENSMUSG00000031766	Slc12a3	5	31171.6	75	5	solute carrier family 12, member 3	transport	vesicle	transporter activity		7	0	5	12
ENSMUSG00000063253	Scoc	5	5221.45	0	0	short coiled-coil protein		nucleus			0	0	0	0
ENSMUSG00000052139	Bre	5	9095.67	84	8	brain and reproductive organ-expressed protein	response to ionizing radiation	nucleus	tumor necrosis factor receptor binding		6	1	1	8
ENSMUSG00000025968	Ndufs1	5	1605.15	0	0	NADH dehydrogenase (ubiquinone) Fe-S protein 1	transport	respiratory chain	protein binding	Oxidative phosphorylation	1	0	0	1
ENSMUSG00000022807	Osbpl11	5	2043.21	7	1	oxysterol binding protein-like 11	transport				0	0	0	0
ENSMUSG00000033938	Ndufb7	5	3858.68	14	21	NADH dehydrogenase (ubiquinone) 1 beta subcomplex, 7	transport	respiratory chain	NADH dehydrogenase activity		1	0	0	1
ENSMUSG00000039377	Hlx	5	6957.05	16	0	H2.0-like homeobox	transcription	nucleus	transcription regulator activity		1	0	0	1
ENSMUSG00000049517	Rps23	5	157.186	0		predicted gene, OTTMUSG00000022083	translation	small ribosomal subunit	structural constituent of ribosome	Ribosome	1	0	0	1
ENSMUSG00000020149	Rab1	5	9859.34	5	1	RAB1, member RAS oncogene family	vesicle-mediated transport	soluble fraction	transcription factor binding		4	1	3	8
ENSMUSG00000063882	Uqcrh	5	10087.4	34	0	predicted gene, OTTMUSG00000015632	transport	respiratory chain	ubiquinol-cytochrome-c reductase activity	Oxidative phosphorylation	1	0	0	1
ENSMUSG00000019797	1700021F05Rik	5	5028.53	4	2	RIKEN cDNA 1700021F05 gene					0	0	0	0
ENSMUSG00000007805	Twist2	5	28357.2	3	3	twist homolog 2 (Drosophila)	transcription	transcription factor complex	transcription repressor activity		0	0	0	0
ENSMUSG00000028719	Cmpk1	5	374.866	0		cytidine monophosphate (UMP-CMP) kinase 1	pyrimidine nucleotide biosynthetic process	nucleus	transferase activity	Pyrimidine metabolism	0	0	0	0
ENSMUSG00000070904	Ifna4	5	19530.7	32	10	interferon alpha 4	response to virus	extracellular space	hematopoietin/interferon-class (D200-domain) cytokine receptor binding	Jak-STAT signaling pathway	0	0	0	0
ENSMUSG00000005469	Prkaca	5	3061.6	0	0	protein kinase, cAMP dependent, catalytic, alpha	regulation of synaptic transmission, glutamatergic	protein complex	transferase activity	Wnt signaling pathway	0	0	0	0
ENSMUSG00000040029	Ipo8	5	58110.7	69	10	importin 8	transport	nucleus	protein transporter activity		0	0	0	0
ENSMUSG00000022884	Eif4a2	5	8026.82	16	1	eukaryotic translation initiation factor 4A2	translation		translation initiation factor activity		0	0	0	0
ENSMUSG00000017485	Top2b	5	7724.75	16	18	topoisomerase (DNA) II beta	neuron migration	nucleus	protein kinase C binding		1	0	0	1
ENSMUSG00000001247	Lsr	5	25203.2	48	15	lipolysis stimulated lipoprotein receptor	regulation of lipid metabolic process	very-low-density lipoprotein particle	receptor activity		13	1	1	15
ENSMUSG00000027985	Lef1	5	12826.9	15	8	lymphoid enhancer binding factor 1	Wnt receptor signaling pathway	transcription factor complex	transcription factor activity	Wnt signaling pathway	8	1	6	15
ENSMUSG00000021909	Tnnc1	4	3345.61	14	21	troponin C, cardiac/slow skeletal	ventricular cardiac muscle morphogenesis	troponin complex	troponin T binding	Calcium signaling pathway	6	1	1	8
ENSMUSG00000028080	Lrba	4	7590.79	73	22	LPS-responsive beige-like anchor	signal transduction	PCNA complex	protein binding		0	0	0	0
ENSMUSG00000022437	Samm50	4	1614.05	38	23	sorting and assembly machinery component 50 homolog (S. cerevisiae)		outer membrane			1	0	0	1
ENSMUSG00000026303	Mlph	4	23140	17	12	melanophilin	protein targeting	melanosome	zinc ion binding		6	0	0	6
ENSMUSG00000016256	Ctsz	4	7003.05	19	2	cathepsin Z	proteolysis	lysosome	peptidase activity		0	0	0	0
ENSMUSG00000049580	Tsku	4	8067.27	41	2	tsukushin	defense response	extracellular region	protein binding		0	0	0	0
ENSMUSG00000054405	Dnajc8	4	13.2501	0		DnaJ (Hsp40) homolog, subfamily C, member 8			heat shock protein binding		0	0	0	0
ENSMUSG00000032301	Psma4	4	2722.4	10	1	proteasome (prosome, macropain) subunit, alpha type 4	ubiquitin-dependent protein catabolic process	protein complex	threonine-type endopeptidase activity	Proteasome	0	0	0	0
ENSMUSG00000043019	Edem3	4	8096.62	72	11	ER degradation enhancer, mannosidase alpha-like 3	response to unfolded protein	membrane	"mannosyl-oligosaccharide 1,2-alpha-mannosidase activity"		0	0	0	0
ENSMUSG00000021133	4933426M11Rik	4	6657.97	3	3	RIKEN cDNA 4933426M11 gene					0	0	0	0
ENSMUSG00000042349	Ikbke	4	30039.7	3	3	inhibitor of kappaB kinase epsilon	protein amino acid phosphorylation	cytoplasm	transferase activity	Toll-like receptor signaling pathway	14	4	3	21
ENSMUSG00000037808	Fam76b	4	12	93		family with sequence similarity 76, member B					0	0	0	0
ENSMUSG00000001473	Tubb6	4	8277.05	16	13	tubulin, beta 6	protein polymerization	protein complex	structural molecule activity	Gap junction	0	0	0	0
ENSMUSG00000028416	Bag1	4	1999.72	55	0	BCL2-associated athanogene 1	regulation of apoptosis	nucleus	protein binding		7	0	0	7
ENSMUSG00000078429	Ctdsp2	4	17018.4	2	2	CTD (carboxy-terminal domain, RNA polymerase II, polypeptide A) small phosphatase 2					0	0	0	0
ENSMUSG00000030682	Cdipt	4	19823.4	52	13	CDP-diacylglycerol--inositol 3-phosphatidyltransferase (phosphatidylinositol synthase)	phospholipid biosynthetic process	plasma membrane	transferase activity	Glycerophospholipid metabolism	1	0	1	2
ENSMUSG00000067615	Krt81	4	13828.3	25	3			keratin filament	structural molecule activity		0	0	0	0
ENSMUSG00000022237	Ankrd33b	4	2399.46	46	2	ankyrin repeat domain 33B			DNA binding		0	0	0	0
ENSMUSG00000020949	Fkbp3	4	4417.11	11	0	FK506 binding protein 3	protein folding	nucleus	peptidyl-prolyl cis-trans isomerase activity		0	0	0	0
ENSMUSG00000024143	Rhoq	4	36484.3	24	16	ras homolog gene family, member Q	small GTPase mediated signal transduction	plasma membrane	protein binding	Insulin signaling pathway	3	0	0	3
ENSMUSG00000000787	Ddx3x	4	1063.71	16	18	DEAD/H (Asp-Glu-Ala-Asp/His) box polypeptide 3, X-linked		nucleus	RNA binding		0	0	0	0
ENSMUSG00000030380	Mzf1	4	11214.9	3	5	myeloid zinc finger 1	transcription	nucleus	zinc ion binding		1	0	0	1
ENSMUSG00000025980	Hspd1	4	16008.8	3	5	predicted gene, OTTMUSG00000005441	T cell activation	secretory granule	protein binding	Prion disease	1	0	0	1
ENSMUSG00000005553	Atp4a	4	9942	21	3	ATPase, H+/K+ exchanging, gastric, alpha polypeptide	transport	plasma membrane	protein heterodimerization activity	Oxidative phosphorylation	0	0	0	0
ENSMUSG00000004268	Emg1	4	3639.78	2	2	EMG1 nucleolar protein homolog (S. cerevisiae)	rRNA processing	nucleus			0	0	0	0
ENSMUSG00000044018	Mrpl50	4	33885.7	24	16	mitochondrial ribosomal protein L50		ribosome			0	0	0	0
ENSMUSG00000037740	Mrps26	4	2682.06	38	23	mitochondrial ribosomal protein S26		ribosome			0	0	0	0
ENSMUSG00000059447	Hadhb	4	7879.57	51	0	hydroxyacyl-Coenzyme A dehydrogenase/3-ketoacyl-Coenzyme A thiolase/enoyl-Coenzyme A hydratase (trifunctional protein), beta subunit	metabolic process	mitochondrion	transferase activity	Bile acid biosynthesis	3	2	0	5
ENSMUSG00000001506	Col1a1	4	473.202	4	2	collagen, type I, alpha 1	visual perception	proteinaceous extracellular matrix	receptor binding	Focal adhesion	19	6	10	35
ENSMUSG00000055737	Ghr	4	1872.84	1	1	growth hormone receptor	valine metabolic process	plasma membrane	SH2 domain binding	Neuroactive ligand-receptor interaction	30	4	17	51
ENSMUSG00000058446	Znrf2	4	11041.1	8	6	zinc and ring finger 2	response to freezing	synapse	zinc ion binding		0	0	0	0
ENSMUSG00000001025	S100a6	4	5193.64	19	2	S100 calcium binding protein A6 (calcyclin)	cell proliferation	ruffle	zinc ion binding		7	1	0	8
ENSMUSG00000002028	Mll1	4	2400.83	0	0	myeloid/lymphoid or mixed-lineage leukemia 1	transcription	nucleus	zinc ion binding		0	0	0	0
ENSMUSG00000037851	Iars	4	483.9	0	0	isoleucine-tRNA synthetase	valyl-tRNA aminoacylation	cytoplasm	zinc ion binding	Aminoacyl-tRNA biosynthesis	0	0	0	0
ENSMUSG00000021595	Nsun2	4	257.513	0		NOL1/NOP2/Sun domain family member 2	tRNA processing	nucleus	tRNA binding		0	0	0	0
ENSMUSG00000001833	2007-09-01	4	4935.68	72	10	septin 7	mitosis	synaptosome	protein binding		2	0	0	2
ENSMUSG00000032872	Cyb5r4	4	4272.52	64	11	cytochrome b5 reductase 4	superoxide metabolic process	perinuclear region of cytoplasm	protein binding		0	0	0	0
ENSMUSG00000027763	Mbnl1	4	8033.42	60	1	muscleblind-like 1 (Drosophila)	skeletal muscle tissue development	nucleus	zinc ion binding		11	0	0	11
ENSMUSG00000005103	Wdr1	4	14005.7	2	2	WD repeat domain 1	sensory perception of sound	cytoskeleton	actin binding		2	0	0	2
ENSMUSG00000057421	Las1l	4	2931.15	0	0	LAS1-like (S. cerevisiae)			protein binding		0	0	0	0
ENSMUSG00000021910	Nisch	4	7838.3	86	4	nischarin	response to freezing	recycling endosome	receptor activity		3	1	1	5
ENSMUSG00000029802	Abcg2	4	9990.74	89	38	ATP-binding cassette, sub-family G (WHITE), member 2	transport	plasma membrane	protein dimerization activity	ABC transporters - General	22	5	0	27
ENSMUSG00000002635	Pdcd2l	4	9096.37	1	1	programmed cell death 2-like		cytoplasm			0	0	0	0
ENSMUSG00000015016	Acsf3	4	2224.63	16	18	acyl-CoA synthetase family member 3	metabolic process	mitochondrion	nucleotide binding		0	0	0	0
ENSMUSG00000061559	Wdr61	4	94.8852	0		WD repeat domain 61	signal transduction	protein phosphatase type 2A complex	protein phosphatase type 2A regulator activity		0	0	0	0
ENSMUSG00000028906	Epb4.1	4	7075.61	22	3	erythrocyte protein band 4.1	regulation of cell shape	protein complex	structural molecule activity	Tight junction	0	0	0	0
ENSMUSG00000054191	Klf1	4	8160.71	25	3	Kruppel-like factor 1 (erythroid)	transcription	nucleus	zinc ion binding		2	0	0	2
ENSMUSG00000050812	AI314180	4	9232.65	16	18	expressed sequence AI314180	ER-associated protein catabolic process	protein complex	binding		0	0	0	0
ENSMUSG00000042605	Atxn2	4	1183.65	2	2	ataxin 2	stress granule assembly	trans-Golgi network	protein C-terminus binding		0	0	0	0
ENSMUSG00000006205	Htra1	4	533.808	0	0	HtrA serine peptidase 1	regulation of cell growth	extracellular region	serine-type peptidase activity		2	0	0	2
ENSMUSG00000003970	Rpl8	4	14164.1	59	35	ribosomal protein L8	translation	ribosome	structural constituent of ribosome	Ribosome	0	0	0	0
ENSMUSG00000025337	Sbds	4	4776.45	18	0	Shwachman-Bodian-Diamond syndrome homolog (human)	rRNA processing	spindle pole	rRNA binding		3	0	0	3
ENSMUSG00000026547	Tagln2	4	8491.41	33	13	transgelin 2	muscle organ development	plasma membrane	protein binding		0	0	0	0
ENSMUSG00000020326	Ccng1	4	5545.75	1	1	cyclin G1	mitosis	nucleus		p53 signaling pathway	7	1	3	11
ENSMUSG00000022742	Cpox	4	450.389	11	0	coproporphyrinogen oxidase	response to mercury ion	mitochondrion	protein self-association	Porphyrin and chlorophyll metabolism	1	0	0	1
ENSMUSG00000025066	6330577E15Rik	4	3617.41	1	1	similar to 6330577E15Rik protein					0	0	0	0
ENSMUSG00000024866	Acy3	4	15680.9	83	9	aspartoacylase (aminoacylase) 3	metabolic process	membrane fraction	zinc ion binding	Histidine metabolism	0	0	0	0
ENSMUSG00000031502	Col4a1	4	6357.12	4	2	collagen, type IV, alpha 1		proteinaceous extracellular matrix	platelet-derived growth factor binding	Focal adhesion	1	0	4	5
ENSMUSG00000024097	Sfrs7	4	3281.13	35	1	splicing factor, arginine/serine-rich 7	RNA splicing	nucleus	zinc ion binding		0	0	0	0
ENSMUSG00000042558	Adprhl2	4	16548	66	12	ADP-ribosylhydrolase like 2	response to freezing	nucleus	poly(ADP-ribose) glycohydrolase activity		1	0	0	1
ENSMUSG00000056342	Usp34	4	12546.9	36	27		ubiquitin-dependent protein catabolic process		ubiquitin thiolesterase activity		0	0	0	0
ENSMUSG00000028173	Gpr177	4	5596.71	53	1	G protein-coupled receptor 177		membrane			0	0	0	0
ENSMUSG00000033813	Tcea1	4	1185.98	5	1	transcription elongation factor A (SII) 1	transcription	nucleus	zinc ion binding		0	0	0	0
ENSMUSG00000033499	Larp5	4	2328.78	34	0	La ribonucleoprotein domain family, member 5			RNA binding		0	0	0	0
ENSMUSG00000022198	Pabpn1	4	9754.37	29	29	poly(A) binding protein, nuclear 1	poly(A)+ mRNA export from nucleus	nucleus	RNA binding		0	0	0	0
ENSMUSG00000022551	Cyc1	4	12233.7	14	21	cytochrome c-1	transport	respiratory chain	metal ion binding	Oxidative phosphorylation	9	0	0	9
ENSMUSG00000034192	Lsm3	4	10292.3	77	2	LSM3 homolog, U6 small nuclear RNA associated (S. cerevisiae)	RNA splicing	U4/U6 x U5 tri-snRNP complex	U6 snRNA 3'-end binding		0	0	0	0
ENSMUSG00000018566	Slc2a4	4	11257.6	4	2	solute carrier family 2 (facilitated glucose transporter), member 4	transport	vesicle membrane	transporter activity	Type II diabetes mellitus	249	15	45	309
ENSMUSG00000027091	Zc3h15	4	24092.7	7	0	zinc finger CCCH-type containing 15	cytokine-mediated signaling pathway	nucleus	zinc ion binding		0	0	0	0
ENSMUSG00000075700	2810407C02Rik	4	4198.29	11	20	RIKEN cDNA 2810407C02 gene	cell redox homeostasis		selenium binding		0	0	0	0
ENSMUSG00000030161	Gabarapl1	4	14869.9	4	2	gamma-aminobutyric acid (GABA) A receptor-associated protein-like 1	autophagic vacuole formation	microtubule	cytoskeletal protein binding	Regulation of autophagy	3	0	0	3
ENSMUSG00000038212	Hiatl1	4	3321.28	0	0	hippocampus abundant transcript-like 1	transport	membrane	transporter activity		0	0	0	0
ENSMUSG00000001103	Sebox	4	16548	47	33	SEBOX homeobox	transcription	nucleus	transcription regulator activity		1	0	0	1
ENSMUSG00000030541	Idh2	4	9942	20	24	isocitrate dehydrogenase 2 (NADP+), mitochondrial	tricarboxylic acid cycle	mitochondrion	"oxidoreductase activity, acting on the CH-OH group of donors, NAD or NADP as acceptor"	Citrate cycle (TCA cycle)	2	0	0	2
ENSMUSG00000026895	Ndufa8	4	5396.33	14	21	NADH dehydrogenase (ubiquinone) 1 alpha subcomplex, 8	transport	mitochondrion			1	0	0	1
ENSMUSG00000051695	Pcbp1	4	27705.3	33	13	poly(rC) binding protein 1	mRNA processing	ribonucleoprotein complex	translation activator activity		1	1	0	2
ENSMUSG00000031451	Gas6	4	2877.34	4	2	growth arrest specific 6	regulation of growth	extracellular region	structural molecule activity		6	1	4	11
ENSMUSG00000003166	Dgcr2	4	4222.7	6	4	DiGeorge syndrome critical region gene 2	response to drug	microsome	sugar binding		1	0	0	1
ENSMUSG00000042102	Dmgdh	4	7807.78	21	3	dimethylglycine dehydrogenase precursor	oxidation reduction	mitochondrion	oxidoreductase activity	Glycine	3	1	0	4
ENSMUSG00000026414	Tnnt2	4	7843.61	28	17	troponin T2, cardiac	ventricular cardiac muscle morphogenesis	troponin complex	troponin I binding		40	12	22	74
ENSMUSG00000033004	Mycbp2	4	13250	75	5	MYC binding protein 2	transcription	nucleus	zinc ion binding		1	0	0	1
ENSMUSG00000039481	Nrtn	4	23160	8	6	neurturin	transmembrane receptor protein tyrosine kinase signaling pathway	extracellular region	growth factor activity		2	0	1	3
ENSMUSG00000021816	Ppp3cb	4	936.012	1	1	protein phosphatase 3, catalytic subunit, beta isoform	T cell homeostasis	soluble fraction	zinc ion binding	VEGF signaling pathway	0	0	1	1
ENSMUSG00000026634	Angel2	4	2530.94	0	0	angel homolog 2 (Drosophila)					0	0	0	0
ENSMUSG00000026864	Hspa5	4	1286.39	1	1	heat shock protein 5	response to stress	perinuclear region of cytoplasm	ribosome binding	Prion disease	10	4	2	16
ENSMUSG00000028874	Fgr	4	6744.37	23	3	Gardner-Rasheed feline sarcoma viral (Fgr) oncogene homolog	protein amino acid phosphorylation		transferase activity		31	2	1	34
ENSMUSG00000021134	Sfrs5	4	1518.36	51	0	predicted gene, OTTMUSG00000009528	transcription	nucleus	RS domain binding		0	0	0	0
ENSMUSG00000018189	Uchl5	4	6725.65	51	0	ubiquitin carboxyl-terminal esterase L5	ubiquitin-dependent protein catabolic process	protein complex	ubiquitin thiolesterase activity		0	0	0	0
ENSMUSG00000058600	Rpl30-ps2	4	17541.4	45	3	predicted gene, EG664969	translation	ribosome	structural constituent of ribosome	Ribosome	0	0	0	0
ENSMUSG00000020372	Gnb2l1	4	42247	2	30	guanine nucleotide binding protein (G protein), beta polypeptide 2 like 1	protein localization	plasma membrane	receptor activity		1	0	1	2
ENSMUSG00000007892	Rplp1	4	8981.05	59	35	predicted gene, OTTMUSG00000014339	translational elongation	ribosome	structural constituent of ribosome	Ribosome	1	0	0	1
ENSMUSG00000031885	Cbfb	4	1450.43	0	0	core binding factor beta	positive regulation of transcription from RNA polymerase II promoter	nucleus	transcription coactivator activity		1	0	0	1
ENSMUSG00000027245	2310003F16Rik	4	5706.64	1	1	RIKEN cDNA 2310003F16 gene					0	0	0	0
ENSMUSG00000004933	Matk	4	23028.6	13	5	megakaryocyte-associated tyrosine kinase	signal transduction	cytoplasm	transferase activity		1	0	0	1
ENSMUSG00000031960	Aars	4	6650.98	26	0	alanyl-tRNA synthetase	tRNA modification	cytoplasm	nucleotide binding	Aminoacyl-tRNA biosynthesis	13	0	0	13
ENSMUSG00000032484	Ngp	4	40005.3	31	3	neutrophilic granule protein	defense response to bacterium	extracellular region	cysteine-type endopeptidase inhibitor activity		6	0	3	9
ENSMUSG00000031633	Slc25a4	4	5606.32	28	17	solute carrier family 25 (mitochondrial carrier, adenine nucleotide translocator), member 4	transport	mitochondrion	transporter activity	Calcium signaling pathway	2	0	0	2
ENSMUSG00000059252	AC160125.2	4	6630	70	0	predicted gene, EG627798		cytoplasm			0	0	0	0
ENSMUSG00000036932	Aifm1	4	1035.89	35	1	apoptosis-inducing factor, mitochondrion-associated 1	oxidation reduction	soluble fraction	protein binding		5	2	0	7
ENSMUSG00000033902	Mapkbp1	4	6630	47	33	mitogen-activated protein kinase binding protein 1	phosphoenolpyruvate-dependent sugar phosphotransferase system		sugar:hydrogen symporter activity		1	0	0	1
ENSMUSG00000022564	Grina	4	4922.25	6	4	glutamate receptor, ionotropic, N-methyl D-aspartate-associated protein 1 (glutamate binding)	negative regulation of apoptosis	membrane			4	0	0	4
ENSMUSG00000018340	Anxa6	4	3606.96	6	4	annexin A6	regulation of muscle contraction	protein complex	protein binding		0	0	0	0
ENSMUSG00000062078	Qk	4	3647.25	12	9	quaking	vasculogenesis	plasma membrane	SH3 domain binding		8	0	1	9
ENSMUSG00000037736	Limch1	4	4914.63	60	1	LIM and calponin homology domains 1	actomyosin structure organization		zinc ion binding		0	0	0	0
ENSMUSG00000001418	0610031J06Rik	4	7047.04	16	18	RIKEN cDNA 0610031J06 gene		membrane			0	0	0	0
ENSMUSG00000062762	Ei24	4	7851.58	4	2	etoposide induced 2.4 mRNA	response to drug	membrane		p53 signaling pathway	0	0	0	0
ENSMUSG00000060373	Hnrnpc	4	4379.19	7	0	heterogeneous nuclear ribonucleoprotein C	RNA splicing	spliceosome	RNA binding		0	0	0	0
ENSMUSG00000033732	Sf3b3	4	4320.24	35	2	splicing factor 3b, subunit 3	RNA splicing	spliceosome	protein binding		0	0	0	0
ENSMUSG00000027099	Mtx2	4	8972.69	100	14	metaxin 2	transport	mitochondrion			0	0	0	0
ENSMUSG00000019818	Cd164	4	10336.1	32	10	CD164 antigen		lysosome			1	0	0	1
ENSMUSG00000002908	Kcnn1	4	11846.2	22	3	potassium intermediate/small conductance calcium-activated channel, subfamily N, member 1	transport	voltage-gated potassium channel complex	voltage-gated potassium channel activity		2	0	0	2
ENSMUSG00000006740	Kif5b	4	2371.18	12	9	kinesin family member 5B	vesicle transport along microtubule	perinuclear region of cytoplasm	protein binding		3	0	0	3
ENSMUSG00000041361	Gcom1	4	2357.27	15	8	GRINL1A complex locus	regulation of transcription, DNA-dependent		transcription factor activity		0	0	0	0
ENSMUSG00000027907	S100a11	4	5069.91	33	13	predicted gene, EG277089		nucleus	calcium ion binding		6	0	3	9
ENSMUSG00000026526	Fh1	4	7371.34	11	0	fumarate hydratase 1	tricarboxylic acid cycle	tricarboxylic acid cycle enzyme complex	lyase activity	Reductive carboxylate cycle (CO2 fixation)	3	0	0	3
ENSMUSG00000052428	Tmco1	4	11502.6	55	1	transmembrane and coiled-coil domains 1		membrane			1	0	0	1
ENSMUSG00000005142	Man2b1	4	6478.01	6	4	mannosidase 2, alpha B1	metabolic process	soluble fraction	zinc ion binding	Glycan structures - degradation	0	0	0	0
ENSMUSG00000037072	2015-09-01	4	5453.27	10	1	selenoprotein	sperm chromatin condensation	endoplasmic reticulum lumen	thioredoxin peroxidase activity		0	0	0	0
ENSMUSG00000004771	Rab11a	4	5144.29	64	1	RAB11a, member RAS oncogene family	transport	trans-Golgi network	transcription factor binding		2	0	0	2
ENSMUSG00000059316	Slc27a4	4	642.44	0	0	solute carrier family 27 (fatty acid transporter), member 4	transport	plasma membrane	transporter activity	PPAR signaling pathway	9	1	2	12
ENSMUSG00000034160	Ogt	4	6862.87	18	3	O-linked N-acetylglucosamine (GlcNAc) transferase (UDP-N-acetylglucosamine:polypeptide-N-acetylglucosaminyl transferase)	RNA processing	nucleus	"transferase activity, transferring glycosyl groups"	Glycan structures - biosynthesis 1	7	0	0	7
ENSMUSG00000012705	Retn	4	26526	22	3	resistin	response to insulin stimulus	nucleus	hormone activity		14	1	3	18
ENSMUSG00000045996	Polr2k	4	2377.51	53	1	similar to polymerase (RNA) II (DNA directed) polypeptide K	transcription	nucleus	zinc ion binding	Pyrimidine metabolism	0	0	0	0
ENSMUSG00000026464	Zc3h11a	4	12425.7	39	20	zinc finger CCCH type containing 11A			zinc ion binding		1	0	0	1
ENSMUSG00000024480	Ap3s1	4	6434.88	10	1	predicted gene, EG434339	vesicle-mediated transport	trans-Golgi network	protein transporter activity		0	0	0	0
ENSMUSG00000049604	Hoxb13	3	3316	21	3	homeo box B13	transcription	transcription factor complex	transcription regulator activity		0	0	0	0
ENSMUSG00000034158	Lrrc58	3	1393.79	7	0	leucine rich repeat containing 58			protein binding		0	0	0	0
ENSMUSG00000006576	Slc4a3	3	7245.4	41	9	solute carrier family 4 (anion exchanger), member 3	transport	membrane	transporter activity		13	0	2	15
ENSMUSG00000066037	Hnrnpr	3	3398.49	7	1	heterogeneous nuclear ribonucleoprotein R		ribonucleoprotein complex	RNA binding		0	0	0	0
ENSMUSG00000032093	Cd3e	3	4847.43	3	3	CD3 antigen, epsilon polypeptide	T cell receptor signaling pathway	T cell receptor complex	transmembrane receptor activity	Hematopoietic cell lineage	2	0	0	2
ENSMUSG00000005148	Klf5	3	6033.55	13	5	Kruppel-like factor 5	transcription	nucleus	zinc ion binding		6	1	9	16
ENSMUSG00000022415	Syngr1	3	2468.49	4	2	synaptogyrin 1	protein targeting	synaptic vesicle membrane			1	0	0	1
ENSMUSG00000020817	Rabep1	3	372.582	0		rabaptin, RAB GTPase binding effector protein 1	transport	recycling endosome	protein binding		1	0	0	1
ENSMUSG00000020844	Nxn	3	6114.37	23	3	nucleoredoxin	Wnt receptor signaling pathway	nucleus	thioredoxin-disulfide reductase activity		3	1	0	4
ENSMUSG00000042682	Selk	3	3316	0	0	selenoprotein K			selenium binding		1	0	0	1
ENSMUSG00000018858	Ict1	3	837.939	2	2	immature colon carcinoma transcript 1	translational termination		translation release factor activity		0	0	0	0
ENSMUSG00000051989	1190017O12Rik	3	16.6386	14		RIKEN cDNA 1190017O12 gene		membrane			0	0	0	0
ENSMUSG00000028051	Hcn3	3	5215.63	21	3	hyperpolarization-activated, cyclic nucleotide-gated K+ 3	transport	membrane	voltage-gated potassium channel activity		23	1	0	24
ENSMUSG00000018906	P4ha2	3	103.658	2		procollagen-proline, 2-oxoglutarate 4-dioxygenase (proline 4-hydroxylase), alpha II polypeptide	protein metabolic process	endoplasmic reticulum lumen	protein binding	Arginine and proline metabolism	0	0	0	0
ENSMUSG00000021520	Uqcrb	3	900.569	28	17	predicted gene, 100040778	transport	respiratory chain	ubiquinol-cytochrome-c reductase activity	Oxidative phosphorylation	0	0	0	0
ENSMUSG00000037278	Tmem97	3	800.353	43	1	predicted gene, EG545152		membrane			0	0	0	0
ENSMUSG00000078588	Ccdc24	3	6	109							0	0	0	0
ENSMUSG00000022553	Maf1	3	3316	20	24	MAF1 homolog (S. cerevisiae)	transcription	nucleus	transcription regulator activity		0	0	0	0
ENSMUSG00000032407	2610101N10Rik	3	6226.84	5	7	RIKEN cDNA 2610101N10 gene	signal transduction		signal transducer activity		0	0	0	0
ENSMUSG00000020773	Trim47	3	4	99		tripartite motif-containing 47	protein ubiquitination	ubiquitin ligase complex	zinc ion binding		0	0	0	0
ENSMUSG00000068614	Actc1	3	6	90		actin, alpha, cardiac muscle 1	response to ethanol	soluble fraction	protein binding	Regulation of actin cytoskeleton	6	1	1	8
ENSMUSG00000039067	Psmd7	3	3506.92	53	1	proteasome (prosome, macropain) 26S subunit, non-ATPase, 7		protein complex	protein binding	Proteasome	0	0	0	0
ENSMUSG00000025417	Pip4k2c	3	81.2045	0		phosphatidylinositol-5-phosphate 4-kinase, type II, gamma	phosphatidylinositol metabolic process	membrane	transferase activity		0	0	0	0
ENSMUSG00000052656	Rnf103	3	3226.75	8	6	ring finger protein 103		membrane	zinc ion binding		0	0	0	0
ENSMUSG00000031762	Mt2	3	3817.99	4	2	metallothionein 2	nitric oxide mediated signal transduction		zinc ion binding		20	0	0	20
ENSMUSG00000020078	Vps26a	3	16094.3	36	10	vacuolar protein sorting 26 homolog A (yeast)	vacuolar transport	retromer complex	protein binding		0	0	0	0
ENSMUSG00000028138	Adh5	3	6484.99	8	6	similar to alcohol dehydrogenase 5 (class III), chi polypeptide	retinoid metabolic process	soluble fraction	zinc ion binding	Methane metabolism	1	0	0	1
ENSMUSG00000030545	Pex11a	3	19852	62	31	peroxisomal biogenesis factor 11 alpha	signal transduction	peroxisome			0	0	0	0
ENSMUSG00000032458	Copb2	3	6630	50	1	coatomer protein complex, subunit beta 2 (beta prime)	vesicle-mediated transport	membrane coat	structural molecule activity		0	0	0	0
ENSMUSG00000047613	A430005L14Rik	3	6	101		RIKEN cDNA A430005L14 gene					0	0	0	0
ENSMUSG00000036093	Arl5a	3	2185.37	0	0	ADP-ribosylation factor-like 5A	small GTPase mediated signal transduction	intracellular	nucleotide binding		0	0	0	0
ENSMUSG00000061555	AC116115.11-2	3	6630	59	35		skeletal muscle tissue development	integral to plasma membrane			0	0	0	0
ENSMUSG00000044279	Crb3	3	2032.61	18	3	crumbs homolog 3 (Drosophila)	establishment of epithelial cell apical/basal polarity	tight junction	protein binding	Tight junction	2	0	1	3
ENSMUSG00000006215	Zbtb17	3	23140	24	16	zinc finger and BTB domain containing 17	transcription	nucleus	zinc ion binding		0	0	0	0
ENSMUSG00000021221	Dpf3	3	6630	25	3	D4, zinc and double PHD fingers, family 3	transcription	nucleus	zinc ion binding		1	0	0	1
ENSMUSG00000047454	Gphn	3	255.71	1		gephyrin	Mo-molybdopterin cofactor biosynthetic process	synapse	protein binding		0	0	0	0
ENSMUSG00000027849	Syt6	3	2499.7	29	0	synaptotagmin VI	transport	synaptic vesicle membrane	transporter activity		0	0	0	0
ENSMUSG00000030124	Lag3	3	13246	40	26	lymphocyte-activation gene 3	positive regulation of natural killer cell mediated cytotoxicity	membrane	transmembrane receptor activity		1	0	0	1
ENSMUSG00000028670	Lypla2	3	3964.79	2	2	lysophospholipase 2	lipid metabolic process	cytoplasm	hydrolase activity	Glycerophospholipid metabolism	0	0	0	0
ENSMUSG00000024997	Prdx3	3	920.495	0	0	peroxiredoxin 3	response to oxidative stress	mitochondrion	protein kinase binding		8	1	2	11
ENSMUSG00000031622	Sin3b	3	5682.81	9	4	transcriptional regulator, SIN3B (yeast)	transcription	Y chromosome	transcription corepressor activity		1	0	0	1
ENSMUSG00000028809	Srrm1	3	3750.46	46	0	serine/arginine repetitive matrix 1	RNA splicing	spliceosome	"RNA splicing factor activity, transesterification mechanism"		0	0	0	0
ENSMUSG00000020538	Srebf1	3	4929.4	16	18	sterol regulatory element binding transcription factor 1	transcription	protein complex	transcription regulator activity	Insulin signaling pathway	16	0	5	21
ENSMUSG00000028040	Efna4	3	1062.95	29	0	ephrin A4		plasma membrane		Axon guidance	0	0	0	0
ENSMUSG00000025982	Sf3b1	3	6796.12	72	11	splicing factor 3b, subunit 1	RNA splicing	spliceosome	"RNA splicing factor activity, transesterification mechanism"		0	0	0	0
ENSMUSG00000020978	Klhdc2	3	55.0184	0		kelch domain containing 2		nucleus	protein binding		0	0	0	0
ENSMUSG00000024725	Ostf1	3	3316	34	0	osteoclast stimulating factor 1		cytoplasm	protein binding		1	0	0	1
ENSMUSG00000027665	Pik3ca	3	6143.18	46	0	phosphatidylinositol 3-kinase, catalytic, alpha polypeptide	signal transduction	phosphoinositide 3-kinase complex	transferase activity	B cell receptor signaling pathway	5	2	0	7
ENSMUSG00000016494	Cd34	3	6	97		CD34 antigen	leukocyte migration	membrane	protein binding	Cell adhesion molecules (CAMs)	525	66	28	619
ENSMUSG00000025139	Tollip	3	348.581	34		toll interacting protein	inflammatory response	cytoplasm	protein binding	Toll-like receptor signaling pathway	2	0	1	3
ENSMUSG00000027613	Eif6	3	14334.6	52	13	eukaryotic translation initiation factor 6	translation	nucleus	translation initiation factor activity		1	0	0	1
ENSMUSG00000040040	Ift88	3	3871.9	25	3	intraflagellar transport 88 homolog (Chlamydomonas)	telencephalon development	motile primary cilium	protein binding		1	0	0	1
ENSMUSG00000046268	AL611986.15	3	2230.74	11	0						0	0	0	0
ENSMUSG00000006270	Vax1	3	29728	17	12	ventral anterior homeobox containing gene 1	transcription	nucleus	transcription regulator activity		0	0	0	0
ENSMUSG00000023348	Trip6	3	8914.73	9	40	thyroid hormone receptor interactor 6	release of cytoplasmic sequestered NF-kappaB	interleukin-1 receptor complex	zinc ion binding		0	0	0	0
ENSMUSG00000056380	Gpr50	3	18	65		G-protein-coupled receptor 50	signal transduction	plasma membrane	signal transducer activity	Neuroactive ligand-receptor interaction	0	0	0	0
ENSMUSG00000029199	Lias	3	1204.18	67	22	lipoic acid synthetase	metabolic process	nucleus	transferase activity	Lipoic acid metabolism	3	0	0	3
ENSMUSG00000061353	Cxcl12	3	393.772	4		chemokine (C-X-C motif) ligand 12	telencephalon cell migration	plasma membrane	growth factor activity	Leukocyte transendothelial migration	96	14	8	118
ENSMUSG00000071547	Nt5dc2	3	3316	8	6	5'-nucleotidase domain containing 2					0	0	0	0
ENSMUSG00000013701	Timm23	3	9635.48	28	17	predicted gene, ENSMUSG00000069622	transport	mitochondrion	protein transporter activity		0	0	0	0
ENSMUSG00000024962	Vegfb	3	12930.4	4	2	vascular endothelial growth factor B	multicellular organismal development	membrane	protein binding	Focal adhesion	8	1	3	12
ENSMUSG00000022203	Efs	3	4811.33	76	36	embryonal Fyn-associated substrate	cell adhesion		SH3 domain binding		189	37	13	239
ENSMUSG00000036098	Gm98	3	3544.62	18	3	gene model 98, (NCBI)	regulation of transcription	membrane	transcription factor activity		0	0	0	0
ENSMUSG00000025757	Hspa4l	3	10164.8	16	18	heat shock protein 4 like	response to unfolded protein	nucleus	protein binding		0	0	0	0
ENSMUSG00000038975	Rabggtb	3	433.897	11	0	RAB geranylgeranyl transferase, b subunit			zinc ion binding		2	0	0	2
ENSMUSG00000014956	Ppp1cb	3	1115.56	1	1	protein phosphatase 1, catalytic subunit, beta isoform	regulation of glycogen catabolic process	protein phosphatase type 1 complex	protein serine/threonine phosphatase activity	Regulation of actin cytoskeleton	0	0	0	0
ENSMUSG00000029811	Abp1	3	6630	45	3	amiloride binding protein 1 (amine oxidase, copper-containing)	oxidation reduction	extracellular region	quinone binding	Phenylalanine metabolism	1	0	0	1
ENSMUSG00000029576	Radil	3	6	22		Ras association and DIL domains	signal transduction		protein binding		6	0	0	6
ENSMUSG00000022214	Wdr23	3	7789.92	71	43	WD repeat domain 23			protein binding		0	0	0	0
ENSMUSG00000040652	Oaz2	3	3537.29	37	0	ornithine decarboxylase antizyme 2	polyamine metabolic process		protein binding		0	0	0	0
ENSMUSG00000032504	Pdcd6ip	3	2358.8	72	11	programmed cell death 6 interacting protein	transport	proteinaceous extracellular matrix	protein binding		2	0	0	2
ENSMUSG00000057606	Colq	3	34	49		collagen-like tail subunit (single strand of homotrimer) of asymmetric acetylcholinesterase	neurotransmitter catabolic process	synapse			1	0	0	1
ENSMUSG00000019146	Cacng2	3	6630	56	28	calcium channel, voltage-dependent, gamma subunit 2	transport	tight junction	voltage-gated ion channel activity	MAPK signaling pathway	1	0	0	1
ENSMUSG00000032299	Commd4	3	59.8992	0		COMM domain containing 4					0	0	0	0
ENSMUSG00000018428	Akap1	3	67.0599	0		A kinase (PRKA) anchor protein 1		mitochondrion	RNA binding		2	1	2	5
ENSMUSG00000067889	Spnb3	3	8655.09	13	5	spectrin beta 3	vesicle-mediated transport	spectrin	structural constituent of cytoskeleton		0	0	0	0
ENSMUSG00000034777	Vax2	3	10833.9	18	3	ventral anterior homeobox containing gene 2	transcription	nucleus	transcription regulator activity		2	0	0	2
ENSMUSG00000029781	Fkbp9	3	47.1719	0		FK506 binding protein 9	protein folding	endoplasmic reticulum lumen	peptidyl-prolyl cis-trans isomerase activity		2	0	0	2
ENSMUSG00000045193	Cirbp	3	1479.4	46	2	cold inducible RNA binding protein	response to stress	nucleus	RNA binding		0	0	0	0
ENSMUSG00000022193	Psmb5	3	3375.81	2	2	proteasome (prosome, macropain) subunit, beta type 5	ubiquitin-dependent protein catabolic process	protein complex	threonine-type endopeptidase activity	Proteasome	0	0	0	0
ENSMUSG00000043050	Tnp2	3	4584.66	39	20	transition protein 2	spermatogenesis	nucleus	zinc ion binding		0	0	0	0
ENSMUSG00000042834	D0H4S114	3	3919.59	4	2	DNA segment, human D4S114	regulation of transforming growth factor beta receptor signaling pathway	nucleus	protein binding		0	0	0	0
ENSMUSG00000040710	St8sia4	3	1760.56	1	1	ST8 alpha-N-acetyl-neuraminide alpha-2,8-sialyltransferase 4	protein amino acid glycosylation	membrane	"transferase activity, transferring glycosyl groups"		0	0	0	0
ENSMUSG00000029066	Mrpl20	3	6237.71	77	2	mitochondrial ribosomal protein L20	translation	ribosome	structural constituent of ribosome		0	0	0	0
ENSMUSG00000038495	Otud7b	3	3397.81	1	1	OTU domain containing 7B	protein deubiquitination	nucleus	zinc ion binding		2	0	0	2
ENSMUSG00000029674	Limk1	3	11209.3	45	3	LIM-domain containing, protein kinase	protein amino acid phosphorylation	nucleus	zinc ion binding	Axon guidance	48	12	20	80
ENSMUSG00000023072	Ccdc123	3	417.576	0	0	similar to RIKEN cDNA 2610507L03 gene		mitochondrion	protein binding		0	0	0	0
ENSMUSG00000044857	Lemd2	3	2025.99	44	7	LEM domain containing 2	gamma-aminobutyric acid signaling pathway	nucleus	GABA-A receptor activity		0	0	0	0
ENSMUSG00000028557	Rnf11	3	3505.15	5	1	ring finger protein 11	ubiquitin-dependent protein catabolic process	ubiquitin ligase complex	zinc ion binding		0	0	0	0
ENSMUSG00000002108	Nr1h3	3	1041.72	74	0	nuclear receptor subfamily 1, group H, member 3	transcription	nucleus	zinc ion binding	PPAR signaling pathway	0	0	0	0
ENSMUSG00000025156	Gps1	3	1919.68	9	19	G protein pathway suppressor 1		signalosome	protein binding		0	0	0	0
ENSMUSG00000028603	Scp2	3	3424.63	54	1	sterol carrier protein 2, liver	transport	peroxisome	transferase activity	PPAR signaling pathway	2	0	3	5
ENSMUSG00000037280	Galnt6	3	3316	31	3	UDP-N-acetyl-alpha-D-galactosamine:polypeptide N-acetylgalactosaminyltransferase 6		perinuclear region of cytoplasm	"transferase activity, transferring glycosyl groups"	Glycan structures - biosynthesis 1	0	0	0	0
ENSMUSG00000022200	Golph3	3	419.427	1	1	golgi phosphoprotein 3	positive regulation of TOR signaling pathway	trans-Golgi network	protein binding		0	0	0	0
ENSMUSG00000040446	Rprd1a	3	765.962	11	0	regulation of nuclear pre-mRNA domain containing 1A					0	0	0	0
ENSMUSG00000037788	AW146242	3	29716	24	16	expressed sequence AW146242	transcription	nucleus			0	0	0	0
ENSMUSG00000034377	Tulp4	3	7693.03	104	29	similar to mKIAA1397 protein	regulation of transcription, DNA-dependent	nucleus	protein binding		0	0	0	0
ENSMUSG00000031889	D230025D16Rik	3	2148.08	71	0	RIKEN cDNA D230025D16 gene	Golgi to plasma membrane protein transport	trans-Golgi network	receptor binding		0	0	0	0
ENSMUSG00000012422	Tmem167	3	20.3996	4		transmembrane protein 167		membrane			0	0	0	0
ENSMUSG00000028405	Aco1	3	265.518	0		aconitase 1	tricarboxylic acid cycle	Golgi apparatus	RNA binding	Glyoxylate and dicarboxylate metabolism	0	0	0	0
ENSMUSG00000028383	Hsdl2	3	4178.23	5	1	hydroxysteroid dehydrogenase like 2	oxidation reduction	mitochondrion	sterol carrier activity		0	0	0	0
ENSMUSG00000055302	Mrfap1	3	6746.45	61	25	predicted gene, EG545208		perinuclear region of cytoplasm	protein binding		0	0	0	0
ENSMUSG00000016921	Sfrs6	3	6628	111	0	splicing factor, arginine/serine-rich 6			protein binding		1	0	0	1
ENSMUSG00000017390	Aldoc	3	3326.22	69	1	aldolase C, fructose-bisphosphate	response to organic nitrogen	mitochondrion	protein binding	Pentose phosphate pathway	0	0	0	0
ENSMUSG00000032478	Nme6	3	6630	98	0	similar to Nme6 protein	UTP biosynthetic process		transferase activity	Purine metabolism	0	0	0	0
ENSMUSG00000002767	Mrpl2	3	11010.2	38	23	mitochondrial ribosomal protein L2	translation	ribosome	structural constituent of ribosome		0	0	0	0
ENSMUSG00000055452	AC132586.3	3	9940	8	6	predicted gene, EG664817	G-protein coupled receptor protein signaling pathway	integral to membrane	zinc ion binding		0	0	0	0
ENSMUSG00000027546	Atp9a	3	3316	0	0	ATPase, class II, type 9A	phospholipid transport	membrane	phospholipid-translocating ATPase activity		0	0	0	0
ENSMUSG00000024740	Ddb1	3	7048.36	6	4	damage specific DNA binding protein 1	response to DNA damage stimulus	nucleus	protein binding	Ubiquitin mediated proteolysis	1	0	0	1
ENSMUSG00000038005	2700029M09Rik	3	118.978	10		RIKEN cDNA 2700029M09 gene		nucleus			0	0	0	0
ENSMUSG00000014195	Dnajc7	3	571.098	74	0	DnaJ (Hsp40) homolog, subfamily C, member 7			heat shock protein binding		0	0	0	0
ENSMUSG00000000346	Dazap2	3	1452.44	0	0	predicted gene, 100039826		transcription factor complex	protein binding		0	0	0	0
ENSMUSG00000044501	Zfp758	3	723.179	7	27	zinc finger protein 758	transcription	nucleus	zinc ion binding		0	0	0	0
ENSMUSG00000057278	Snrpg	3	9938.49	30	4	predicted gene, EG666609	RNA splicing	spliceosome	RNA binding		0	0	0	0
ENSMUSG00000057036	AC139675.11	3	8044.37	30	4	predicted gene, OTTMUSG00000015227	translation	ribosome	structural constituent of ribosome	Ribosome	0	0	0	0
ENSMUSG00000037369	Utx	3	7040.43	29	29	4lysine (K)-specific demethylase 6A	oxidation reduction	nucleus	"oxidoreductase activity, acting on single donors with incorporation of molecular oxygen, incorporation of two atoms of oxygen"		2	2	0	4
ENSMUSG00000036606	Plxnb2	3	6630	8	6	plexin B2	signal transduction	membrane	receptor activity	Axon guidance	0	0	0	0
ENSMUSG00000003402	Prkcsh	3	1096.62	12	35	protein kinase C substrate 80K-H	N-glycan processing	endoplasmic reticulum	RNA binding		0	0	0	0
ENSMUSG00000020541	Tom1l1	3	4700.75	0	0	target of myb1-like 1 (chicken)	transport	membrane	SH3 domain binding		0	0	0	0
ENSMUSG00000043430	Psapl1	3	8561.78	3	3	prosaposin-like 1	sphingolipid metabolic process	lysosome			0	0	0	0
ENSMUSG00000022048	Dpysl2	3	34	49		dihydropyrimidinase-like 2	nervous system development	mitochondrion	protein binding	Axon guidance	0	0	0	0
ENSMUSG00000028646	Rragc	3	11363.6	56	0	Ras-related GTP binding C	transport	nucleus	transporter activity		0	0	0	0
ENSMUSG00000003617	Cp	3	9962.74	63	32	ceruloplasmin	transport	extracellular space	oxidoreductase activity	Porphyrin and chlorophyll metabolism	0	0	0	0
ENSMUSG00000030539	Sema4b	3	1437.01	18	3	sema domain, immunoglobulin domain (Ig), transmembrane domain (TM) and short cytoplasmic domain, (semaphorin) 4B	nervous system development	membrane	receptor activity	Axon guidance	0	0	0	0
ENSMUSG00000027643	Ghrh	3	12869.2	48	15	growth hormone releasing hormone	response to food	terminal button	hormone activity		46	3	2	51
ENSMUSG00000022706	Mrpl40	3	1119.96	124	1	mitochondrial ribosomal protein L40		ribosome	DNA binding		1	0	0	1
ENSMUSG00000036241	Ube2r2	3	68920	23	3	ubiquitin-conjugating enzyme E2R 2	regulation of protein metabolic process		ubiquitin-protein ligase activity		0	0	0	0
ENSMUSG00000028706	Nsun4	3	107.135	1		NOL1/NOP2/Sun domain family, member 4			transferase activity		0	0	0	0
ENSMUSG00000028962	Slc4a2	3	44.4896	2		solute carrier family 4 (anion exchanger), member 2	transport	membrane	transporter activity		2	0	1	3
ENSMUSG00000078453	3110003A17Rik	3	591.257	5	1	predicted gene, EG622335					0	0	0	0
ENSMUSG00000059430	Actg2	3	702.2	0	0	actin, gamma 2, smooth muscle, enteric		cytoskeleton	protein binding		0	0	0	0
ENSMUSG00000031950	Gabarapl2	3	5661.94	30	4	gamma-aminobutyric acid (GABA) A receptor-associated protein-like 2	transport	membrane fraction	protein binding		3	0	0	3
ENSMUSG00000049401	Ogfr	3	4860.86	26	0	opioid growth factor receptor	regulation of growth	nucleus	receptor activity		1	0	0	1
ENSMUSG00000017386	Traf4	3	134.645	5		TNF receptor associated factor 4	signal transduction	ubiquitin ligase complex	zinc ion binding	Small cell lung cancer	0	0	1	1
ENSMUSG00000061086	Myl4	3	4	105		myosin, light polypeptide 4	regulation of the force of heart contraction	myosin complex	motor activity		0	0	0	0
ENSMUSG00000030741	Spns1	3	3821.6	74	0	spinster homolog 1 (Drosophila)	transport	mitochondrion	transporter activity		0	0	0	0
ENSMUSG00000045665	Mfsd5	3	858.094	15	8	major facilitator superfamily domain containing 5	transport	membrane			0	0	0	0
ENSMUSG00000052429	Prmt1	3	1397.33	2	2	protein arginine N-methyltransferase 1	protein amino acid methylation	nucleus	transferase activity	Tyrosine metabolism	4	0	0	4
ENSMUSG00000052262	Prpmp5	3	5086.76	3	15	proline-rich protein MP5	G-protein coupled receptor protein signaling pathway	integral to membrane			0	0	0	0
ENSMUSG00000052144	Ppp4r2	3	4900.42	5	7	protein phosphatase 4, regulatory subunit 2	RNA splicing	centrosome			0	0	0	0
ENSMUSG00000032604	Qars	3	1670	2	2	glutaminyl-tRNA synthetase	tRNA aminoacylation for protein translation	cytoplasm	protein binding	Aminoacyl-tRNA biosynthesis	0	0	0	0
ENSMUSG00000029309	Sparcl1	3	18.1739	0		SPARC-like 1	signal transduction	synapse	calcium ion binding		7	1	1	9
ENSMUSG00000013936	Myl2	3	6	90		myosin, light polypeptide 2, regulatory, cardiac, slow	ventricular cardiac muscle morphogenesis	myosin complex	protein binding	Leukocyte transendothelial migration	7	1	7	15
ENSMUSG00000039068	Zzz3	3	388.997	16		zinc finger, ZZ domain containing 3	transcription	nucleus	zinc ion binding		0	0	0	0
ENSMUSG00000042962	AC159649.3	3	6089.61	14	0	predicted gene, EG432676	ATP synthesis coupled proton transport	"proton-transporting ATP synthase complex, catalytic core F(1)"	"proton-transporting ATPase activity, rotational mechanism"		0	0	0	0
ENSMUSG00000034412	Tbc1d10a	3	6628	66	12	TBC1 domain family, member 10a	regulation of Rab GTPase activity	intracellular	Rab GTPase activator activity		0	0	0	0
ENSMUSG00000039221	Rpl22l1	3	257.44	0		similar to ribosomal protein L22 like 1	translation	ribosome	structural constituent of ribosome		0	0	0	0
ENSMUSG00000022013	Dnajc15	3	111.431	14		DnaJ (Hsp40) homolog, subfamily C, member 15	protein folding	plasma membrane	unfolded protein binding		0	0	0	0
ENSMUSG00000024758	Rtn3	3	273.157	0		reticulon 3	vesicle-mediated transport	nucleus	protein binding		0	0	0	0
ENSMUSG00000062867	Impdh2	3	3316	12	2	predicted gene, OTTMUSG00000019498	purine nucleotide biosynthetic process		protein binding	Purine metabolism	2	0	0	2
ENSMUSG00000020804	Aanat	3	5473.56	18	3	arylalkylamine N-acetyltransferase	rhythmic process	cytoplasm	transferase activity	Tryptophan metabolism	1	0	0	1
ENSMUSG00000030730	Atp2a1	3	5036.39	25	3	ATPase, Ca++ transporting, cardiac muscle, fast twitch 1	transport	sarcoplasmic reticulum membrane	protein homodimerization activity	Calcium signaling pathway	12	5	1	18
ENSMUSG00000032288	Imp3	3	6	95		IMP3, U3 small nucleolar ribonucleoprotein, homolog (yeast)	rRNA processing	ribonucleoprotein complex	snoRNP binding		0	0	0	0
ENSMUSG00000031865	Dctn1	3	10	82		dynactin 1		microtubule	protein binding	Huntington's disease	0	0	0	0
ENSMUSG00000034211	Mrps17	3	5451.82	9	34	mitochondrial ribosomal protein S17	transport	ribosome	structural constituent of ribosome		0	0	0	0
ENSMUSG00000061048	Cdh3	3	663.606	3	3	cadherin 3	wound healing	plasma membrane	protein binding	Cell adhesion molecules (CAMs)	0	0	0	0
ENSMUSG00000041681	Iapp	3	3316	3	3	islet amyloid polypeptide	sensory perception of pain	extracellular region	hormone activity	Maturity onset diabetes of the young	3	0	2	5
ENSMUSG00000003546	Klc4	3	4145.4	16	18	kinesin light chain 4		microtubule	protein binding		0	0	0	0
ENSMUSG00000040009	Gnaz	3	5767.52	40	26	guanine nucleotide binding protein, alpha z subunit	small GTPase mediated signal transduction	membrane fraction	signal transducer activity	Long-term depression	2	0	0	2
ENSMUSG00000009112	Bcl2l13	3	6630	4	2	BCL2-like 13 (apoptosis facilitator)	regulation of apoptosis	mitochondrion			1	0	0	1
ENSMUSG00000020775	Mrpl38	3	29716	8	6	mitochondrial ribosomal protein L38		ribosome			0	0	0	0
ENSMUSG00000059518	Znhit1	3	6895.98	19	4	zinc finger, HIT domain containing 1			zinc ion binding		0	0	0	0
ENSMUSG00000062210	Tnfaip8	3	6630	10	1	tumor necrosis factor, alpha-induced protein 8	negative regulation of anti-apoptosis	cytoplasm	protein binding		0	0	0	0
ENSMUSG00000027230	Creb3l1	3	6630	22	3	cAMP responsive element binding protein 3-like 1	transcription	nucleus	transcription factor activity		0	0	0	0
ENSMUSG00000021892	Sh3bp5	3	3636.15	46	2	SH3-domain binding protein 5 (BTK-associated)	negative regulation of protein kinase activity	mitochondrion	SH3 domain binding		0	0	0	0
ENSMUSG00000017264	Exosc10	3	115.824	1		exosome component 10	rRNA processing	nucleus	RNA binding		0	0	0	0
ENSMUSG00000031586	Rbpms	3	5913.04	6	4	RNA binding protein gene with multiple splicing			RNA binding		3	0	0	3
ENSMUSG00000000869	Il4	3	3316	3	3	interleukin 4	regulation of phosphorylation	extracellular space	protein binding	Hematopoietic cell lineage	15	2	1	18
ENSMUSG00000034101	Ctnnd1	3	9940	87	44	catenin (cadherin associated protein), delta 1	Wnt receptor signaling pathway	plasma membrane	RPTP-like protein binding	Leukocyte transendothelial migration	0	0	0	0
ENSMUSG00000024096	Ralbp1	3	489.548	0	0	ralA binding protein 1	transport	membrane	Ral GTPase binding	Pancreatic cancer	3	0	0	3
ENSMUSG00000029776	Hibadh	3	10	81		3-hydroxyisobutyrate dehydrogenase	valine metabolic process	mitochondrion	phosphogluconate dehydrogenase (decarboxylating) activity	Valine	0	0	0	0
ENSMUSG00000020664	Dld	3	1681.68	16	18	dihydrolipoamide dehydrogenase	sperm capacitation	pyruvate dehydrogenase complex	oxidoreductase activity	Alanine and aspartate metabolism	10	1	1	12
ENSMUSG00000036513	Commd2	3	9940	52	13	COMM domain containing 2			protein binding		0	0	0	0
ENSMUSG00000027109	Sp3	3	6630	68	0	trans-acting transcription factor 3	trophectodermal cell differentiation	nucleus	zinc ion binding		37	6	9	52
ENSMUSG00000000142	Axin2	3	3662.39	69	1	axin2	Wnt receptor signaling pathway	nucleus	signal transducer activity	Endometrial cancer	2	0	3	5
ENSMUSG00000027950	Chrnb2	3	10817.3	3	28	cholinergic receptor, nicotinic, beta polypeptide 2 (neuronal)	visual perception	synapse	receptor activity		1	0	0	1
ENSMUSG00000038324	Trpc4ap	3	1242.53	6	4	transient receptor potential cation channel, subfamily C, member 4 associated protein	intracellular protein transport	endoplasmic reticulum lumen	tapasin binding		0	0	0	0
ENSMUSG00000020064	Herc4	3	3344.44	0	0	hect domain and RLD 4	protein modification process	intracellular	ligase activity		0	0	0	0
ENSMUSG00000051116	AC119899.8	3	1854.86	1	17	predicted gene, EG666465	proteolysis	membrane	serine-type peptidase activity		0	0	0	0
ENSMUSG00000066553	AC125067.4	3	1029.86	43	1	predicted gene, EG629383		mitochondrion	electron carrier activity	Oxidative phosphorylation	0	0	0	0
ENSMUSG00000071662	Polr2g	3	66.3372	0		polymerase (RNA) II (DNA directed) polypeptide G	transcription	nucleus	transferase activity	Purine metabolism	0	0	0	0
ENSMUSG00000018819	Lsp1	3	3980.92	4	2	lymphocyte specific 1	signal transduction	plasma membrane	signal transducer activity		1	0	0	1
ENSMUSG00000024507	Hsd17b4	3	3585.45	124	1	hydroxysteroid (17-beta) dehydrogenase 4	very-long-chain fatty acid metabolic process	peroxisome	sterol carrier activity	Geraniol degradation	1	0	0	1
ENSMUSG00000014294	Ndufa2	3	6210.14	60	0	NADH dehydrogenase (ubiquinone) 1 alpha subcomplex, 2	transport	respiratory chain	NADH dehydrogenase (ubiquinone) activity		0	0	0	0
ENSMUSG00000003033	Ap1m1	3	3420.46	35	1	adaptor-related protein complex AP-1, mu subunit 1	vesicle-mediated transport	trans-Golgi network	protein binding		0	0	0	0
ENSMUSG00000033916	Chmp2a	3	1668.02	25	3	chromatin modifying protein 2A	transport	membrane	protein domain specific binding		0	0	0	0
ENSMUSG00000027881	Prpf38b	3	9940	91	45	PRP38 pre-mRNA processing factor 38 (yeast) domain containing B	RNA splicing	spliceosome			0	0	0	0
ENSMUSG00000079961	AC121108.12-1	3	4667.95	8	6						0	0	0	0
ENSMUSG00000026147	Col9a1	3	29716	17	12	collagen, type IX, alpha 1	tissue homeostasis	proteinaceous extracellular matrix	zinc ion binding		1	0	0	1
ENSMUSG00000040549	Ckap5	3	468.482	9	19	cytoskeleton associated protein 5	spindle pole body organization	microtubule cytoskeleton	ribonucleoprotein binding		0	0	0	0
ENSMUSG00000041119	Pde9a	3	190.667	0		phosphodiesterase 9A	signal transduction	cytosol	protein binding	Purine metabolism	0	0	0	0
ENSMUSG00000010608	Rbm25	3	6696.61	54	0	RNA binding motif protein 25	mRNA processing	nucleus	voltage-gated calcium channel activity		0	0	0	0
ENSMUSG00000038236	Hoxa7	3	30229.5	36	27	homeo box A7	transcription	nucleus	transcription repressor activity		0	0	0	0
ENSMUSG00000059991	Nptx2	3	4473.59	18	3	neuronal pentraxin 2		extracellular region	sugar binding		2	0	0	2
ENSMUSG00000021492	F12	3	7901.34	45	3	coagulation factor XII (Hageman factor)	zymogen activation	extracellular space	serine-type peptidase activity	Complement and coagulation cascades	13	1	4	18
ENSMUSG00000078353	Ifnab	3	19	49		interferon alpha B	response to virus	extracellular space	hematopoietin/interferon-class (D200-domain) cytokine receptor binding	Jak-STAT signaling pathway	0	0	0	0
ENSMUSG00000031972	Acta1	3	3892.67	2	2	actin, alpha 1, skeletal muscle	skeletal muscle fiber development	striated muscle thin filament	protein binding	Regulation of actin cytoskeleton	10	1	5	16
ENSMUSG00000043683	Fem1a	3	25.0461	6		feminization 1 homolog a (C. elegans)	regulation of ubiquitin-protein ligase activity	cytoplasm	ubiquitin-protein ligase activity		1	0	0	1
ENSMUSG00000044628	Rnf208	3	4137.43	18	3	ring finger protein 208			zinc ion binding		0	0	0	0
ENSMUSG00000068798	Rap1a	3	3316	5	14	RAS-related protein-1a	small GTPase mediated signal transduction	plasma membrane	Ras GTPase binding	MAPK signaling pathway	2	0	1	3
ENSMUSG00000021685	Otp	3	4650.13	32	10	orthopedia homolog (Drosophila)	transcription	nucleus	transcription regulator activity		2	0	0	2
ENSMUSG00000021281	Tnfaip2	3	58.3033	26		tumor necrosis factor, alpha-induced protein 2	multicellular organismal development				0	0	0	0
ENSMUSG00000020840	Blmh	3	1555.96	67	22	bleomycin hydrolase	response to toxin	soluble fraction	peptidase activity		0	0	0	0
ENSMUSG00000071424	Grid2	3	2768.62	18	3	glutamate receptor, ionotropic, delta 2	transport	synaptosome	transporter activity	Long-term depression	0	0	0	0
ENSMUSG00000016529	Il10	3	13148	36	27	interleukin 10	response to stress	extracellular space	protein binding	T cell receptor signaling pathway	631	95	19	745
ENSMUSG00000055681	Cope	3	9940	80	42	coatomer protein complex, subunit epsilon	vesicle-mediated transport	membrane	structural molecule activity		535	60	35	630
ENSMUSG00000062382	CT009486.7-1	2	1440.99	19	4	similar to Ferritin light chain 1 (Ferritin L subunit 1)	iron ion transport		transition metal ion binding		0	0	0	0
ENSMUSG00000028669	1110049F12Rik	2	269.021	29		RIKEN cDNA 1110049F12 gene					0	0	0	0
ENSMUSG00000070697	Utp3	2	57.7832	1		UTP3, small subunit (SSU) processome component, homolog (S. cerevisiae)	multicellular organismal development	nucleus	protein binding		0	0	0	0
ENSMUSG00000046908	Ltb4r1	2	3316	37	11	leukotriene B4 receptor 1	signal transduction	plasma membrane	thrombin receptor activity	Neuroactive ligand-receptor interaction	0	0	0	0
ENSMUSG00000028560	Usp1	2	465.294	12	5	ubiquitin specific peptidase 1	ubiquitin-dependent protein catabolic process	nucleus	ubiquitin-specific protease activity		0	0	0	0
ENSMUSG00000024538	Ppic	2	379.849	10		peptidylprolyl isomerase C	protein folding	cytoplasm	peptidyl-prolyl cis-trans isomerase activity		1	0	0	1
ENSMUSG00000010505	Myt1	2	2	121		myelin transcription factor 1	transcription	nucleus	zinc ion binding		2	0	0	2
ENSMUSG00000020134	Peli1	2	623.012	42	0	pellino 1					0	0	0	0
ENSMUSG00000021025	Nfkbia	2	3316	89	38	nuclear factor of kappa light polypeptide gene enhancer in B-cells inhibitor, alpha	toll-like receptor 4 signaling pathway	nucleus	ubiquitin protein ligase binding	Apoptosis	0	0	0	0
ENSMUSG00000029455	Aldh2	2	3316	3	0	aldehyde dehydrogenase 2, mitochondrial	response to testosterone stimulus	mitochondrion	oxidoreductase activity	Butanoate metabolism	46	6	2	54
ENSMUSG00000003051	Elf3	2	560.887	23	3	E74-like factor 3	transcription	nucleus	transcription repressor activity		2	0	0	2
ENSMUSG00000018893	Mb	2	3316	28	17	myoglobin	transport		oxygen transporter activity		0	0	0	0
ENSMUSG00000032174	Icam5	2	8481.47	40	26	intercellular adhesion molecule 5, telencephalin	phagocytosis	plasma membrane	protein binding		0	0	0	0
ENSMUSG00000024911	Fibp	2	7.21111	6		fibroblast growth factor (acidic) intracellular binding protein		nucleus	protein binding		0	0	0	0
ENSMUSG00000058794	Nfe2	2	19836	47	33	nuclear factor, erythroid derived 2	transcription	nucleus	WW domain binding		6	0	0	6
ENSMUSG00000027488	Snta1	2	9936	83	9	syntrophin, acidic 1	neuromuscular junction development	sarcolemma	protein binding		1	0	1	2
ENSMUSG00000003545	Fosb	2	6628	13	5	FBJ osteosarcoma oncogene B	regulation of transcription, DNA-dependent	nucleus	transcription factor activity		9	2	7	18
ENSMUSG00000031967	Afg3l1	2	3316	13	5	AFG3(ATPase family gene 3)-like 1 (yeast)	proteolysis	mitochondrion	zinc ion binding		0	0	0	0
ENSMUSG00000040118	Cacna2d1	2	3316	144	2	calcium channel, voltage-dependent, alpha2/delta subunit 1	transport	voltage-gated calcium channel complex	voltage-gated ion channel activity	MAPK signaling pathway	5	0	0	5
ENSMUSG00000022752	Tomm70a	2	99.0029	5		translocase of outer mitochondrial membrane 70 homolog A (yeast)		mitochondrion	protein binding		0	0	0	0
ENSMUSG00000001774	Chordc1	2	3316	7	1	cysteine and histidine-rich domain (CHORD)-containing, zinc-binding protein 1			zinc ion binding		0	0	0	0
ENSMUSG00000022144	Gdnf	2	2	128		glial cell line derived neurotrophic factor	ureteric bud development	extracellular region	transforming growth factor beta receptor binding		27	3	21	51
ENSMUSG00000005892	Trh	2	3316	40	26	thyrotropin releasing hormone	response to organic cyclic substance	secretory granule	thyrotropin-releasing hormone activity		213	8	24	245
ENSMUSG00000055540	Epha6	2	18	65		Eph receptor A6	transmembrane receptor protein tyrosine kinase signaling pathway	membrane	transmembrane receptor protein tyrosine kinase activity	Axon guidance	0	0	0	0
ENSMUSG00000027584	Oprl1	2	10715.2	3	5	opioid receptor-like 1	signal transduction	plasma membrane	X-opioid receptor activity	Neuroactive ligand-receptor interaction	0	0	0	0
ENSMUSG00000015476	Prrt1	2	3316	23	3	proline-rich transmembrane protein 1	response to biotic stimulus	membrane	advanced glycation end-product receptor activity		0	0	0	0
ENSMUSG00000041748	AC145736.4	2	3316	32	10						0	0	0	0
ENSMUSG00000037771	Slc32a1	2	6628	37	11	solute carrier family 32 (GABA vesicular transporter), member 1	transport	synapse	glycine transmembrane transporter activity		0	0	0	0
ENSMUSG00000024537	Psmg2	2	8	92		proteasome (prosome, macropain) assembly chaperone 2	regulation of cell cycle	nucleus	protein binding		0	0	0	0
ENSMUSG00000026032	Ndufb3	2	1813.21	28	17	NADH dehydrogenase (ubiquinone) 1 beta subcomplex 3	transport	respiratory chain	NADH dehydrogenase activity	Oxidative phosphorylation	0	0	0	0
ENSMUSG00000028649	Macf1	2	6209.53	24	16	microtubule-actin crosslinking factor 1	Wnt receptor signaling pathway	nucleus	zinc ion binding		1	0	0	1
ENSMUSG00000020610	Amz2	2	1959.61	33	3	archaelysin family metallopeptidase 2	proteolysis		zinc ion binding		1	0	0	1
ENSMUSG00000013622	0610007C21Rik	2	3316	19	4	RIKEN cDNA 0610007C21 gene		plasma membrane	calcium ion binding		0	0	0	0
ENSMUSG00000029102	Hgfac	2	3316	79	41	hepatocyte growth factor activator	proteolysis	extracellular space	serine-type peptidase activity		0	0	0	0
ENSMUSG00000022272	Myo10	2	6628	79	41	myosin X	signal transduction	myosin complex	nucleotide binding		0	0	0	0
ENSMUSG00000058291	Zfp68	2	21.6767	0		zinc finger protein 68	transcription	nucleus	zinc ion binding		0	0	0	0
ENSMUSG00000025326	Ube3a	2	3316	73	22	ubiquitin protein ligase E3A	protein ubiquitination	protein complex	ubiquitin-protein ligase activity	Ubiquitin mediated proteolysis	1	0	0	1
ENSMUSG00000074238	BC002199	2	3316	100	14	cDNA sequence BC002199		transport vesicle			0	0	0	0
ENSMUSG00000030785	Cox6a2	2	2394.72	9	40	cytochrome c oxidase, subunit VI a, polypeptide 2		mitochondrion	cytochrome-c oxidase activity	Oxidative phosphorylation	3	0	0	3
ENSMUSG00000044676	Zfp612	2	3316	63	32	zinc finger protein 612	transcription	nucleus	zinc ion binding		0	0	0	0
ENSMUSG00000030401	Rtn2	2	1644	2	2	reticulon 2 (Z-band associated protein)		membrane			0	0	0	0
ENSMUSG00000024750	Zfand5	2	10.9888	0		similar to zinc finger protein ZNF216	vasculature development		zinc ion binding		0	0	0	0
ENSMUSG00000041468	Gpr12	2	1602.21	31	3	G-protein coupled receptor 12	signal transduction	plasma membrane	signal transducer activity		0	0	0	0
ENSMUSG00000024947	Men1	2	0	66		multiple endocrine neoplasia 1	response to UV	soluble fraction	Y-form DNA binding		14	0	6	20
ENSMUSG00000038776	Ephx1	2	3316	83	9	epoxide hydrolase 1, microsomal	response to toxin	microsome	hydrolase activity	Metabolism of xenobiotics by cytochrome P450	47	2	11	60
ENSMUSG00000061099	Gapdhs	2	4	108		glyceraldehyde-3-phosphate dehydrogenase, spermatogenic	spermatid development	microtubule-based flagellum	structural molecule activity		1	0	0	1
ENSMUSG00000007044	Ly6g6c	2	13240	13	5	lymphocyte antigen 6 complex, locus G6C	ubiquitin-dependent protein catabolic process	plasma membrane	ubiquitin thiolesterase activity		0	0	0	0
ENSMUSG00000067201	H2-M9	2	4	110		histocompatibility 2, M region locus 9	immune response	MHC class I protein complex		Type I diabetes mellitus	0	0	0	0
ENSMUSG00000025407	Gli1	2	3316	91	45	GLI-Kruppel family member GLI1	ventral midline development	nucleus	zinc ion binding	Basal cell carcinoma	7	0	4	11
ENSMUSG00000020386	Sar1b	2	572.956	55	1	SAR1 gene homolog B (S. cerevisiae)	vesicle-mediated transport	membrane	nucleotide binding		2	0	0	2
ENSMUSG00000037966	Ninj1	2	3316	230	0	ninjurin 1	tissue regeneration	membrane	protein binding		0	0	0	0
ENSMUSG00000027435	Cd93	2	3316	4	2	CD93 antigen	cell-cell adhesion	plasma membrane	sugar binding		1	0	0	1
ENSMUSG00000033379	Atp6v0b	2	3316	71	43	ATPase, H+ transporting, lysosomal V0 subunit B	transport	vacuole	"hydrogen-exporting ATPase activity, phosphorylative mechanism"	Oxidative phosphorylation	0	0	0	0
ENSMUSG00000001687	Ubl3	2	6628	24	16	ubiquitin-like 3	protein modification process	plasma membrane			0	0	0	0
ENSMUSG00000070923	Klhl9	2	3316	55	1	kelch-like 9 (Drosophila)	modification-dependent protein catabolic process		protein binding	Ubiquitin mediated proteolysis	0	0	0	0
ENSMUSG00000030591	Psmd8	2	248.685	52		proteasome (prosome, macropain) 26S subunit, non-ATPase, 8	proteolysis	protein complex	protein binding	Proteasome	0	0	0	0
ENSMUSG00000036500	Akp3	2	3316	44	7	alkaline phosphatase 3, intestine, not Mn requiring	tail morphogenesis	plasma membrane	zinc ion binding	gamma-Hexachlorocyclohexane degradation	0	0	0	0
ENSMUSG00000064220	Hist2h2aa2	2	0	2		histone cluster 2, H2aa2	nucleosome assembly	nucleus	sequence-specific DNA binding		0	0	0	0
ENSMUSG00000018339	Gpx3	2	2193.18	6	4	glutathione peroxidase 3	response to oxidative stress	soluble fraction	selenium binding	Arachidonic acid metabolism	7	2	2	11
ENSMUSG00000048992	Prss32	2	3316	3	3	protease, serine, 32	proteolysis	membrane	serine-type endopeptidase activity		0	0	0	0
ENSMUSG00000025199	Chuk	2	6628	44	7	conserved helix-loop-helix ubiquitous kinase	protein amino acid phosphorylation	nucleus	transferase activity	Acute myeloid leukemia	37	6	4	47
ENSMUSG00000025855	Prkar1b	2	0	3		protein kinase, cAMP dependent regulatory, type I beta	signal transduction	cytoplasm	nucleotide binding	Insulin signaling pathway	0	0	0	0
ENSMUSG00000029616	Erp29	2	1846.52	25	3	endoplasmic reticulum protein 29	protein secretion	melanosome			0	0	0	0
ENSMUSG00000044933	Sstr3	2	6628	13	5	somatostatin receptor 3	signal transduction	plasma membrane	somatostatin receptor activity	Neuroactive ligand-receptor interaction	3	0	1	4
ENSMUSG00000044526	Znrf4	2	0	0		zinc and ring finger 4			zinc ion binding		0	0	0	0
ENSMUSG00000028639	Ybx1	2	16540	24	16	Y box protein 1	transcription	nucleus	single-stranded DNA binding		5	0	0	5
ENSMUSG00000038072	Galnt11	2	6628	112	46	UDP-N-acetyl-alpha-D-galactosamine:polypeptide N-acetylgalactosaminyltransferase 11		membrane	"transferase activity, transferring glycosyl groups"	O-Glycan biosynthesis	0	0	0	0
ENSMUSG00000021313	Ryr2	2	1285.53	61	25	ryanodine receptor 2, cardiac	two-component signal transduction system (phosphorelay)	Z disc	two-component response regulator activity	Calcium signaling pathway	0	0	0	0
ENSMUSG00000029472	Anapc5	2	0	6		anaphase-promoting complex subunit 5	modification-dependent protein catabolic process		binding	Cell cycle	0	0	0	0
ENSMUSG00000055471	Alk	2	2	143		anaplastic lymphoma kinase	transmembrane receptor protein tyrosine kinase signaling pathway	proteinaceous extracellular matrix	transmembrane receptor protein tyrosine kinase activity		61	2	8	71
ENSMUSG00000001508	Sgca	2	2	114		sarcoglycan, alpha (dystrophin-associated glycoprotein)	membrane organization	sarcolemma	protein binding		1	0	1	2
ENSMUSG00000037152	Ndufc1	2	3140.04	15	8	NADH dehydrogenase (ubiquinone) 1, subcomplex unknown, 1	transport	mitochondrion		Oxidative phosphorylation	0	0	0	0
ENSMUSG00000059436	Max	2	109.437	9		Max protein	transcription	nucleus	transcription regulator activity	Small cell lung cancer	0	0	0	0
ENSMUSG00000032097	Ddx6	2	180.609	12		DEAD (Asp-Glu-Ala-Asp) box polypeptide 6		stress granule	RNA binding		0	0	0	0
ENSMUSG00000023460	Rab12	2	3316	4	2	RAB12, member RAS oncogene family	transport	microtubule associated complex	protein binding		1	0	0	1
ENSMUSG00000015437	Gzmb	2	6578.39	3	3	granzyme B	proteolysis		serine-type peptidase activity	Type I diabetes mellitus	26	3	0	29
ENSMUSG00000001517	Foxm1	2	34.2619	3		forkhead box M1	vasculogenesis	nucleus	transcription factor activity		5	0	2	7
ENSMUSG00000021298	Gpr132	2	6628	48	15	G protein-coupled receptor 132	signal transduction	plasma membrane	signal transducer activity		0	0	0	0
ENSMUSG00000031256	Cstf2	2	2	137		cleavage stimulation factor, 3' pre-RNA subunit 2	mRNA processing	nucleus	RNA binding		0	0	0	0
ENSMUSG00000027968	Larp7	2	38.6008	0		La ribonucleoprotein domain family, member 7	RNA processing	ribonucleoprotein complex	RNA binding		0	0	1	1
ENSMUSG00000019659	Ccdc12	2	528.729	30	4	coiled-coil domain containing 12					0	0	0	0
ENSMUSG00000051343	Rab11fip5	2	3710.81	77	37	RAB11 family interacting protein 5 (class I)	transport	recycling endosome membrane	protein binding		1	0	0	1
ENSMUSG00000042363	1110067D22Rik	2	469.391	58	2	RIKEN cDNA 1110067D22 gene			sugar binding		0	0	0	0
ENSMUSG00000037014	Sstr4	2	3316	21	3	somatostatin receptor 4	signal transduction	plasma membrane	somatostatin receptor activity	Neuroactive ligand-receptor interaction	6	0	1	7
ENSMUSG00000020400	Tnip1	2	0	99		TNFAIP3 interacting protein 1	receptor-mediated endocytosis	nucleus	scavenger receptor activity		0	0	0	0
ENSMUSG00000038526	Car14	2	2	136		carbonic anhydrase 14	one-carbon metabolic process	membrane	zinc ion binding	Nitrogen metabolism	0	0	0	0
ENSMUSG00000021811	Dnajc9	2	0	0		DnaJ (Hsp40) homolog, subfamily C, member 9			heat shock protein binding		0	0	0	0
ENSMUSG00000028053	Ash1l	2	19.2146	1		ash1 (absent, small, or homeotic)-like (Drosophila)	transcription	tight junction	zinc ion binding		0	0	0	0
ENSMUSG00000046750	BC089491	2	4763.13	48	15	cDNA sequence BC089491	cell redox homeostasis		selenium binding		0	0	0	0
ENSMUSG00000040314	Ctsg	2	3316	3	5	cathepsin G	proteolysis	plasma membrane	serine-type peptidase activity	Renin-angiotensin system	9	1	1	11
ENSMUSG00000061947	Serpina10	2	0	40		serine (or cysteine) peptidase inhibitor, clade A (alpha-1 antiproteinase, antitrypsin), member 10	tissue regeneration	nucleus	serine-type endopeptidase inhibitor activity		3	0	0	3
ENSMUSG00000044155	Lsm8	2	277.684	11		LSM8 homolog, U6 small nuclear RNA associated (S. cerevisiae)	RNA splicing	ribonucleoprotein complex	RNA binding		0	0	0	0
ENSMUSG00000047730	Fcgbp	2	81700	17	12	Fc fragment of IgG binding protein	cell adhesion	membrane	protein binding					0
ENSMUSG00000015869	Prpsap1	2	2	123		phosphoribosyl pyrophosphate synthetase-associated protein 1	nucleotide biosynthetic process	protein complex	ribose phosphate diphosphokinase activity		0	0	0	0
ENSMUSG00000032410	Xrn1	2	3316	96	2	5'-3' exoribonuclease 1	telomere maintenance	intracellular	RNA binding		0	0	0	0
ENSMUSG00000021192	Golga5	2	44.5032	1		golgi autoantigen, golgin subfamily a, 5	retrograde transport, vesicle recycling within Golgi	membrane	Rab GTPase binding		0	0	0	0
ENSMUSG00000027509	Rae1	2	2	130		RAE1 RNA export 1 homolog (S. pombe)		nucleus			1	0	0	1
ENSMUSG00000062908	Acadm	2	3316	85	1	acyl-Coenzyme A dehydrogenase, medium chain	response to starvation	mitochondrion	"oxidoreductase activity, acting on the CH-CH group of donors"	PPAR signaling pathway	0	0	0	0
ENSMUSG00000019139	Isyna1	2	153.697	2		myo-inositol 1-phosphate synthase A1	phospholipid biosynthetic process	cytoplasm	isomerase activity		0	0	0	0
ENSMUSG00000026083	Eif5b	2	322.188	96		eukaryotic translation initiation factor 5B	translation	integral to membrane	voltage-gated calcium channel activity		0	0	0	0
ENSMUSG00000024835	Coro1b	2	3316	19	4	coronin, actin binding protein 1B		cytoskeleton	protein binding		0	0	0	0
ENSMUSG00000062585	Cnr2	2	3316	94	14	cannabinoid receptor 2 (macrophage)	signal transduction	plasma membrane	signal transducer activity	Neuroactive ligand-receptor interaction	12	0	0	12
ENSMUSG00000017548	Suz12	2	259.544	0		suppressor of zeste 12 homolog (Drosophila)	transcription	sex chromatin	zinc ion binding		1	0	0	1
ENSMUSG00000020219	Timm13	2	2	116		translocase of inner mitochondrial membrane 13 homolog (yeast)	transport	mitochondrion	zinc ion binding		0	0	0	0
ENSMUSG00000030232	Aebp2	2	0	34		AE binding protein 2	transcription	nucleus	zinc ion binding		0	0	0	0
ENSMUSG00000010175	Prox1	2	1599.44	14	2	prospero-related homeobox 1	ventricular septum morphogenesis	nucleus	transcription regulator activity		5	0	1	6
ENSMUSG00000026615	Eprs	2	1279.62	56	10	glutamyl-prolyl-tRNA synthetase	tRNA aminoacylation for protein translation	cytoplasm	RNA binding	Glutamate metabolism	2	1	0	3
ENSMUSG00000032383	Ppib	2	76.1501	0		peptidylprolyl isomerase B	protein folding	melanosome	peptidyl-prolyl cis-trans isomerase activity		0	0	0	0
ENSMUSG00000023947	Nfkbie	2	0	47		nuclear factor of kappa light polypeptide gene enhancer in B-cells inhibitor, epsilon	D-serine transport	perinuclear region of cytoplasm	transcription repressor activity	Adipocytokine signaling pathway	0	0	0	0
ENSMUSG00000059412	Fxyd2	2	7540.61	18	3	FXYD domain-containing ion transport regulator 2	ion transport	membrane	ion channel activity		6	0	0	6
ENSMUSG00000027637	1110008F13Rik	2	326.611	33		RIKEN cDNA 1110008F13 gene					0	0	0	0
ENSMUSG00000071014	Ndufb6	2	564.671	15	28	NADH dehydrogenase (ubiquinone) 1 beta subcomplex, 6	transport	mitochondrion			0	0	0	0
ENSMUSG00000014748	Tex261	2	0	2		testis expressed gene 261	positive regulation of apoptosis	membrane			0	0	0	0
ENSMUSG00000039501	Znfx1	2	3316	84	8	zinc finger, NFX1-type containing 1	regulation of transcription, DNA-dependent	nucleus	zinc ion binding		0	0	0	0
ENSMUSG00000030432	Rpl28	2	392.086	9		predicted gene, OTTMUSG00000009296	translation	ribosome	structural constituent of ribosome	Ribosome	0	0	0	0
ENSMUSG00000030772	Dkk3	2	0	105		dickkopf homolog 3 (Xenopus laevis)	Wnt receptor signaling pathway	extracellular space	endopeptidase inhibitor activity		5	1	1	7
ENSMUSG00000078578	Ube2d3	2	13.7887	1		predicted gene, OTTMUSG00000020733	regulation of protein metabolic process		ubiquitin-protein ligase activity	Ubiquitin mediated proteolysis	0	0	0	0
ENSMUSG00000026883	Dab2ip	2	78.1272	9		disabled homolog 2 (Drosophila) interacting protein	signal transduction	plasma membrane	protein N-terminus binding		0	0	0	0
ENSMUSG00000071748	RP23-149C7.4	2	1904.8	5	1		spermatogenesis	cytoplasm	protein tyrosine/serine/threonine phosphatase activity		0	0	1	1
ENSMUSG00000002147	Stat6	2	315.81	0		signal transducer and activator of transcription 6	transcription	nucleus	transcription factor activity	Jak-STAT signaling pathway	37	3	10	50
ENSMUSG00000008136	Fhl2	2	0	20		four and a half LIM domains 2	transcription	Z disc	zinc ion binding		29	2	6	37
ENSMUSG00000039004	Bmp6	2	6628	89	38	bone morphogenetic protein 6	positive regulation of transcription from RNA polymerase II promoter	extracellular space	protein binding	TGF-beta signaling pathway	11	0	5	16
ENSMUSG00000021822	Plau	2	0	3		plasminogen activator, urokinase	wound healing	extracellular region	serine-type peptidase activity	Complement and coagulation cascades	0	0	0	0
ENSMUSG00000027368	Dusp2	2	922.982	3	3	dual specificity phosphatase 2	protein amino acid dephosphorylation	nucleus	protein tyrosine/serine/threonine phosphatase activity	MAPK signaling pathway	1	0	0	1
ENSMUSG00000021536	Adcy2	2	1162.47	18	3	adenylate cyclase 2	intracellular signaling cascade	plasma membrane	phosphorus-oxygen lyase activity	GnRH signaling pathway	0	0	0	0
ENSMUSG00000038537	Mc3r	2	310.877	25		melanocortin 3 receptor	signal transduction	plasma membrane	signal transducer activity	Neuroactive ligand-receptor interaction	7	0	0	7
ENSMUSG00000078765	U2af1l4	2	0	6		U2 small nuclear RNA auxiliary factor 1-like 4	RNA splicing	spliceosome	zinc ion binding		1	0	0	1
ENSMUSG00000004961	Syt5	2	0	36		synaptotagmin V	transport	synaptic vesicle membrane	transporter activity		1	0	0	1
ENSMUSG00000020469	Myl7	2	0	105		myosin, light polypeptide 7, regulatory		myosin complex	protein binding	Leukocyte transendothelial migration	1	0	0	1
ENSMUSG00000024563	Smad2	2	3316	118	0	MAD homolog 2 (Drosophila)	zygotic determination of dorsal/ventral axis	transcription factor complex	ubiquitin protein ligase binding	Adherens junction	82	19	46	147
ENSMUSG00000042535	Gtpbp1	2	3316	8	6	GTP binding protein 1	small GTPase mediated signal transduction	microtubule associated complex	nucleotide binding		0	0	0	0
ENSMUSG00000005355	Casp14	2	10	65		caspase 14	proteolysis	nucleus	peptidase activity		1	0	0	1
ENSMUSG00000042312	S100a13	2	3316	80	42	S100 calcium binding protein A13			calcium ion binding		2	0	0	2
ENSMUSG00000017057	Il13ra1	2	732	4	2	interleukin 13 receptor, alpha 1	positive regulation of immunoglobulin production	membrane	receptor activity	Jak-STAT signaling pathway	4	1	1	6
ENSMUSG00000027953	Rag1ap1	2	6628	2	30	recombination activating gene 1 activating protein 1	DNA recombination	membrane			0	0	0	0
ENSMUSG00000025950	Idh1	2	411.567	84	8	isocitrate dehydrogenase 1 (NADP+), soluble	tricarboxylic acid cycle	soluble fraction	"oxidoreductase activity, acting on the CH-OH group of donors, NAD or NADP as acceptor"	Glutathione metabolism	2	0	0	2
ENSMUSG00000025905	Oprk1	2	16	65		opioid receptor, kappa 1	signal transduction	plasma membrane	somatostatin receptor activity	Neuroactive ligand-receptor interaction	1	0	0	1
ENSMUSG00000037373	Ctbp1	2	2	119		similar to CtBP1 protein	oxidation reduction	transcription factor complex	transcription factor binding	Notch signaling pathway	2	0	0	2
ENSMUSG00000005510	Ndufs3	2	353.373	14		predicted gene, OTTMUSG00000005734	transport	respiratory chain	protein binding		1	0	0	1
ENSMUSG00000063427	CT010490.10-1	2	1333.85	9	34						0	0	0	0
ENSMUSG00000025330	Padi4	2	3238.4	3	10	peptidyl arginine deiminase, type IV	transcription	nucleus	protein-arginine deiminase activity		0	0	0	0
ENSMUSG00000054215	Sprr2k	2	3316	17	3	small proline-rich protein 2K	keratinocyte differentiation	cytoplasm			0	0	0	0
ENSMUSG00000024487	Yipf5	2	355.858	67		Yip1 domain family, member 5	vesicle-mediated transport	nuclear envelope-endoplasmic reticulum network			0	0	0	0
ENSMUSG00000036181	Hist1h1c	2	868.652	46	41	histone cluster 1, H1c	regulation of transcription, DNA-dependent	nucleus	protein binding		0	0	0	0
ENSMUSG00000028271	Gtf2b	2	3316	0	0	general transcription factor IIB	translational initiation	transcription factor complex	zinc ion binding	Basal transcription factors	0	0	0	0
ENSMUSG00000024327	Slc39a7	2	1327.37	52	13	solute carrier family 39 (zinc transporter), member 7	zinc ion transport	membrane	zinc ion binding		0	0	0	0
ENSMUSG00000032602	Slc25a20	2	6628	122	1	solute carrier family 25 (mitochondrial carnitine/acylcarnitine translocase), member 20	transport	mitochondrion	transporter activity		1	0	0	1
ENSMUSG00000029012	Orc5l	2	7454.03	39	20	origin recognition complex, subunit 5-like (S. cerevisiae)	DNA replication	nucleus	nucleotide binding	Cell cycle	0	0	0	0
ENSMUSG00000047676	AC098849.9	2	3316	38	23	predicted gene, ENSMUSG00000047676	translation	small ribosomal subunit	structural constituent of ribosome		0	0	0	0
ENSMUSG00000031781	Ciapin1	2	66.7441	0		cytokine induced apoptosis inhibitor 1	hemopoiesis	cytoplasm			0	0	0	0
ENSMUSG00000078619	Smarcd2	2	3316	86	4	SWI/SNF related, matrix associated, actin dependent regulator of chromatin, subfamily d, member 2	transcription	nucleus			1	0	0	1
ENSMUSG00000032083	Apoa1	2	8346.78	3	5	apolipoprotein A-I	transport	very-low-density lipoprotein particle	protein binding	PPAR signaling pathway	90	4	3	97
ENSMUSG00000005864	Cnga2	2	0	22		cyclic nucleotide gated channel alpha 2	transport	membrane	voltage-gated potassium channel activity		0	0	0	0
ENSMUSG00000024206	Rfx2	2	3316	48	15	regulatory factor X, 2 (influences HLA class II expression)	transcription	nucleus	transcription regulator activity		0	0	0	0
ENSMUSG00000026234	Ncl	2	76.1728	1		nucleolin	nucleosome assembly	ribonucleoprotein complex	telomeric DNA binding		140	9	11	160
ENSMUSG00000028849	Mtap7d1	2	3.56024	0		microtubule-associated protein 7 domain containing 1		spindle			0	0	0	0
ENSMUSG00000029167	Ppargc1a	2	2468.15	4	2	peroxisome proliferative activated receptor, gamma, coactivator 1 alpha	transcription	nucleus	transcription coactivator activity	Insulin signaling pathway	81	25	16	122
ENSMUSG00000034932	Mrpl54	2	0	14		mitochondrial ribosomal protein L54		ribosome			0	0	0	0
ENSMUSG00000002068	Ccne1	2	36.0634	25		cyclin E1	response to vitamin E	nucleus	protein complex binding	Cell cycle	1	0	1	2
ENSMUSG00000003476	Crhr2	2	6	82		corticotropin releasing hormone receptor 2	signal transduction	plasma membrane	transmembrane receptor activity	Neuroactive ligand-receptor interaction	1	0	0	1
ENSMUSG00000029111	Whsc2	2	6628	2	30	Wolf-Hirschhorn syndrome candidate 2 (human)	transcription	nucleus			1	0	1	2
ENSMUSG00000075486	Commd6	2	14	49		COMM domain containing 6		nucleus			0	0	0	0
ENSMUSG00000005054	Cstb	2	106.13	0		cystatin B	regulation of apoptosis	nucleus	protein binding		0	0	0	0
ENSMUSG00000029146	Snx17	2	420.352	38	23	sorting nexin 17	transport	Golgi apparatus	protein C-terminus binding		0	0	0	0
ENSMUSG00000025935	Tram1	2	6084.13	7	1	translocating chain-associating membrane protein 1	transport	membrane	protein binding		0	0	0	0
ENSMUSG00000030824	Nucb1	2	125.309	12		nucleobindin 1		membrane	DNA binding		0	0	0	0
ENSMUSG00000024099	Ndufv2	2	0	14		NADH dehydrogenase (ubiquinone) flavoprotein 2	transport	respiratory chain	oxidoreductase activity		0	0	0	0
ENSMUSG00000024867	Pip5k1b	2	0	0		similar to phosphatidylinositol 4-phosphate 5-kinase type I-alpha	phosphatidylinositol metabolic process	membrane	transferase activity	Inositol phosphate metabolism	0	0	0	0
ENSMUSG00000035949	Fbxw2	2	3316	280	0	F-box and WD-40 domain protein 2	Wnt receptor signaling pathway	cytoplasm	protein binding		2	0	0	2
ENSMUSG00000022040	Ephx2	2	2	113		epoxide hydrolase 2, cytoplasmic	sensory perception of pain	peroxisome	metal ion binding	Tetrachloroethene degradation	13	1	1	15
ENSMUSG00000028223	Decr1	2	812.852	7	1	2,4-dienoyl CoA reductase 1, mitochondrial	protein homotetramerization	mitochondrion	oxidoreductase activity		1	0	0	1
ENSMUSG00000038235	F11r	2	3316	72	11	F11 receptor	interspecies interaction between organisms	tight junction	protein binding	Cell adhesion molecules (CAMs)	7	0	0	7
ENSMUSG00000019432	Bat1a	2	6628	6	4	HLA-B-associated transcript 1A	RNA splicing	spliceosome	RNA binding		1	0	0	1
ENSMUSG00000020198	Ap3d1	2	626.913	77	37	adaptor-related protein complex 3, delta 1 subunit	vesicle-mediated transport	trans-Golgi network	protein transporter activity		0	0	0	0
ENSMUSG00000039016	Timm8b	2	3316	15	8	translocase of inner mitochondrial membrane 8 homolog b (yeast)	transport	mitochondrion	zinc ion binding		0	0	0	0
ENSMUSG00000024587	Nars	2	33.7774	53		asparaginyl-tRNA synthetase	tRNA aminoacylation for protein translation	cytoplasm	protein binding	Aminoacyl-tRNA biosynthesis	1	0	0	1
ENSMUSG00000073452	Zfp97	2	556.635	5	1	zinc finger protein 97	transcription	nucleus	zinc ion binding					0
ENSMUSG00000031532	Tmem66	2	4	103		transmembrane protein 66		membrane			0	0	0	0
ENSMUSG00000004936	Map2k1	2	51.6978	53		mitogen-activated protein kinase kinase 1	vesicle transport along microtubule	soluble fraction	transferase activity	Long-term depression	33	5	12	50
ENSMUSG00000031138	F9	2	3316	45	3	coagulation factor IX	proteolysis	extracellular region	serine-type peptidase activity	Complement and coagulation cascades	24	2	0	26
ENSMUSG00000006423	C330007P06Rik	2	3316	44	7	RIKEN cDNA C330007P06 gene			protein binding		0	0	0	0
ENSMUSG00000016528	Mapkapk2	2	4842.43	4	2	MAP kinase-activated protein kinase 2	protein amino acid phosphorylation	phosphorylase kinase complex	transferase activity	MAPK signaling pathway	34	3	5	42
ENSMUSG00000025511	Tspan4	2	6628	83	9	tetraspanin 4		membrane	protein binding		0	0	0	0
ENSMUSG00000002320	Tm9sf1	2	665.784	19	4	transmembrane 9 superfamily member 1		membrane			0	0	0	0
ENSMUSG00000022558	D330001F17Rik	2	13240	24	16				protein serine/threonine kinase activity		0	0	0	0
ENSMUSG00000046351	Zfp322a	2	3316	6	4	zinc finger protein 322A	transcription	nucleus	zinc ion binding		0	0	0	0
ENSMUSG00000038319	Kcnh2	2	919.33	6	4	similar to potassium channel erg1a	two-component signal transduction system (phosphorelay)	plasma membrane	voltage-gated potassium channel activity		72	4	0	76
ENSMUSG00000038991	Txndc5	2	3316	102	2	thioredoxin domain containing 5	cell redox homeostasis	endoplasmic reticulum lumen	isomerase activity		0	0	0	0
ENSMUSG00000066704	Cyp2b19	2	2	138		cytochrome P450, family 2, subfamily b, polypeptide 19	oxidation reduction	microsome	"oxidoreductase activity, acting on paired donors, with incorporation or reduction of molecular oxygen, reduced flavin or flavoprotein as one donor, and incorporation of one atom of oxygen"	Metabolism of xenobiotics by cytochrome P450	1	0	0	1
ENSMUSG00000020608	Smc6	2	322.744	73		structural maintenance of chromosomes 6	response to DNA damage stimulus	nucleus	nucleotide binding		0	0	0	0
ENSMUSG00000031536	Polb	2	1329.72	0	0	polymerase (DNA directed), beta	response to DNA damage stimulus	synaptonemal complex	transferase activity	DNA polymerase	0	0	0	0
ENSMUSG00000029777	Gars	2	1811.36	33	13	glycyl-tRNA synthetase	tRNA aminoacylation for protein translation	secretory granule	protein binding	Glycine	4	0	1	5
ENSMUSG00000023027	Atf1	2	3316	104	29	gene model 1862, (NCBI)	transcription	transcription factor complex	transcription factor activity		4	0	1	5
ENSMUSG00000027485	U46068	2	3316	31	3	cDNA sequence U46068		extracellular region	lipid binding		0	0	0	0
ENSMUSG00000006050	Sra1	2	239.952	77		steroid receptor RNA activator 1	transcription	transcription factor complex	transcription cofactor activity		1	1	0	2
ENSMUSG00000044533	Rps2	2	14.3333	15		predicted gene, EG243642	translation	small ribosomal subunit	structural constituent of ribosome	Ribosome	2	1	1	4
ENSMUSG00000022991	Lalba	2	2	133		similar to alpha-lactalbumin	lactose biosynthetic process	extracellular region	lysozyme activity	Galactose metabolism	0	0	0	0
ENSMUSG00000047953	Gp5	2	2	145		glycoprotein 5 (platelet)	cell adhesion	membrane	protein binding	ECM-receptor interaction	0	0	1	1
ENSMUSG00000055401	Fbxo6	2	0	20		F-box protein 6	protein catabolic process		ubiquitin-protein ligase activity		0	0	0	0
ENSMUSG00000020782	Llgl2	2	47.4324	1		lethal giant larvae homolog 2 (Drosophila)	exocytosis	cytoplasm		Tight junction	0	0	0	0
ENSMUSG00000039640	Mrpl12	2	221.183	14		mitochondrial ribosomal protein L12	translation	ribosome	structural constituent of ribosome		0	0	0	0
ENSMUSG00000019865	Nmbr	2	3316	17	12	neuromedin B receptor	signal transduction	plasma membrane	signal transducer activity	Neuroactive ligand-receptor interaction	1	0	0	1
ENSMUSG00000021518	Ptdss1	2	3316	62	31	phosphatidylserine synthase 1	phospholipid biosynthetic process	membrane	transferase activity	Glycerophospholipid metabolism	0	0	0	0
ENSMUSG00000005034	Prkacb	2	3316	9	19	protein kinase, cAMP dependent, catalytic, beta	protein amino acid phosphorylation	nucleus	transferase activity	Gap junction	0	0	0	0
ENSMUSG00000026580	Selp	2	3316	23	3	selectin, platelet	regulation of cellular extravasation	platelet alpha granule membrane	sugar binding	Cell adhesion molecules (CAMs)	7	0	0	7
ENSMUSG00000040495	Chrm4	2	3316	286	0	cholinergic receptor, muscarinic 4	signal transduction	synapse	signal transducer activity	Neuroactive ligand-receptor interaction	1	1	0	2
ENSMUSG00000002660	Clpp	2	4345.85	9	34	caseinolytic peptidase, ATP-dependent, proteolytic subunit homolog (E. coli)	proteolysis	mitochondrion	serine-type peptidase activity		6	0	0	6
ENSMUSG00000031461	Myom2	2	1442.99	0	2	myomesin 2	muscle contraction	cytoskeleton	structural constituent of cytoskeleton		0	0	0	0
ENSMUSG00000026237	Nmur1	2	0	17		neuromedin U receptor 1	transmission of nerve impulse	plasma membrane	signal transducer activity	Neuroactive ligand-receptor interaction	0	0	0	0
ENSMUSG00000028759	Hp1bp3	2	3316	29	29	heterochromatin protein 1, binding protein 3	nucleosome assembly	nucleus	DNA binding		0	0	0	0
ENSMUSG00000021771	Vdac2	2	2	126		voltage-dependent anion channel 2	transport	mitochondrion	voltage-gated anion channel activity	Calcium signaling pathway	3	0	0	3
ENSMUSG00000052142	A430107D22Rik	2	2	139		RIKEN cDNA A430107D22 gene	signal transduction	intracellular	GTPase activator activity		0	0	0	0
ENSMUSG00000028797	2510006D16Rik	2	3316	111	0	RIKEN cDNA 2510006D16 gene		membrane			0	0	0	0
ENSMUSG00000002603	Tgfb1	2	0	99		transforming growth factor, beta 1	wound healing	secretory granule	type II transforming growth factor beta receptor binding	Cell cycle	0	0	0	0
ENSMUSG00000013787	Ehmt2	2	3316	8	6	euchromatic histone lysine N-methyltransferase 2	synaptonemal complex assembly	nucleus	zinc ion binding	Lysine degradation	0	0	0	0
ENSMUSG00000040181	Fmo1	2	3581.3	15	28	flavin containing monooxygenase 1	transport	microsome	transporter activity		4	0	0	4
ENSMUSG00000023004	Tuba1b	2	6628	57	39	tubulin, alpha 1B	protein polymerization	protein complex	structural molecule activity	Gap junction	0	0	0	0
ENSMUSG00000032796	Lama1	2	3316	17	12	laminin, alpha 1	tissue development	proteinaceous extracellular matrix	structural molecule activity	Prion disease	0	0	0	0
ENSMUSG00000035914	Cd276	2	0	2		CD276 antigen	T cell activation	membrane	receptor binding		1	0	0	1
ENSMUSG00000020986	Sec23a	2	317.585	7		SEC23A (S. cerevisiae)	vesicle-mediated transport	smooth endoplasmic reticulum membrane	zinc ion binding		1	0	0	1
ENSMUSG00000028779	Pef1	2	1	2		penta-EF hand domain containing 1	response to calcium ion	membrane	protein heterodimerization activity		0	0	0	0
ENSMUSG00000034881	Tbxa2r	2	3316	60	1	thromboxane A2 receptor	signal transduction	plasma membrane	thromboxane receptor activity	Neuroactive ligand-receptor interaction	2	0	0	2
ENSMUSG00000041957	Pkp2	2	4.95455	0		plakophilin 2	heart development	cytoskeleton	binding		18	1	0	19
ENSMUSG00000026712	Mrc1	2	2	127		mannose receptor, C type 1	endocytosis	membrane	transmembrane receptor activity		0	0	0	0
ENSMUSG00000075269	Bex6	2	195.239	3		brain expressed gene 6		cytoplasm			1	0	0	1
ENSMUSG00000042524	Unc84b	2	6628	144	2	unc-84 homolog B (C. elegans)	translation	nucleus	protein binding		1	0	0	1
ENSMUSG00000045107	1810063B07Rik	2	6628	67	22	RIKEN cDNA 1810063B07 gene		membrane			0	0	0	0
ENSMUSG00000002580	1810046J19Rik	2	3316	27	7	RIKEN cDNA 1810046J19 gene	cell redox homeostasis	cytoplasm	selenium binding		0	0	0	0
ENSMUSG00000001510	Dlx3	2	3316	13	5	distal-less homeobox 3	regulation of transcription, DNA-dependent	nucleus	transcription regulator activity		2	0	0	2
ENSMUSG00000039168	Dap	2	3540.46	19	4	death-associated protein	apoptosis				269	8	9	286
ENSMUSG00000028976	Slc2a5	2	3015.19	18	3	solute carrier family 2 (facilitated glucose transporter), member 5	transport	membrane	transporter activity		0	0	0	0
ENSMUSG00000021749	Oit1	2	2	129		oncoprotein induced transcript 1	negative regulation of insulin secretion	extracellular region			0	0	0	0
ENSMUSG00000036733	Rbm42	2	10440.4	8	6	RNA binding motif protein 42	visual perception	nucleus	RNA binding		0	0	0	0
ENSMUSG00000022913	Psmg1	2	6628	38	23	proteasome (prosome, macropain) assembly chaperone 1	proteasome assembly	endoplasmic reticulum	protein binding		0	0	0	0
ENSMUSG00000027341	5730494N06Rik	2	6	92		RIKEN cDNA 5730494N06 gene		membrane			0	0	0	0
ENSMUSG00000034793	G6pc3	2	156.458	19		glucose 6 phosphatase, catalytic, 3	phosphate metabolic process	membrane	hydrolase activity		1	0	0	1
ENSMUSG00000055762	Eef1d	2	32980	8	6	eukaryotic translation elongation factor 1 delta (guanine nucleotide exchange protein)	translational elongation	eukaryotic translation elongation factor 1 complex	translation elongation factor activity		0	0	0	0
ENSMUSG00000022965	Ifngr2	2	6628	62	31	interferon gamma receptor 2				Natural killer cell mediated cytotoxicity	1	0	0	1
ENSMUSG00000048528	Nkx1-2	2	2	3		NK1 transcription factor related, locus 2 (Drosophila)	regulation of transcription, DNA-dependent	nucleus	transcription regulator activity		1	0	0	1
ENSMUSG00000024767	Otub1	2	1754.05	44	7	OTU domain, ubiquitin aldehyde binding 1	modification-dependent protein catabolic process		peptidase activity		1	0	0	1
ENSMUSG00000003206	Ebi3	2	3316	75	5	Epstein-Barr virus induced gene 3		membrane	protein binding		0	0	0	0
ENSMUSG00000042747	Krtcap2	2	414.448	9	19	keratinocyte associated protein 2	protein amino acid N-linked glycosylation via asparagine	oligosaccharyltransferase complex	dolichyl-diphosphooligosaccharide-protein glycotransferase activity		0	0	0	0
ENSMUSG00000022057	Adamdec1	2	0	23		ADAM-like, decysin 1	proteolysis	extracellular region	zinc ion binding		1	0	0	1
ENSMUSG00000040841	Six5	2	6628	63	32	sine oculis-related homeobox 5 homolog (Drosophila)	transcription	nucleus	transcription regulator activity		11	0	1	12
ENSMUSG00000071658	Gng3	2	969.775	32	10	guanine nucleotide binding protein (G protein), gamma 3	signal transduction	plasma membrane	type 1 angiotensin receptor binding	Taste transduction	0	0	0	0
ENSMUSG00000072704	2700089E24Rik	2	560.911	54	0						0	0	0	0
ENSMUSG00000021938	Pspc1	2	3316	5	14	paraspeckle protein 1	transcription	paraspeckles	RNA binding		0	0	0	0
ENSMUSG00000006715	Gmnn	2	2302.36	15	8	geminin	organ morphogenesis	nucleus	protein binding		0	0	0	0
ENSMUSG00000026568	Brp44	2	3037.63	1	1	brain protein 44		mitochondrion			0	0	0	0
ENSMUSG00000005699	Pard6a	2	3316	66	12	par-6 (partitioning defective 6,) homolog alpha (C. elegans)	establishment of cell polarity	tight junction	Rho GTPase binding	Tight junction	0	0	0	0
ENSMUSG00000038722	Bud31	2	2128.02	30	4	BUD31 homolog (yeast)	G-protein coupled receptor protein signaling pathway	nucleus	zinc ion binding		0	0	0	0
ENSMUSG00000040809	Chi3l3	2	3316	3	3	chitinase 3-like 3	inflammatory response	extracellular region	sugar binding		0	0	0	0
ENSMUSG00000019471	Cdc37	2	1003.09	19	4	cell division cycle 37 homolog (S. cerevisiae)	regulation of type I interferon-mediated signaling pathway	cytosol	Hsp90 protein binding		3	0	0	3
ENSMUSG00000068877	Selenbp2	2	0	20		selenium binding protein 2	transport	nucleus	selenium binding		0	0	0	0
ENSMUSG00000041915	Ammecr1l	2	121.417	24		AMME chromosomal region gene 1-like					0	0	0	0
ENSMUSG00000021072	Txndc1	2	533.32	74	0	thioredoxin-related transmembrane protein 1	transport	nucleus	disulfide oxidoreductase activity		0	0	0	0
ENSMUSG00000020946	Gosr2	2	1159.43	30	4	golgi SNAP receptor complex member 2	vesicle-mediated transport	membrane	receptor activity	SNARE interactions in vesicular transport	2	0	0	2
ENSMUSG00000030744	Rps3	2	316.243	59		ribosomal protein S3	translation	small ribosomal subunit	structural constituent of ribosome	Ribosome	1	0	0	1
ENSMUSG00000030739	Myh14	2	13240	20	24	myosin, heavy polypeptide 14	regulation of cell shape	stress fiber	nucleotide binding	Tight junction	4	0	0	4
ENSMUSG00000027198	Ext2	2	2745.83	12	9	exostoses (multiple) 2	ossification	membrane	"transferase activity, transferring hexosyl groups"	Heparan sulfate biosynthesis	1	0	1	2
ENSMUSG00000040899	Ccr6	2	1476.22	25	3	chemokine (C-C motif) receptor 6	signal transduction	plasma membrane	somatostatin receptor activity	Cytokine-cytokine receptor interaction	4	1	0	5
ENSMUSG00000032263	Bckdhb	2	3316	4	2	similar to 3-methyl-2-oxobutanoate dehydrogenase	response to nutrient	mitochondrion	protein complex binding	Valine	1	0	0	1
ENSMUSG00000025544	Tm9sf2	2	63.8738	5		transmembrane 9 superfamily member 2		membrane			0	0	0	0
ENSMUSG00000000171	Sdhd	2	438.811	15	8	succinate dehydrogenase complex, subunit D, integral membrane protein	tricarboxylic acid cycle	mitochondrion	succinate dehydrogenase activity	Oxidative phosphorylation	6	0	8	14
ENSMUSG00000028793	Rnf19b	2	65.6407	58		ring finger protein 19B	modification-dependent protein catabolic process	membrane	zinc ion binding		0	0	0	0
ENSMUSG00000026739	Bmi1	2	220.461	26		Bmi1 polycomb ring finger oncogene	transcription	ubiquitin ligase complex	zinc ion binding		6	2	0	8
ENSMUSG00000028821	Syf2	2	36.0898	15		SYF2 homolog, RNA splicing factor (S. cerevisiae)	RNA splicing	spliceosome	protein binding		0	0	0	0
ENSMUSG00000007655	Cav1	2	15.7333	1		caveolin 1, caveolae protein	vesicle organization	soluble fraction	syntaxin binding	Focal adhesion	100	15	19	134
ENSMUSG00000031398	Plxna3	2	0	3		plexin A3	signal transduction	membrane	receptor activity	Axon guidance	0	0	0	0
ENSMUSG00000039206	Daglb	2	6	81		diacylglycerol lipase, beta	lipid metabolic process	plasma membrane	triacylglycerol lipase activity		0	0	0	0
ENSMUSG00000076610	AC160982.5-1	2	5515.84	13	5	immunoglobulin heavy chain (J558 family)			antigen binding		0	0	0	0
ENSMUSG00000028247	Coq3	2	1293.29	60	1	coenzyme Q3 homolog, methyltransferase (yeast)	ubiquinone biosynthetic process	mitochondrion	transferase activity	Ubiquinone biosynthesis	6	0	0	6
ENSMUSG00000019578	Ubxn6	2	3316	88	2	UBX domain protein 6	modification-dependent protein catabolic process	nucleus	protein binding		0	0	0	0
ENSMUSG00000022824	Muc13	2	2362.86	23	3	mucin 13, epithelial transmembrane		plasma membrane	calcium ion binding		1	0	0	1
ENSMUSG00000082848	AC133523.2	2	0	7							0	0	0	0
ENSMUSG00000035498	Cdcp1	2	0	23		CUB domain containing protein 1		plasma membrane			0	0	0	0
ENSMUSG00000052456	Asna1	2	480.068	12	9	arsA arsenite transporter, ATP-binding, homolog 1 (bacterial)	response to arsenic		oxidoreductase activity		1	0	0	1
ENSMUSG00000027342	Pcna	2	3657.42	44	7	similar to proliferating cell nuclear antigen (DNA polymerase delta auxiliary protein)	regulation of DNA replication	replication fork	purine-specific mismatch base pair DNA N-glycosylase activity	Cell cycle	262	27	205	494
ENSMUSG00000031666	Rbl2	2	13.354	0		retinoblastoma-like 2	transcription	transcription factor complex	protein binding	TGF-beta signaling pathway	9	0	0	9
ENSMUSG00000029767	Calu	2	3316	15	8	calumenin		sarcoplasmic reticulum lumen	calcium ion binding		6	0	1	7
ENSMUSG00000021610	Clptm1l	2	6628	19	4	CLPTM1-like	apoptosis	membrane			0	0	0	0
ENSMUSG00000059668	Krt4	2	417.734	3	3	keratin 4	negative regulation of epithelial cell proliferation	keratin filament	structural molecule activity	Cell Communication	1	0	0	1
ENSMUSG00000047843	Bri3	2	168.472	4		brain protein I3		membrane			0	0	0	0
ENSMUSG00000013663	Pten	2	3316	24	16	phosphatase and tensin homolog	response to zinc ion	nucleus	protein tyrosine/serine/threonine phosphatase activity	Glioma	69	14	41	124
ENSMUSG00000038793	Lefty1	2	4	107		left right determination factor 1	response to retinoic acid	extracellular space	transforming growth factor beta receptor binding		20	0	0	20
ENSMUSG00000004366	Sst	2	3316	61	25	somatostatin	response to steroid hormone stimulus	extracellular space	hormone activity		43	0	2	45
ENSMUSG00000017002	Slpi	2	16281	48	15	secretory leukocyte peptidase inhibitor		extracellular region	serine-type endopeptidase inhibitor activity		20	0	1	21
ENSMUSG00000028991	Frap1	2	4	110		FK506 binding protein 12-rapamycin associated protein 1	TOR signaling pathway	TORC2 complex	"transferase activity, transferring phosphorus-containing groups"	Type II diabetes mellitus	0	0	0	0
ENSMUSG00000030109	Slc6a12	2	8796.96	3	3	solute carrier family 6 (neurotransmitter transporter, betaine/GABA), member 12	transport	membrane	symporter activity		0	0	0	0
ENSMUSG00000030748	Il4ra	2	3316	120	1	interleukin 4 receptor, alpha	positive regulation of T-helper 2 cell differentiation	plasma membrane	receptor activity	Cytokine-cytokine receptor interaction	74	7	10	91
ENSMUSG00000030286	Tmem111	2	8028.76	30	4	transmembrane protein 111		membrane			0	0	0	0
ENSMUSG00000018677	Slc25a39	2	3316	9	19	solute carrier family 25, member 39	transport	mitochondrion	transporter activity		0	0	0	0
ENSMUSG00000022445	Cyp2d26	2	3316	32	10	cytochrome P450, family 2, subfamily d, polypeptide 26	response to drug	microsome	"oxidoreductase activity, acting on paired donors, with incorporation or reduction of molecular oxygen, reduced flavin or flavoprotein as one donor, and incorporation of one atom of oxygen"		0	0	1	1
ENSMUSG00000059208	Hnrnpm	2	3316	115	0	heterogeneous nuclear ribonucleoprotein M	RNA splicing	spliceosome	RNA binding		1	0	0	1
ENSMUSG00000020864	Ankrd40	2	88.7622	1		ankyrin repeat domain 40					0	0	0	0
ENSMUSG00000024215	Spdef	2	4	103		SAM pointed domain containing ets transcription factor	transcription	nucleus	transcription factor activity		0	0	0	0
ENSMUSG00000020163	Uqcr	2	385.356	15		similar to ubiquinol-cytochrome c reductase subunit	transport	respiratory chain	ubiquinol-cytochrome-c reductase activity	Oxidative phosphorylation	0	0	0	0
ENSMUSG00000015806	Qdpr	2	3316	122	1	quinoid dihydropteridine reductase	tetrahydrobiopterin biosynthetic process	cytoplasm	oxidoreductase activity	Folate biosynthesis	0	0	0	0
ENSMUSG00000021792	5730469M10Rik	2	2230.27	76	36	RIKEN cDNA 5730469M10 gene		extracellular region			0	0	0	0
ENSMUSG00000043613	Mmp3	2	102.671	31		matrix metallopeptidase 3	response to cytokine stimulus	proteinaceous extracellular matrix	zinc ion binding		12	4	1	17
ENSMUSG00000041578	Crx	2	2	142		cone-rod homeobox containing gene	transcription	transcription factor complex	transcription regulator activity		5	1	0	6
ENSMUSG00000022372	Sla	2	9936	13	5	src-like adaptor		endosome	protein binding		27	1	1	29
ENSMUSG00000022971	Ifnar2	2	2	132		interferon (alpha and beta) receptor 2	regulation of transcription from RNA polymerase II promoter	membrane	type I interferon receptor activity	Toll-like receptor signaling pathway	0	0	0	0
ENSMUSG00000035765	Dym	2	1737.26	9	34	dymeclin		Golgi apparatus			4	1	0	5
ENSMUSG00000045752	Tssc4	2	2154.59	51	0	tumor-suppressing subchromosomal transferable fragment 4					0	0	0	0
ENSMUSG00000004707	Ly9	2	3316	17	12	lymphocyte antigen 9	cell adhesion	membrane	protein binding		0	0	0	0
ENSMUSG00000026976	Pax8	2	0	56		paired box gene 8	transcription	transcription factor complex	transcription factor activity	Thyroid cancer	7	0	4	11
ENSMUSG00000029221	Slc30a9	2	591.63	8	6	solute carrier family 30 (zinc transporter), member 9	zinc ion transport	nucleus	zinc ion binding		0	0	0	0
ENSMUSG00000058833	2810428I15Rik	2	3316	2	30	RIKEN cDNA 2810428I15 gene					0	0	0	0
ENSMUSG00000035305	Ror1	2	4	107		receptor tyrosine kinase-like orphan receptor 1	transmembrane receptor protein tyrosine kinase signaling pathway	membrane	transmembrane receptor protein tyrosine kinase activity		5	0	0	5
ENSMUSG00000047565	Acot10	2	228.266	27		acyl-CoA thioesterase 10	acyl-CoA metabolic process	mitochondrion	hydrolase activity		0	0	0	0
ENSMUSG00000006736	Tspan31	2	188.936	102		tetraspanin 31		membrane			1	0	0	1
ENSMUSG00000003378	Grik5	2	2	117		glutamate receptor, ionotropic, kainate 5 (gamma 2)	transport	terminal button	transporter activity	Neuroactive ligand-receptor interaction	0	0	0	0
ENSMUSG00000051111	Sv2c	2	3316	78	47	synaptic vesicle glycoprotein 2c	transport	synaptic vesicle membrane	transporter activity	ECM-receptor interaction	0	0	0	0
ENSMUSG00000017210	Med24	2	54.8753	0		mediator complex subunit 24	transcription initiation from RNA polymerase II promoter	nucleus	transcription cofactor activity		0	0	0	0
ENSMUSG00000021096	Ppm1a	2	3316	21	3	protein phosphatase 1A, magnesium dependent, alpha isoform	protein amino acid dephosphorylation	voltage-gated calcium channel complex	signal transducer activity	MAPK signaling pathway	0	0	0	0
ENSMUSG00000009731	Kcnd1	2	19836	66	12	potassium voltage-gated channel, Shal-related family, member 1	transport	voltage-gated potassium channel complex	zinc ion binding		2	0	0	2
ENSMUSG00000030206	Gsg1	2	183.811	3		germ cell-specific gene 1	calcium ion transport	tight junction	structural molecule activity		0	0	0	0
ENSMUSG00000006476	Nelf	2	60.5391	0		nasal embryonic LHRH factor		plasma membrane			1	0	1	2
ENSMUSG00000026740	Dnajc1	2	0	28		DnaJ (Hsp40) homolog, subfamily C, member 1	regulation of translation	nucleus	unfolded protein binding		1	0	0	1
ENSMUSG00000037202	Prf1	2	2	49		perforin 1 (pore forming protein)	response to ethanol	membrane	calcium ion binding	Type I diabetes mellitus	1	0	0	1
ENSMUSG00000071356	Reg3b	2	3316	112	46	regenerating islet-derived 3 beta	inflammatory response	extracellular region	sugar binding		0	0	0	0
ENSMUSG00000057963	Itpk1	2	3316	67	22	inositol 1,3,4-triphosphate 5/6 kinase	inositol trisphosphate metabolic process	intracellular	transferase activity	Phosphatidylinositol signaling system	0	0	0	0
ENSMUSG00000007041	Clic1	2	0	33		chloride intracellular channel 1	transport	soluble fraction	voltage-gated ion channel activity		1	0	0	1
ENSMUSG00000028140	Mrpl9	2	286.653	1		mitochondrial ribosomal protein L9	translation	ribosome	structural constituent of ribosome		0	0	0	0
ENSMUSG00000024436	Mrps18b	2	3316	87	44	mitochondrial ribosomal protein S18B	translation	ribosome	structural constituent of ribosome		0	0	0	0
ENSMUSG00000015243	Abca1	2	0	42		ATP-binding cassette, sub-family A (ABC1), member 1	transport	plasma membrane	syntaxin-13 binding	ABC transporters - General	98	1	4	103
ENSMUSG00000018417	Myo1b	2	419.617	39	20	myosin IB		myosin complex	nucleotide binding		0	0	0	0
ENSMUSG00000046434	Hnrnpa1	2	9936	24	16	heterogeneous nuclear ribonucleoprotein A1-like 2	transport	spliceosome	single-stranded DNA binding		1	0	0	1
ENSMUSG00000028282	Casp8ap2	2	3316	39	20	caspase 8 associated protein 2	transcription	nucleus	transcription corepressor activity		1	0	0	1
ENSMUSG00000015094	Npdc1	2	3316	33	13	neural proliferation, differentiation and control gene 1		membrane			0	0	0	0
ENSMUSG00000024359	Hspa9	2	1547.95	15	8	heat shock protein 9	response to stress	mitochondrion	unfolded protein binding		0	0	0	0
ENSMUSG00000015932	Dstn	2	0	10		destrin	positive regulation of actin filament depolymerization	intracellular	actin binding		0	0	0	0
ENSMUSG00000033671	Cep350	2	6628	44	7	centrosomal protein 350					0	0	0	0
ENSMUSG00000023367	Tmem176a	2	2	134		transmembrane protein 176A		membrane			0	0	0	0
ENSMUSG00000019846	Lama4	2	3316	57	39	laminin, alpha 4	regulation of embryonic development	proteinaceous extracellular matrix	structural molecule activity	ECM-receptor interaction	8	1	2	11
ENSMUSG00000032436	Cmtm7	2	3316	2	30			membrane			1	1	0	2
ENSMUSG00000031329	Tsx	2	3462.67	3	3	testis specific X-linked gene		nucleus			0	0	0	0
ENSMUSG00000051255	AC132088.4-2	2	3316	8	6	predicted gene, EG625193	transcription	nucleus	RS domain binding		0	0	0	0
ENSMUSG00000045826	Ptprcap	2	3862.97	36	27	protein tyrosine phosphatase, receptor type, C polypeptide-associated protein		plasma membrane	receptor activity		0	0	0	0
ENSMUSG00000026687	Aldh9a1	2	6628	40	26	aldehyde dehydrogenase 9, subfamily A1	oxidation reduction	nucleus	"oxidoreductase activity, acting on the aldehyde or oxo group of donors, NAD or NADP as acceptor"	Valine	1	0	0	1
ENSMUSG00000074064	Mlycd	2	2	140		malonyl-CoA decarboxylase	regulation of fatty acid beta-oxidation	peroxisome	malonyl-CoA decarboxylase activity	Propanoate metabolism	0	0	0	0
ENSMUSG00000041560	Gltscr2	2	3316	41	9	glioma tumor suppressor candidate region gene 2					0	0	0	0
ENSMUSG00000022615	Tymp	2	3316	36	27	thymidine phosphorylase	pyrimidine nucleoside metabolic process		"transferase activity, transferring pentosyl groups"	Pyrimidine metabolism	0	0	0	0
ENSMUSG00000037003	Tenc1	2	3316	6	4	tensin like C1 domain-containing phosphatase	response to muscle activity	plasma membrane	zinc ion binding		2	0	0	2
ENSMUSG00000028577	Plaa	2	1206.62	61	25	phospholipase A2, activating protein	inflammatory response		protein binding		1	0	1	2
ENSMUSG00000050675	Gp1ba	2	53681.5	13	5	hypothetical protein LOC100048807	hemostasis	plasma membrane	protein binding		3	0	0	3
ENSMUSG00000018593	Sparc	2	3316	4	2	similar to Secreted acidic cysteine rich glycoprotein	transmembrane receptor protein tyrosine kinase signaling pathway	proteinaceous extracellular matrix	extracellular matrix binding		69	5	9	83
ENSMUSG00000050232	Cxcr3	2	463.157	39	20	chemokine (C-X-C motif) receptor 3	signal transduction	plasma membrane	signal transducer activity	Cytokine-cytokine receptor interaction	63	3	1	67
ENSMUSG00000024045	Akap8	2	2	135		A kinase (PRKA) anchor protein 8	mitotic chromosome condensation	nucleus	zinc ion binding		0	0	0	0
ENSMUSG00000032773	Chrm1	2	4	108		cholinergic receptor, muscarinic 1, CNS	signal transduction	synapse	signal transducer activity	Regulation of actin cytoskeleton	0	0	0	0
ENSMUSG00000032412	Atp1b3	2	89.5376	37		ATPase, Na+/K+ transporting, beta 3 polypeptide	transport	sodium:potassium-exchanging ATPase complex	sodium:potassium-exchanging ATPase activity		0	0	0	0
ENSMUSG00000057367	Birc2	2	3316	54	0	baculoviral IAP repeat-containing 2	response to organic nitrogen	XY body	zinc ion binding	Ubiquitin mediated proteolysis	1	1	0	2
ENSMUSG00000000305	Cdh4	2	0	1		cadherin 4	positive regulation of axon extension	plasma membrane	protein binding	Cell adhesion molecules (CAMs)	1	0	0	1
ENSMUSG00000027187	Cat	2	2078.16	55	1	catalase	UV protection	plasma membrane	protein homodimerization activity	Amyotrophic lateral sclerosis (ALS)	0	0	0	0
ENSMUSG00000076498	Tcrb-V13	2	8639.14	13	5			membrane	receptor activity		0	0	0	0
ENSMUSG00000035206	3110056O03Rik	2	416.505	76	36	RIKEN cDNA 3110056O03 gene	cell surface receptor linked signal transduction	membrane	peptidase activity		0	0	0	0
ENSMUSG00000017165	Gast	2	2	125		gastrin	signal transduction	extracellular region	protein binding		27	1	3	31
ENSMUSG00000034994	Eef2	2	16540	20	24	eukaryotic translation elongation factor 2	translation	ribonucleoprotein complex	translation elongation factor activity		15	0	11	26
ENSMUSG00000028339	Col15a1	2	0	4		collagen, type XV, alpha 1	pathogenesis	proteinaceous extracellular matrix	structural molecule activity		3	0	0	3
ENSMUSG00000029657	Hsph1	2	3316	1	1	heat shock 105kDa/110kDa protein 1	response to stress	nucleus	protein binding		0	0	0	0
ENSMUSG00000032320	Rcn2	2	1272.3	64	11	reticulocalbin 2		endoplasmic reticulum lumen	calcium ion binding		0	0	0	0
ENSMUSG00000024132	Dci	2	3316	35	1	dodecenoyl-Coenzyme A delta isomerase (3,2 trans-enoyl-Coenyme A isomerase)	metabolic process	mitochondrion	isomerase activity	Fatty acid metabolism	32	0	3	35
ENSMUSG00000019948	Actr6	2	0	1		ARP6 actin-related protein 6 homolog (yeast)		cytoskeleton	protein binding		0	0	0	0
ENSMUSG00000029522	Pla2g1b	2	2456.16	3	3	phospholipase A2, group IB, pancreas	response to stress	secretory granule	receptor binding	GnRH signaling pathway	1	0	0	1
ENSMUSG00000028292	Rars2	2	30153.5	13	7	arginyl-tRNA synthetase 2, mitochondrial	tRNA aminoacylation for protein translation	mitochondrion	protein binding		0	0	0	0
ENSMUSG00000021054	Sgpp1	2	2300.21	18	3	sphingosine-1-phosphate phosphatase 1	sphingosine metabolic process	membrane fraction	sphingosine-1-phosphate phosphatase activity	Sphingolipid metabolism	0	0	0	0
ENSMUSG00000045573	Penk1	2	9936	62	31	preproenkephalin	sensory perception of pain	extracellular region	opioid peptide activity		0	0	0	0
ENSMUSG00000022878	Adipoq	2	2	131		adiponectin, C1Q and collagen domain containing	response to tumor necrosis factor	extracellular space	receptor binding	Adipocytokine signaling pathway	8	0	0	8
ENSMUSG00000026177	Slc11a1	2	3316	106	0	solute carrier family 11 (proton-coupled divalent metal ion transporters), member 1	transport	vacuole	transporter activity		1	0	0	1
ENSMUSG00000020211	Sf3a2	2	3984.44	18	3	splicing factor 3a, subunit 2	RNA splicing	spliceosome	zinc ion binding		1	0	0	1
ENSMUSG00000021224	Numb	2	3475.6	21	3	numb gene homolog (Drosophila)	regulation of neuron differentiation	nucleus	protein binding	Notch signaling pathway	16	0	3	19
ENSMUSG00000005629	Scnm1	2	0	63		sodium channel modifier 1	RNA splicing	nucleus	zinc ion binding		0	0	0	0
ENSMUSG00000019761	Krt10	2	2723.4	58	2	keratin 10	protein homooligomerization	membrane	structural molecule activity	Cell Communication	0	0	1	1
ENSMUSG00000030706	Mrpl48	2	6	92		mitochondrial ribosomal protein L48	translation	ribosome	structural constituent of ribosome		0	0	0	0
ENSMUSG00000036594	H2-Ea	2	2	141		histocompatibility 2, class II antigen A, alpha	positive regulation of T cell differentiation	TAP complex	protein binding	Hematopoietic cell lineage	0	0	0	0
ENSMUSG00000028716	Pdzk1ip1	2	3316	23	3	PDZK1 interacting protein 1		membrane			0	0	0	0
ENSMUSG00000059741	Myl3	2	0	90		myosin, light polypeptide 3	ventricular cardiac muscle morphogenesis	myosin complex	motor activity		8	1	5	14
ENSMUSG00000001670	Tat	2	5	49		tyrosine aminotransferase	tyrosine catabolic process	mitochondrion	"transferase activity, transferring nitrogenous groups"	Phenylalanine	241	26	18	285
ENSMUSG00000058831	Opn1sw	2	9936	48	15	opsin 1 (cone pigments), short-wave-sensitive (color blindness, tritan)	visual perception	photoreceptor outer segment	signal transducer activity		0	0	0	0
ENSMUSG00000024875	Yif1a	2	3316	52	13	Yip1 interacting factor homolog A (S. cerevisiae)	vesicle-mediated transport	membrane			0	0	0	0
ENSMUSG00000019088	Dnase1l1	2	3316	13	7	deoxyribonuclease 1-like 1	DNA catabolic process	endoplasmic reticulum	nuclease activity		1	1	0	2
ENSMUSG00000024360	Etf1	2	448.65	8	6	eukaryotic translation termination factor 1	translational termination	cytoplasm	"translation release factor activity, codon specific"		0	0	0	0
ENSMUSG00000032531	Amotl2	2	3316	62	31	angiomotin-like 2		tight junction	protein binding		0	0	0	0
ENSMUSG00000066150	Slc31a1	2	641.974	5	1	solute carrier family 31, member 1	transport	membrane	copper ion transmembrane transporter activity		0	0	0	0
ENSMUSG00000004931	Apba3	2	4453.33	2	2	amyloid beta (A4) precursor protein-binding, family A, member 3	transport		protein binding		0	0	0	0
ENSMUSG00000032601	Prkar2a	2	158.014	0		protein kinase, cAMP dependent regulatory, type II alpha	signal transduction	cAMP-dependent protein kinase complex	protein binding	Insulin signaling pathway	0	0	0	0
ENSMUSG00000032038	St3gal4	2	6	71		ST3 beta-galactoside alpha-2,3-sialyltransferase 4	protein amino acid glycosylation	membrane	"transferase activity, transferring glycosyl groups"	Keratan sulfate biosynthesis	0	0	0	0
ENSMUSG00000047797	Gjb1	1	0	121		gap junction protein, beta 1	purine ribonucleotide transport	plasma membrane	gap junction channel activity	Cell Communication	2	0	0	2
ENSMUSG00000021239	Vsx2	1	0	205		visual system homeobox 2	transcription	nucleus	transcription regulator activity		0	0	0	0
ENSMUSG00000023034	Nr4a1	1	0	62		nuclear receptor subfamily 4, group A, member 1	transcription	nucleus	zinc ion binding	MAPK signaling pathway	11	0	3	14
ENSMUSG00000066136	RP23-355N20.2	1	0	293							0	0	1	1
ENSMUSG00000040188	Scamp2	1	0	233		secretory carrier membrane protein 2	transport	trans-Golgi network membrane	protein binding		0	0	0	0
ENSMUSG00000001240	Ramp2	1	0	82		receptor (calcitonin) activity modifying protein 2	transport	membrane	receptor activity		35	10	12	57
ENSMUSG00000075599	Smok3a	1	0	298			sperm motility		"transferase activity, transferring phosphorus-containing groups"					0
ENSMUSG00000030330	Ing4	1	0	263		inhibitor of growth family, member 4	protein amino acid acetylation	nucleus	zinc ion binding		0	0	0	0
ENSMUSG00000022037	Clu	1	0	82		similar to clusterin	response to wounding	spherical high-density lipoprotein particle	protein binding		18	2	1	21
ENSMUSG00000038750	Omt2b	1	0	165		oocyte maturation, beta		cytosol			0	0	0	0
ENSMUSG00000044876	Zfp444	1	0	58		zinc finger protein 444	transcription	nucleus	zinc ion binding		0	0	0	0
ENSMUSG00000051730	Mettl5	1	0	24		methyltransferase like 5	methylation		transferase activity	Tryptophan metabolism	0	0	0	0
ENSMUSG00000055436	Sfrs11	1	0	0		splicing factor, arginine/serine-rich 11			protein binding		0	0	0	0
ENSMUSG00000011884	Gltp	1	0	0		glycolipid transfer protein	transport	cytoplasm	glycolipid transporter activity		2	0	0	2
ENSMUSG00000052911	Lamb2	1	0	8		laminin, beta 2	cell adhesion	proteinaceous extracellular matrix	protein binding	Small cell lung cancer	0	0	0	0
ENSMUSG00000026919	Lcn4	1	0	183		lipocalin 4	transport	extracellular region	transporter activity		0	0	0	0
ENSMUSG00000021342	Prl	1	0	206		prolactin	STAT protein nuclear translocation	secretory granule	receptor activity	Neuroactive ligand-receptor interaction	178	5	74	257
ENSMUSG00000014243	Zswim7	1	0	175		zinc finger, SWIM-type containing 7	response to DNA damage stimulus	nucleus	zinc ion binding		0	0	0	0
ENSMUSG00000040472	Rabggta	1	0	285		Rab geranylgeranyl transferase, a subunit	protein geranylgeranylation		zinc ion binding		0	0	0	0
ENSMUSG00000020079	Supv3l1	1	0	40		suppressor of var1, 3-like 1 (S. cerevisiae)	DNA duplex unwinding	nucleus	nucleotide binding		0	0	0	0
ENSMUSG00000021569	Trip13	1	0	176		thyroid hormone receptor interactor 13	spermatid development	male germ cell nucleus	receptor activity		0	0	0	0
ENSMUSG00000074489	Bglap-rs1	1	0	49		bone gamma-carboxyglutamate protein, related sequence 1	regulation of bone mineralization	extracellular region	calcium ion binding		0	0	0	0
ENSMUSG00000020471	Pold2	1	0	27		polymerase (DNA directed), delta 2, regulatory subunit	DNA-dependent DNA replication	nucleus	transferase activity	Pyrimidine metabolism	0	0	0	0
ENSMUSG00000009471	Myod1	1	0	27		myogenic differentiation 1	transcription	transcription factor complex	transcription regulator activity		21	1	8	30
ENSMUSG00000020591	Ntsr2	1	0	29		neurotensin receptor 2	signal transduction	plasma membrane	signal transducer activity	Neuroactive ligand-receptor interaction	0	0	0	0
ENSMUSG00000030167	Klrc1	1	0	3		killer cell lectin-like receptor subfamily C, member 1		external side of plasma membrane	sugar binding	Natural killer cell mediated cytotoxicity	0	0	0	0
ENSMUSG00000036114	2810432D09Rik	1	0	66		RIKEN cDNA 2810432D09 gene			nucleic acid binding		0	0	0	0
ENSMUSG00000018849	Wwc1	1	0	25		WW, C2 and coiled-coil domain containing 1			protein binding		1	0	0	1
ENSMUSG00000028597	Gpx7	1	0	33		glutathione peroxidase 7	response to oxidative stress	extracellular region	peroxidase activity	Arachidonic acid metabolism	0	0	0	0
ENSMUSG00000006818	Sod2	1	0	1		superoxide dismutase 2, mitochondrial	vasodilation by acetylcholine involved in regulation of systemic arterial blood pressure	soluble fraction	superoxide dismutase activity		34	3	6	43
ENSMUSG00000001281	Itgb7	1	0	23		integrin beta 7	multicellular organismal development	membrane	receptor activity	Regulation of actin cytoskeleton	0	0	0	0
ENSMUSG00000030714	Ccdc101	1	0	11		coiled-coil domain containing 101	transcription	nucleus			0	0	0	0
ENSMUSG00000030786	Itgam	1	0	124		integrin alpha M	translation	ribosome	structural constituent of ribosome	Regulation of actin cytoskeleton	115	2	9	126
ENSMUSG00000019988	Nedd1	1	0	73		neural precursor cell expressed, developmentally down-regulated gene 1	regulation of establishment of protein localization	spindle pole	exodeoxyribonuclease III activity		0	0	0	0
ENSMUSG00000009487	Otog	1	0	22		otogelin	sensory perception of sound	proteinaceous extracellular matrix	structural molecule activity		0	0	0	0
ENSMUSG00000042464	Hoxd4	1	0	42		homeo box D4	transcription	nucleus	transcription regulator activity		2	0	1	3
ENSMUSG00000050866	Clrn3	1	0	145		clarin 3		membrane			0	0	0	0
ENSMUSG00000066100	AC034099.16-2	1	0	1				keratin filament	metal ion binding		0	0	0	0
ENSMUSG00000021218	Gdi2	1	0	28		guanosine diphosphate (GDP) dissociation inhibitor 2	small GTPase mediated signal transduction	membrane	Rab GTPase activator activity		0	0	0	0
ENSMUSG00000029363	Rfc5	1	0	158		replication factor C (activator 1) 5	DNA replication	nucleus	nucleotide binding		1	0	0	1
ENSMUSG00000002319	Ipo4	1	0	38		importin 4	transport	nucleus	protein transporter activity		0	0	0	0
ENSMUSG00000022241	Tars	1	0	0		threonyl-tRNA synthetase	tRNA aminoacylation for protein translation	cytoplasm	threonine-tRNA ligase activity	Glycine	44	1	3	48
ENSMUSG00000010277	2610507B11Rik	1	0	31		RIKEN cDNA 2610507B11 gene	tricarboxylic acid cycle	extracellular region	malate dehydrogenase (acceptor) activity		0	0	0	0
ENSMUSG00000022610	Mapk12	1	0	0		mitogen-activated protein kinase 12	protein amino acid phosphorylation	soluble fraction	transferase activity	Fc epsilon RI signaling pathway	0	0	0	0
ENSMUSG00000050520	Cldn8	1	0	39		claudin 8	calcium-independent cell-cell adhesion	tight junction	structural molecule activity	Leukocyte transendothelial migration	0	0	0	0
ENSMUSG00000030996	Art1	1	0	20		ADP-ribosyltransferase 1	protein amino acid ADP-ribosylation	sarcoplasmic reticulum membrane	"transferase activity, transferring glycosyl groups"		8	0	0	8
ENSMUSG00000075068	Olfr140	1	0	300		olfactory receptor 140	signal transduction	plasma membrane	signal transducer activity		0	0	0	0
ENSMUSG00000050063	Klk6	1	0	40		kallikrein related-peptidase 6	proteolysis	extracellular region	serine-type endopeptidase activity		2	0	0	2
ENSMUSG00000042671	Rgs8	1	0	48		regulator of G-protein signaling 8	negative regulation of signal transduction		signal transducer activity		2	0	0	2
ENSMUSG00000020631	Atad2b	1	0	147										0
ENSMUSG00000017404	Rpl19	1	0	2		similar to ribosomal protein L19	translation	ribosome	structural constituent of ribosome	Ribosome	0	0	0	0
ENSMUSG00000031783	Polr2c	1	0	0		polymerase (RNA) II (DNA directed) polypeptide C	transcription	nucleus	protein dimerization activity	Purine metabolism	1	0	0	1
ENSMUSG00000032547	Ryk	1	0	274		receptor-like tyrosine kinase	skeletal system morphogenesis	plasma membrane	Wnt-protein binding		11	0	1	12
ENSMUSG00000007034	Slc44a4	1	0	167		solute carrier family 44, member 4		membrane			0	0	0	0
ENSMUSG00000039989	Cbx4	1	0	250		chromobox homolog 4 (Drosophila Pc class)	transcription	nucleus	phosphoprotein binding		1	0	0	1
ENSMUSG00000021807	2700060E02Rik	1	0	126		predicted gene, ENSMUSG00000074479		perinuclear region of cytoplasm	identical protein binding		0	0	0	0
ENSMUSG00000007653	Gabrb2	1	0	169		gamma-aminobutyric acid (GABA) A receptor, subunit beta 2	transport	synapse	receptor activity	Neuroactive ligand-receptor interaction	1	0	0	1
ENSMUSG00000083282	Ctsf	1	0	19		cathepsin F	proteolysis	lysosome	peptidase activity		1	0	0	1
ENSMUSG00000030577	Cd22	1	0	45		CD22 antigen	cell-cell adhesion	plasma membrane	sugar binding	Cell adhesion molecules (CAMs)	7	0	3	10
ENSMUSG00000041881	Ndufa7	1	0	290		NADH dehydrogenase (ubiquinone) 1 alpha subcomplex, 7 (B14.5a)	transport	respiratory chain	NADH dehydrogenase (ubiquinone) activity		1	0	0	1
ENSMUSG00000021485	Mxd3	1	0	68		Max dimerization protein 3	transcription	nucleus	transcription regulator activity		0	0	0	0
ENSMUSG00000003379	Cd79a	1	0	157		CD79A antigen (immunoglobulin-associated alpha)	immune response	plasma membrane	transmembrane receptor activity	B cell receptor signaling pathway	14	0	0	14
ENSMUSG00000026452	Syt2	1	0	17		synaptotagmin II	transport	vesicular fraction	transporter activity		0	0	0	0
ENSMUSG00000009907	Vps4b	1	0	103		vacuolar protein sorting 4b (yeast)	transport	vacuolar membrane	protein C-terminus binding		1	0	0	1
ENSMUSG00000017723	Wfdc2	1	0	11		WAP four-disulfide core domain 2		extracellular region	serine-type endopeptidase inhibitor activity		0	0	0	0
ENSMUSG00000046532	Ar	1	0	294		androgen receptor	transcription	nucleus	zinc ion binding	Prostate cancer	0	0	0	0
ENSMUSG00000042097	Zfp239	1	0	291		zinc finger protein 239	transcription	nucleus	zinc ion binding					0
ENSMUSG00000028419	Chmp5	1	0	98		chromatin modifying protein 5	transport	nucleus	protein binding		0	0	0	0
ENSMUSG00000062691	1110001A16Rik	1	0	299							0	0	0	0
ENSMUSG00000039347	Atp6v0e2	1	0	143		ATPase, H+ transporting, lysosomal V0 subunit E2	transport	"proton-transporting V-type ATPase, V0 domain"	hydrolase activity		0	0	0	0
ENSMUSG00000029771	Irf5	1	0	37		interferon regulatory factor 5	transcription	nucleus	transcription factor activity	Toll-like receptor signaling pathway	0	0	0	0
ENSMUSG00000032715	Trib3	1	0	275		tribbles homolog 3 (Drosophila)	transcription	nucleus	transcription corepressor activity		2	0	0	2
ENSMUSG00000026723	Trdmt1	1	0	244		tRNA aspartic acid methyltransferase 1	tRNA processing	nucleus	tRNA (cytosine-5-)-methyltransferase activity		0	0	0	0
ENSMUSG00000007891	Ctsd	1	0	119		cathepsin D	proteolysis	mitochondrion	peptidase activity		3	1	0	4
ENSMUSG00000041359	Tcl1	1	0	21		T-cell lymphoma breakpoint 1	stem cell maintenance	pronucleus	protein binding		0	0	0	0
ENSMUSG00000063077	Kif1b	1	0	144		kinesin family member 1B	neuromuscular synaptic transmission	mitochondrion	protein binding		0	0	0	0
ENSMUSG00000061024	Rrs1	1	0	115		RRS1 ribosome biogenesis regulator homolog (S. cerevisiae)	ribosome biogenesis	nucleus			0	0	0	0
ENSMUSG00000023045	Soat2	1	0	200		sterol O-acyltransferase 2	very-low-density lipoprotein particle assembly	microsome	transferase activity	Bile acid biosynthesis	1	0	0	1
ENSMUSG00000020154	Ptprb	1	0	79		protein tyrosine phosphatase, receptor type, B	protein amino acid dephosphorylation		receptor activity	Adherens junction	1	0	0	1
ENSMUSG00000050213	Snip1	1	0	295		Smad nuclear interacting protein 1	regulation of transcription, DNA-dependent	nucleus	voltage-gated calcium channel activity		0	0	0	0
ENSMUSG00000021950	Anxa8	1	0	106		annexin A8	negative regulation of coagulation		phospholipase inhibitor activity		169	26	15	210
ENSMUSG00000027419	Pcsk2	1	0	73		proprotein convertase subtilisin/kexin type 2	proteolysis	soluble fraction	serine-type peptidase activity		1	0	0	1
ENSMUSG00000030470	Csrp3	1	0	209		cysteine and glycine-rich protein 3	skeletal muscle tissue development	Z disc	zinc ion binding		8	3	2	13
ENSMUSG00000078681	Tm2d3	1	0	8		TM2 domain containing 3		membrane			1	0	0	1
ENSMUSG00000024406	Pou5f1	1	0	85		POU domain, class 5, transcription factor 1	trophectodermal cell differentiation	transcriptional repressor complex	transcription regulator activity		11	1	0	12
ENSMUSG00000030357	Fkbp4	1	0	2		FK506 binding protein 4	steroid hormone receptor complex assembly	nucleus	phosphoprotein binding		1	0	3	4
ENSMUSG00000030122	Ptms	1	0	4		parathymosin	translational initiation	soluble fraction	translation initiation factor activity		6	2	1	9
ENSMUSG00000049760	2410015M20Rik	1	0	116		RIKEN cDNA 2410015M20 gene			protein binding		0	0	0	0
ENSMUSG00000062593	Lilrb4	1	0	47		glycoprotein 49 A	immune response	plasma membrane	receptor activity		3	0	0	3
ENSMUSG00000001056	Nhp2	1	0	22		NHP2 ribonucleoprotein homolog (yeast)	rRNA pseudouridine synthesis	small nucleolar ribonucleoprotein complex	snoRNA binding		3	0	0	3
ENSMUSG00000037461	Ints7	1	0	211		integrator complex subunit 7	snRNA processing	nucleus	protein binding		0	0	0	0
ENSMUSG00000051627	Hist1h1e	1	0	3		histone cluster 1, H1e	nucleosome positioning	nucleus	protein binding		0	0	0	0
ENSMUSG00000001249	Hpn	1	0	148		hepsin	proteolysis	plasma membrane	serine-type peptidase activity		4	1	0	5
ENSMUSG00000049421	Zfp260	1	0	226		zinc finger protein 260	transcription	nucleus	zinc ion binding		1	0	1	2
ENSMUSG00000026641	Usf1	1	0	177		upstream transcription factor 1	transcription from RNA polymerase II promoter	transcription factor complex	transcription regulator activity		14	0	0	14
ENSMUSG00000038451	Spsb2	1	0	186		splA/ryanodine receptor domain and SOCS box containing 2	modification-dependent protein catabolic process	cytoplasm			0	0	0	0
ENSMUSG00000025035	Arl3	1	0	1		ADP-ribosylation factor-like 3	small GTPase mediated signal transduction	spindle	signal transducer activity		0	0	0	0
ENSMUSG00000022400	Rbx1	1	0	0			protein catabolic process		protein binding	Cell cycle	4	0	1	5
ENSMUSG00000036160	Surf6	1	0	220		surfeit gene 6	ribosome biogenesis	nucleus	RNA binding		0	0	0	0
ENSMUSG00000075701	H47	1	0	47		histocompatibility 47	retrograde protein transport, ER to cytosol	very-low-density lipoprotein particle	selenium binding		9	1	0	10
ENSMUSG00000033809	Alg3	1	0	0		asparagine-linked glycosylation 3 homolog (yeast, alpha-1,3-mannosyltransferase)		membrane	"transferase activity, transferring hexosyl groups"	N-Glycan biosynthesis	0	0	0	0
ENSMUSG00000019763	Rmnd1	1	0	193		required for meiotic nuclear division 1 homolog (S. cerevisiae)					0	0	0	0
ENSMUSG00000031668	Eif2ak3	1	0	21		eukaryotic translation initiation factor 2 alpha kinase 3	virus-infected cell apoptosis	membrane	translation initiation factor activity		0	0	0	0
ENSMUSG00000038335	Tsr1	1	0	78		TSR1, 20S rRNA accumulation, homolog (yeast)	ribosome biogenesis	nucleus	protein binding		0	0	0	0
ENSMUSG00000027933	Ints3	1	0	8		integrator complex subunit 3	snRNA processing	nucleus	protein binding		0	0	0	0
ENSMUSG00000042870	Tom1	1	0	20		target of myb1 homolog (chicken)	intracellular protein transport	intracellular			0	0	0	0
ENSMUSG00000015961	Adss	1	0	177		adenylosuccinate synthetase, non muscle	purine nucleotide biosynthetic process	cytoplasm	nucleotide binding	Purine metabolism	3	0	0	3
ENSMUSG00000029672	Fam3c	1	0	37		family with sequence similarity 3, member C		extracellular region			0	0	0	0
ENSMUSG00000024402	Lta	1	0	25		lymphotoxin A	transformed cell apoptosis	membrane	tumor necrosis factor receptor binding	Cytokine-cytokine receptor interaction	52	2	0	54
ENSMUSG00000037025	Foxa2	1	0	45		forkhead box A2	transcription	nucleus	transcription factor activity	Maturity onset diabetes of the young	16	0	0	16
ENSMUSG00000025386	Pde6g	1	0	44		phosphodiesterase 6G, cGMP-specific, rod, gamma	visual perception		protein binding	Purine metabolism	0	0	0	0
ENSMUSG00000042594	Sh2b3	1	0	6		similar to lymphocyte-specific adaptor protein Lnk	intracellular signaling cascade		signal transducer activity		2	0	0	2
ENSMUSG00000020451	Limk2	1	0	127		LIM motif-containing protein kinase 2	spermatogenesis	soluble fraction	zinc ion binding	Axon guidance	0	0	1	1
ENSMUSG00000040856	Dlk1	1	0	21		delta-like 1 homolog (Drosophila)	post-embryonic development	membrane	protein binding		8	0	20	28
ENSMUSG00000060803	Gstp1	1	0	2		glutathione S-transferase, pi 1	metabolic process		transferase activity	Glutathione metabolism	40	0	16	56
ENSMUSG00000042248	Cyp2c37	1	0	31		cytochrome P450, family 2. subfamily c, polypeptide 37	oxidation reduction	microsome	"oxidoreductase activity, acting on paired donors, with incorporation or reduction of molecular oxygen, reduced flavin or flavoprotein as one donor, and incorporation of one atom of oxygen"	Linoleic acid metabolism	1	0	0	1
ENSMUSG00000062175	Tgif2	1	0	3		TGFB-induced factor homeobox 2	transcription	nucleus	transcription regulator activity		2	0	0	2
ENSMUSG00000035923	Myf6	1	0	279		myogenic factor 6	somitogenesis	nucleus	transcription regulator activity		1	0	0	1
ENSMUSG00000009545	Kcnq1	1	0	171		similar to Potassium voltage-gated channel, subfamily Q, member 1	transport	voltage-gated potassium channel complex	voltage-gated potassium channel activity		242	8	6	256
ENSMUSG00000022707	Gbe1	1	0	2		glucan (1,4-alpha-), branching enzyme 1	glycogen metabolic process		"transferase activity, transferring glycosyl groups"	Starch and sucrose metabolism	3	0	0	3
ENSMUSG00000028743	Akr7a5	1	0	52		aldo-keto reductase family 7, member A5 (aflatoxin aldehyde reductase)	oxidation reduction	mitochondrion	oxidoreductase activity		1	0	0	1
ENSMUSG00000032231	Anxa2	1	0	172		similar to Annexin A2 (Annexin II) (Lipocortin II) (Calpactin I heavy chain) (Chromobindin-8) (p36) (Protein I) (Placental anticoagulant protein IV) (PAP-IV)	negative regulation of coagulation	stress fiber	Rab GTPase binding		2	0	0	2
ENSMUSG00000028307	Aldob	1	0	105		aldolase B, fructose-bisphosphate	vacuolar proton-transporting V-type ATPase complex assembly	perinuclear region of cytoplasm	lyase activity	Carbon fixation	0	0	0	0
ENSMUSG00000022376	Adcy8	1	0	11		adenylate cyclase 8	proteolysis	membrane	serine-type endopeptidase activity	Purine metabolism	0	0	0	0
ENSMUSG00000028029	Scye1	1	0	188		ARS inducible multifunctional protein 1	vesicle-mediated transport	membrane	tRNA binding		0	0	0	0
ENSMUSG00000079477	Rab7	1	0	266		RAB7, member RAS oncogene family	transport	phagocytic vesicle	transcription factor binding		9	2	0	11
ENSMUSG00000025534	Gusb	1	0	57		glucuronidase, beta	metabolic process	soluble fraction	sugar binding	Porphyrin and chlorophyll metabolism	10	0	0	10
ENSMUSG00000021598	Med10	1	0	0		mediator of RNA polymerase II transcription, subunit 10 homolog (NUT2, S. cerevisiae)	transcription	nucleus	RNA polymerase II transcription mediator activity		1	0	0	1
ENSMUSG00000039958	4833442J19Rik	1	0	11		RIKEN cDNA 4833442J19 gene	protein amino acid methylation	cytoplasm	protein methyltransferase activity		0	0	0	0
ENSMUSG00000024181	Mrpl28	1	0	198		mitochondrial ribosomal protein L28	regulation of transcription	ribosome	transcription factor activity		0	0	0	0
ENSMUSG00000026417	Pigr	1	0	45		polymeric immunoglobulin receptor		transport vesicle	receptor activity		2	0	0	2
ENSMUSG00000073413	Ly6g6d	1	0	289		lymphocyte antigen 6 complex, locus G6D		plasma membrane			0	0	0	0
ENSMUSG00000030761	Myo7a	1	0	26		myosin VIIA	visual perception	synapse	protein domain specific binding		0	0	0	0
ENSMUSG00000074435	Smcp	1	0	133		sperm mitochondria-associated cysteine-rich protein	sperm motility	mitochondrion			2	0	0	2
ENSMUSG00000029649	Pomp	1	0	10		proteasome maturation protein	immune response	protein complex			10	2	2	14
ENSMUSG00000030492	Slc7a9	1	0	253		solute carrier family 7 (cationic amino acid transporter, y+ system), member 9	transport	membrane	peptide antigen binding		2	0	0	2
ENSMUSG00000025357	Dgka	1	0	20		diacylglycerol kinase, alpha	intracellular signaling cascade	plasma membrane	zinc ion binding	Phosphatidylinositol signaling system	0	0	0	0
ENSMUSG00000024393	Bat2	1	0	100		HLA-B associated transcript 2	signal transduction	nucleus	tumor necrosis factor receptor binding		1	0	0	1
ENSMUSG00000024122	Pdpk1	1	0	0		3-phosphoinositide dependent protein kinase-1	signal transduction	plasma membrane	transferase activity	Insulin signaling pathway	0	0	0	0
ENSMUSG00000032185	Carm1	1	0	20		coactivator-associated arginine methyltransferase 1	transcription	nucleus	transferase activity	Selenoamino acid metabolism	0	0	0	0
ENSMUSG00000039914	Coq10a	1	0	150		coenzyme Q10 homolog A (yeast)					0	0	0	0
ENSMUSG00000034634	Ly6d	1	0	9		lymphocyte antigen 6 complex, locus D	positive regulation of GTPase activity	plasma membrane	protein binding		0	0	0	0
ENSMUSG00000052974	Cyp2f2	1	0	255		cytochrome P450, family 2, subfamily f, polypeptide 2	response to toxin	microsome	"oxidoreductase activity, acting on paired donors, with incorporation or reduction of molecular oxygen, reduced flavin or flavoprotein as one donor, and incorporation of one atom of oxygen"	Metabolism of xenobiotics by cytochrome P450	0	0	0	0
ENSMUSG00000037935	Smarce1	1	0	282		gene model 1815, (NCBI)	negative regulation of transcription, DNA-dependent	transcriptional repressor complex	protein N-terminus binding		1	0	0	1
ENSMUSG00000018160	Med1	1	0	78		mediator complex subunit 1	transcription initiation from RNA polymerase II promoter	nucleus	transcription coactivator activity		89	21	5	115
ENSMUSG00000059040	AC150274.2	1	0	6		predicted gene, EG103324	glycolysis	plasma membrane	protein binding	Glycolysis / Gluconeogenesis	0	0	0	0
ENSMUSG00000033068	Entpd6	1	0	2		ectonucleoside triphosphate diphosphohydrolase 6			hydrolase activity		1	0	0	1
ENSMUSG00000033831	Fgb	1	0	277		fibrinogen beta chain	signal transduction	fibrinogen complex	receptor binding	Complement and coagulation cascades	7	1	0	8
ENSMUSG00000028729	Ebna1bp2	1	0	257		EBNA1 binding protein 2	rRNA processing	nucleus	protein binding		0	0	0	0
ENSMUSG00000063590	EG434674	1	0	22		predicted gene, EG434674	transport	integral to membrane	transporter activity		0	0	0	0
ENSMUSG00000032245	Cln6	1	0	41		ceroid-lipofuscinosis, neuronal 6	visual perception	endoplasmic reticulum lumen	protein homodimerization activity		0	0	1	1
ENSMUSG00000070980	Actl7b	1	0	3		actin-like 7b		cytoskeleton	protein binding		0	0	0	0
ENSMUSG00000026701	Prdx6	1	0	243		peroxiredoxin 6	response to reactive oxygen species	lysosome	peroxiredoxin activity	Phenylalanine metabolism	4	0	0	4
ENSMUSG00000020917	Acly	1	0	114		ATP citrate lyase	metabolic process	intracellular	"transferase activity, transferring acyl groups, acyl groups converted into alkyl on transfer"	Reductive carboxylate cycle (CO2 fixation)	0	0	0	0
ENSMUSG00000024856	Cdk2ap2	1	0	52		CDK2-associated protein 2					1	0	0	1
ENSMUSG00000036427	Gpi1	1	0	6		glucose phosphate isomerase 1	negative regulation of neuron apoptosis	synaptosome	protein binding	Pentose phosphate pathway	0	0	0	0
ENSMUSG00000053453	Thoc7	1	0	0		similar to Thoc7 protein		nucleus			0	0	0	0
ENSMUSG00000027466	Rbck1	1	0	109		RanBP-type and C3HC4-type zinc finger containing 1	protein modification process	intracellular	zinc ion binding		0	0	1	1
ENSMUSG00000031897	Psmb10	1	0	19		proteasome (prosome, macropain) subunit, beta type 10	ubiquitin-dependent protein catabolic process	protein complex	threonine-type endopeptidase activity		1	0	0	1
ENSMUSG00000007050	Lsm2	1	0	168		LSM2 homolog, U6 small nuclear RNA associated (S. cerevisiae)	RNA splicing	U4/U6 x U5 tri-snRNP complex	RNA binding		1	0	0	1
ENSMUSG00000027570	Col9a3	1	0	49		collagen, type IX, alpha 3		proteinaceous extracellular matrix	extracellular matrix structural constituent		0	0	0	0
ENSMUSG00000021417	Peci	1	0	207		peroxisomal delta3, delta2-enoyl-Coenzyme A isomerase	metabolic process	peroxisome	isomerase activity	Fatty acid metabolism	14	0	2	16
ENSMUSG00000034220	Gpc1	1	0	57		glypican 1		proteinaceous extracellular matrix	heparan sulfate proteoglycan binding		0	0	0	0
ENSMUSG00000006412	Pfdn2	1	0	50		prefoldin 2	protein folding	prefoldin complex	unfolded protein binding		0	0	0	0
ENSMUSG00000036880	Acaa2	1	0	113		acetyl-Coenzyme A acyltransferase 2 (mitochondrial 3-oxoacyl-Coenzyme A thiolase)	threonine metabolic process	mitochondrion	transferase activity	Bile acid biosynthesis	2	0	0	2
ENSMUSG00000025917	Cops5	1	0	0		COP9 (constitutive photomorphogenic) homolog, subunit 5 (Arabidopsis thaliana)	regulation of transcription, DNA-dependent	transcription factor complex	zinc ion binding		2	0	0	2
ENSMUSG00000040583	Cyp2b13	1	0	287		cytochrome P450, family 2, subfamily b, polypeptide 13	oxidation reduction		"oxidoreductase activity, acting on paired donors, with incorporation or reduction of molecular oxygen, reduced flavin or flavoprotein as one donor, and incorporation of one atom of oxygen"	Arachidonic acid metabolism	0	0	0	0
ENSMUSG00000022452	1500032L24Rik	1	0	217		RIKEN cDNA 1500032L24 gene		mitochondrion			0	0	0	0
ENSMUSG00000017453	Pipox	1	0	178		pipecolic acid oxidase	tetrahydrofolate metabolic process	peroxisome	sarcosine oxidase activity	Lysine degradation	0	0	0	0
ENSMUSG00000040659	Efhd2	1	0	5		similar to EF hand domain containing 2			protein binding		0	0	0	0
ENSMUSG00000064039	Ccr1l1	1	0	18		chemokine (C-C motif) receptor 1-like 1	signal transduction	plasma membrane	signal transducer activity		0	0	0	0
ENSMUSG00000018623	Mmp7	1	0	183		matrix metallopeptidase 7	regulation of cell proliferation	proteinaceous extracellular matrix	zinc ion binding	Wnt signaling pathway	2	1	0	3
ENSMUSG00000032089	Il10ra	1	0	272		interleukin 10 receptor, alpha		membrane	receptor activity	Cytokine-cytokine receptor interaction	0	0	0	0
ENSMUSG00000025226	Fbxl15	1	0	232		F-box and leucine-rich repeat protein 15	modification-dependent protein catabolic process				0	0	0	0
ENSMUSG00000042462	Dctpp1	1	0	285		dCTP pyrophosphatase 1	protein homotetramerization		pyrophosphatase activity		0	0	0	0
ENSMUSG00000028071	Sh2d2a	1	0	37		SH2 domain protein 2A	cell proliferation	plasma membrane	SH3/SH2 adaptor activity	VEGF signaling pathway	1	0	0	1
ENSMUSG00000059714	Flot1	1	0	20		flotillin 1		plasma membrane	protein binding	Insulin signaling pathway	0	0	0	0
ENSMUSG00000024140	Epas1	1	0	85		similar to Endothelial PAS domain protein 1	visual perception	transcription factor complex	transcription regulator activity	Renal cell carcinoma	8	2	3	13
ENSMUSG00000034171	Faah	1	0	108		fatty acid amide hydrolase	metabolic process	proteinaceous extracellular matrix	protein homodimerization activity		13	0	0	13
ENSMUSG00000048206	Dnajb8	1	0	291		DnaJ (Hsp40) homolog, subfamily B, member 8			heat shock protein binding		0	0	0	0
ENSMUSG00000025857	Heatr2	1	0	16		HEAT repeat containing 2			protein binding		0	0	0	0
ENSMUSG00000024334	H2-Oa	1	0	17		histocompatibility 2, O region alpha locus	regulation of T cell differentiation	MHC class II protein complex	mating-type alpha-factor pheromone receptor activity	Antigen processing and presentation	0	0	0	0
ENSMUSG00000001227	Sema6b	1	0	8		sema domain, transmembrane domain (TM), and cytoplasmic domain, (semaphorin) 6B	nervous system development	membrane	receptor activity	Axon guidance	1	0	0	1
ENSMUSG00000022324	Matn2	1	0	10		matrilin 2		proteinaceous extracellular matrix	calcium ion binding		4	0	0	4
ENSMUSG00000054720	Lrrc8c	1	0	178		leucine rich repeat containing 8 family, member C		membrane	protein binding		0	0	0	0
ENSMUSG00000025498	Irf7	1	0	236		interferon regulatory factor 7	type I interferon biosynthetic process	nucleus	transcription factor activity	Toll-like receptor signaling pathway	0	0	0	0
ENSMUSG00000020056	Ccdc53	1	0	195		coiled-coil domain containing 53			protein binding		0	0	0	0
ENSMUSG00000073481	Mosc2	1	0	79		MOCO sulphurase C-terminal domain containing 2	translation	ribosome	structural constituent of ribosome		0	0	0	0
ENSMUSG00000031574	Star	1	0	5		steroidogenic acute regulatory protein	transport	mitochondrion	protein binding		157	10	21	188
ENSMUSG00000041278	Ttc1	1	0	122		tetratricopeptide repeat domain 1			protein binding		0	0	0	0
ENSMUSG00000054428	Atpif1	1	0	0		ATPase inhibitory factor 1	protein homotetramerization	mitochondrion	protein homodimerization activity		0	0	0	0
ENSMUSG00000021236	Entpd5	1	0	1		ectonucleoside triphosphate diphosphohydrolase 5		endoplasmic reticulum lumen	nucleoside-diphosphatase activity	Purine metabolism	1	0	1	2
ENSMUSG00000030265	Kras	1	0	262		similar to GTPase KRas precursor (K-Ras 2) (Ki-Ras) (c-K-ras) (c-Ki-ras)	visual learning	plasma membrane	protein binding	Acute myeloid leukemia	43	1	3	47
ENSMUSG00000080727	AC092855.6	1	0	262							0	0	0	0
ENSMUSG00000004789	Dlst	1	0	3		dihydrolipoamide S-succinyltransferase (E2 component of 2-oxo-glutarate complex)	tricarboxylic acid cycle	plasma membrane	transferase activity	Lysine degradation	1	1	0	2
ENSMUSG00000031601	Cnot7	1	0	1		CCR4-NOT transcription complex, subunit 7	transcription	nucleus	transcription activator activity		0	0	0	0
ENSMUSG00000041598	Cdc42ep4	1	0	231		CDC42 effector protein (Rho GTPase binding) 4	Rho protein signal transduction	membrane	protein binding		0	0	0	0
ENSMUSG00000004460	Dnajb11	1	0	160		DnaJ (Hsp40) homolog, subfamily B, member 11	protein folding	nucleus	unfolded protein binding		0	0	0	0
ENSMUSG00000005873	Reep5	1	0	6		receptor accessory protein 5		membrane	receptor activity		0	0	0	0
ENSMUSG00000025158	Rfng	1	0	2		RFNG O-fucosylpeptide 3-beta-N-acetylglucosaminyltransferase	pattern specification process	membrane	"transferase activity, transferring glycosyl groups"	Notch signaling pathway	1	0	0	1
ENSMUSG00000020044	Timp3	1	0	4		tissue inhibitor of metalloproteinase 3	transmembrane receptor protein tyrosine kinase signaling pathway	proteinaceous extracellular matrix	protein binding		9	2	1	12
ENSMUSG00000022210	Dhrs4	1	0	15		dehydrogenase/reductase (SDR family) member 4	retinal metabolic process	peroxisome	retinal dehydrogenase activity	Arachidonic acid metabolism	0	0	0	0
ENSMUSG00000024944	Arl2	1	0	171		ADP-ribosylation factor-like 2	small GTPase mediated signal transduction	intracellular	protein binding		1	0	0	1
ENSMUSG00000051920	Rspo2	1	0	297		R-spondin 2 homolog (Xenopus laevis)	Wnt receptor signaling pathway	extracellular region	heparin binding		0	0	0	0
ENSMUSG00000020886	Dlg4	1	0	174		discs, large homolog 4 (Drosophila)	synaptogenesis	synaptosome	structural molecule activity		0	0	0	0
ENSMUSG00000026078	Pdcl3	1	0	50		phosducin-like 3	apoptosis	cytoplasm	protein binding		0	0	0	0
ENSMUSG00000001349	Cnn1	1	0	149		calponin 1	muscle organ development		calmodulin binding		0	0	0	0
ENSMUSG00000002718	Cse1l	1	0	153		chromosome segregation 1-like (S. cerevisiae)	transport	nucleus	protein transporter activity		0	0	0	0
ENSMUSG00000046562	Unc119b	1	0	295		unc-119 homolog B (C. elegans)					0	0	0	0
ENSMUSG00000049128	1110019C06Rik	1	0	125		involucrin	response to UV-B	cytoplasm	structural molecule activity		0	0	0	0
ENSMUSG00000028033	Kcnq5	1	0	252		potassium voltage-gated channel, subfamily Q, member 5	transport	voltage-gated potassium channel complex	voltage-gated potassium channel activity		7	0	0	7
ENSMUSG00000034781	Gna11	1	0	278		guanine nucleotide binding protein, alpha 11	skeletal system development	protein complex	signal transducer activity	Calcium signaling pathway	1	0	1	2
ENSMUSG00000027107	Chrna1	1	0	246		similar to acetylcholine receptor alpha-subunit	transport	synapse	receptor activity		1	0	0	1
ENSMUSG00000001666	Ddt	1	0	95		D-dopachrome tautomerase	melanin biosynthetic process from tyrosine	cytoplasm	lyase activity		66	3	12	81
ENSMUSG00000054309	Cpsf3	1	0	2		cleavage and polyadenylation specificity factor 3	mRNA processing	nucleus	zinc ion binding		0	0	0	0
ENSMUSG00000035248	Zcchc6	1	0	270		zinc finger, CCHC domain containing 6		intracellular	zinc ion binding		0	0	0	0
ENSMUSG00000001524	Gtf2h4	1	0	12		general transcription factor II H, polypeptide 4	transcription	nucleus	RNA polymerase II transcription factor activity	Basal transcription factors	0	0	0	0
ENSMUSG00000078816	Prkcc	1	0	138		protein kinase C, gamma	protein amino acid phosphorylation	synaptosome	zinc ion binding	Glioma	0	0	0	0
ENSMUSG00000041309	Nkx6-2	1	0	289		NK6 homeobox 2	regulation of transcription, DNA-dependent	nucleus	transcription regulator activity		1	0	0	1
ENSMUSG00000037060	Prkcdbp	1	0	77		protein kinase C, delta binding protein	negative regulation of cell cycle		protein kinase C binding		0	0	0	0
ENSMUSG00000036299	BC031181	1	0	0		cDNA sequence BC031181	positive regulation of I-kappaB kinase/NF-kappaB cascade		signal transducer activity		0	0	0	0
ENSMUSG00000021124	Vti1b	1	0	5		vesicle transport through interaction with t-SNAREs 1B homolog	transport	SNARE complex	protein binding	SNARE interactions in vesicular transport	0	0	0	0
ENSMUSG00000054312	Mrps21	1	0	34		predicted gene, EG620782	translation	ribosome	structural constituent of ribosome		0	0	0	0
ENSMUSG00000061845	AC161189.12-1	1	0	185		predicted gene, ENSMUSG00000061845	defense response to bacterium	extracellular space			0	0	0	0
ENSMUSG00000060509	Xcr1	1	0	227		chemokine (C motif) receptor 1	signal transduction	plasma membrane	signal transducer activity	Cytokine-cytokine receptor interaction	1	0	0	1
ENSMUSG00000038508	Gdf15	1	0	134		growth differentiation factor 15		extracellular space	growth factor activity		26	15	6	47
ENSMUSG00000022555	Dgat1	1	0	130		diacylglycerol O-acyltransferase 1	very-low-density lipoprotein particle assembly	microsome	transferase activity	Glycerolipid metabolism	3	0	4	7
ENSMUSG00000030120	Mlf2	1	0	6		similar to Myeloid leukemia factor 2	defense response	nucleus	protein binding		0	0	0	0
ENSMUSG00000027524	Edn3	1	0	151		endothelin 3	vein smooth muscle contraction	extracellular space	hormone activity		2	1	0	3
ENSMUSG00000031342	Gpm6b	1	0	266		glycoprotein m6b		membrane			1	0	0	1
ENSMUSG00000030798	Cd37	1	0	31		CD37 antigen	regulation of humoral immune response	membrane		Hematopoietic cell lineage	1	0	0	1
ENSMUSG00000042589	Cux2	1	0	1		cut-like homeobox 2	transcription	nucleus	transcription repressor activity		0	0	0	0
ENSMUSG00000022105	Rb1	1	0	43		retinoblastoma 1	transcription	transcription factor complex	ubiquitin protein ligase binding	Bladder cancer	18	0	6	24
ENSMUSG00000040164	Kcns1	1	0	277		K+ voltage-gated channel, subfamily S, 1	transport	voltage-gated potassium channel complex	voltage-gated potassium channel activity		0	0	1	1
ENSMUSG00000038071	Npy6r	1	0	27		neuropeptide Y receptor Y6	signal transduction	plasma membrane	signal transducer activity	Neuroactive ligand-receptor interaction	1	0	0	1
ENSMUSG00000002804	Nudt14	1	0	38		nudix (nucleoside diphosphate linked moiety X)-type motif 14		cytoplasm	UDP-sugar diphosphatase activity		1	0	0	1
ENSMUSG00000032997	Chpf	1	0	8		chondroitin polymerizing factor		membrane	"transferase activity, transferring hexosyl groups"	Chondroitin sulfate biosynthesis	1	0	0	1
ENSMUSG00000074264	Amy1	1	0	46		amylase 1, salivary	metabolic process	extracellular space	metal ion binding	Starch and sucrose metabolism	1	0	0	1
ENSMUSG00000021832	Psmc6	1	0	211		proteasome (prosome, macropain) 26S subunit, ATPase, 6	protein catabolic process	protein complex	nucleotide binding	Proteasome	0	0	0	0
ENSMUSG00000059887	Olfr1507	1	0	129		olfactory receptor 1507	signal transduction	integral to membrane	receptor activity		0	0	0	0
ENSMUSG00000021127	Zfp36l1	1	0	1		zinc finger protein 36, C3H type-like 1	vasculogenesis	nucleus	zinc ion binding		1	0	0	1
ENSMUSG00000068267	Cenpb	1	0	162		centromere protein B	regulation of transcription	nucleus	nucleic acid binding		1	0	0	1
ENSMUSG00000067284	Hspa1a	1	0	301		heat shock protein 1B	telomere maintenance	mitochondrion	protein binding	Antigen processing and presentation	4	0	2	6
ENSMUSG00000040724	Kcna2	1	0	169		potassium voltage-gated channel, shaker-related subfamily, member 2	transport	voltage-gated potassium channel complex	voltage-gated potassium channel activity		4	0	2	6
ENSMUSG00000027544	Nfatc2	1	0	249		nuclear factor of activated T-cells, cytoplasmic, calcineurin-dependent 2	transcription	nucleus	transcription factor activity	T cell receptor signaling pathway	4	1	7	12
ENSMUSG00000033327	Tnxb	1	0	123		tenascin XB	triglyceride metabolic process	sarcolemma	receptor binding	Focal adhesion	1	0	0	1
ENSMUSG00000022295	Atp6v1c1	1	0	69		ATPase, H+ transporting, lysosomal V1 subunit C1	transport	"proton-transporting V-type ATPase, V1 domain"	protein binding	Oxidative phosphorylation	0	0	0	0
ENSMUSG00000036186	Fam69b	1	0	281		family with sequence similarity 69, member B		membrane			0	0	0	0
ENSMUSG00000029096	Htra3	1	0	216		HtrA serine peptidase 3	regulation of cell growth	extracellular region	serine-type peptidase activity		2	0	0	2
ENSMUSG00000021539	Lect2	1	0	56		leukocyte cell-derived chemotaxin 2	negative regulation of Wnt receptor signaling pathway	extracellular region			3	1	0	4
ENSMUSG00000032575	Armet	1	0	2		arginine-rich, mutated in early stage tumors		extracellular region	growth factor activity		0	0	0	0
ENSMUSG00000044328	Trp53i13	1	0	290		transformation related protein 53 inducible protein 13		plasma membrane			0	0	0	0
ENSMUSG00000029151	Slc30a3	1	0	23		solute carrier family 30 (zinc transporter), member 3	zinc ion transport	synaptic vesicle membrane	zinc ion binding		0	0	0	0
ENSMUSG00000023064	Sncg	1	0	93		synuclein, gamma	regulation of neurotransmitter secretion	spindle	protein binding		0	0	0	0
ENSMUSG00000024026	Glo1	1	0	225		glyoxalase 1	methylglyoxal metabolic process	soluble fraction	zinc ion binding	Pyruvate metabolism	0	0	0	0
ENSMUSG00000058669	Nkx2-9	1	0	170		similar to NK2 transcription factor related, locus 9	transcription from RNA polymerase II promoter	nucleus	transcription regulator activity		2	0	0	2
ENSMUSG00000029644	Pdx1	1	0	138		pancreatic and duodenal homeobox 1	transcription	nucleus	transcription regulator activity	Maturity onset diabetes of the young	6	0	3	9
ENSMUSG00000025432	Avil	1	0	94		advillin	response to stress	cytoskeleton	protein binding		113	2	1	116
ENSMUSG00000024146	Cript	1	0	226		cysteine-rich PDZ-binding protein		synapse	zinc ion binding		0	0	0	0
ENSMUSG00000036578	Fxyd7	1	0	60		FXYD domain-containing ion transport regulator 7	transport	membrane	ion channel activity		3	0	0	3
ENSMUSG00000068129	Cst7	1	0	21		cystatin F (leukocystatin)		extracellular region	endopeptidase inhibitor activity		0	0	0	0
ENSMUSG00000027954	Efna1	1	0	41		ephrin A1	regulation of axonogenesis	plasma membrane		Axon guidance	0	0	0	0
ENSMUSG00000036858	Ptcra	1	0	245		pre T-cell antigen receptor alpha	negative regulation of thymocyte apoptosis	membrane	receptor activity		7	1	1	9
ENSMUSG00000025492	Ifitm3	1	0	88		interferon induced transmembrane protein 3	response to biotic stimulus	integral to membrane			2	0	0	2
ENSMUSG00000032897	Nfyc	1	0	16		nuclear transcription factor-Y gamma	transcription	transcription factor complex	transcription factor activity	Antigen processing and presentation	0	0	0	0
ENSMUSG00000026718	Stam	1	0	0		signal transducing adaptor molecule (SH3 domain and ITAM motif) 1	transport	membrane	protein binding	Jak-STAT signaling pathway	84	9	1	94
ENSMUSG00000018012	Rac3	1	0	182		RAS-related C3 botulinum substrate 3	small GTPase mediated signal transduction	neuron projection	protein binding	Fc epsilon RI signaling pathway	2	0	0	2
ENSMUSG00000009687	Fxyd5	1	0	172		FXYD domain-containing ion transport regulator 5	transport	membrane	ion channel activity		2	0	0	2
ENSMUSG00000037062	Sh3glb1	1	0	1		SH3-domain GRB2-like B1 (endophilin)	protein insertion into mitochondrial membrane during induction of apoptosis	protein complex	protein binding	Alkaloid biosynthesis II	1	0	0	1
ENSMUSG00000048285	Frmd6	1	0	53		FERM domain containing 6		plasma membrane	binding		0	0	0	0
ENSMUSG00000032517	Mobp	1	0	273		myelin-associated oligodendrocytic basic protein	nucleosome assembly	perinuclear region of cytoplasm	structural constituent of myelin sheath		0	0	0	0
ENSMUSG00000025575	Cant1	1	0	84		calcium activated nucleotidase 1	ribonucleoside diphosphate catabolic process	membrane fraction	uridine-diphosphatase activity	Purine metabolism	0	0	0	0
ENSMUSG00000038633	Degs1	1	0	283		degenerative spermatocyte homolog 1 (Drosophila)	proteolysis	membrane	zinc ion binding		0	0	0	0
ENSMUSG00000026159	Agfg1	1	0	0		ArfGAP with FG repeats 1	transport	nucleus	zinc ion binding		0	0	0	0
ENSMUSG00000028673	Fuca1	1	0	221		fucosidase, alpha-L- 1, tissue	metabolic process	soluble fraction	sugar binding	N-Glycan degradation	0	0	0	0
ENSMUSG00000022483	Col2a1	1	0	65		collagen, type II, alpha 1	visual perception	proteinaceous extracellular matrix	receptor binding	Cell Communication	6	0	28	34
ENSMUSG00000027809	Etfdh	1	0	5		electron transferring flavoprotein, dehydrogenase	transport	mitochondrion	ubiquinone binding		2	0	0	2
ENSMUSG00000047731	D19Wsu162e	1	0	9		DNA segment, Chr 19, Wayne State University 162, expressed	regulation of transcription, DNA-dependent	nucleus	ligand-dependent nuclear receptor activity		0	0	0	0
ENSMUSG00000028811	Yars	1	0	135		tyrosyl-tRNA synthetase	tyrosyl-tRNA aminoacylation	nucleus	tyrosine-tRNA ligase activity	Aminoacyl-tRNA biosynthesis	2	0	0	2
ENSMUSG00000030246	Ldhb	1	0	50		predicted gene, EG433229	small GTPase mediated signal transduction	soluble fraction	"oxidoreductase activity, acting on the CH-OH group of donors, NAD or NADP as acceptor"	Propanoate metabolism	4	0	0	4
ENSMUSG00000035458	Tnni3	1	0	90		troponin I, cardiac 3	ventricular cardiac muscle morphogenesis	troponin complex	troponin T binding		25	7	10	42
ENSMUSG00000022781	Pak2	1	0	222		p21 (CDKN1A)-activated kinase 2	regulation of growth	perinuclear region of cytoplasm	transferase activity	Axon guidance	4	1	1	6
ENSMUSG00000022236	Ropn1l	1	0	214		ropporin 1-like	signal transduction		cAMP-dependent protein kinase regulator activity		1	0	0	1
ENSMUSG00000022665	Ccdc80	1	0	221		coiled-coil domain containing 80	positive regulation of cell-substrate adhesion	proteinaceous extracellular matrix	heparin binding		0	0	0	0
ENSMUSG00000079560	Hoxa3	1	0	202		homeo box A3	transcription	nucleus	transcription regulator activity		5	0	0	5
ENSMUSG00000028039	Efna3	1	0	253		similar to Ephrin A3		plasma membrane			0	0	0	0
ENSMUSG00000010095	Slc3a2	1	0	173		solute carrier family 3 (activators of dibasic and neutral amino acid transport), member 2	transport	plasma membrane	protein binding		1	0	0	1
ENSMUSG00000040383	Aqr	1	0	192		aquarius	RNA splicing	spliceosome	RNA binding		2	2	0	4
ENSMUSG00000044801	Olfr159	1	0	109		olfactory receptor 159	signal transduction	integral to membrane	receptor activity		0	0	0	0
ENSMUSG00000025473	Adam8	1	0	23		a disintegrin and metallopeptidase domain 8	proteolysis	plasma membrane	zinc ion binding		2	0	0	2
ENSMUSG00000026750	Psmb7	1	0	245		proteasome (prosome, macropain) subunit, beta type 7	ubiquitin-dependent protein catabolic process	protein complex	threonine-type endopeptidase activity	Proteasome	0	0	0	0
ENSMUSG00000004096	Cwc15	1	0	5		CWC15 homolog (S. cerevisiae)	RNA splicing	spliceosome	RNA binding		0	0	0	0
ENSMUSG00000021262	Evl	1	0	2		similar to Ena-VASP-like	platelet activation	lamellipodium	SH3 domain binding		13	1	0	14
ENSMUSG00000029687	Ezh2	1	0	4		enhancer of zeste homolog 2 (Drosophila)	transcription	pronucleus	transferase activity		1	0	0	1
ENSMUSG00000049246	Hspe1-rs1	1	0	288		predicted gene, EG628438	protein folding		growth factor activity		0	0	0	0
ENSMUSG00000050511	Oprd1	1	0	3		hypothetical protein LOC100044222	signal transduction	plasma membrane	somatostatin receptor activity	Neuroactive ligand-receptor interaction	1	0	0	1
ENSMUSG00000022841	Ap2m1	1	0	223		predicted gene, EG667587	vesicle-mediated transport	secretory granule	protein binding		0	0	0	0
ENSMUSG00000010592	Dazl	1	0	174		deleted in azoospermia-like	spermatogenesis	polysome	translation activator activity		1	0	1	2
ENSMUSG00000041313	Slc7a1	1	0	251		solute carrier family 7 (cationic amino acid transporter, y+ system), member 1	transport	plasma membrane	receptor activity		3	1	0	4
ENSMUSG00000003316	Glg1	1	0	156		golgi apparatus protein 1		plasma membrane	sugar binding	Cell adhesion molecules (CAMs)	0	0	0	0
ENSMUSG00000018287	Spag7	1	0	0		sperm associated antigen 7		nucleus	protein binding		0	0	0	0
ENSMUSG00000019868	Vta1	1	0	194		Vps20-associated 1 homolog (S. cerevisiae)	transport	membrane	protein binding		0	0	0	0
ENSMUSG00000056501	Cebpb	1	0	71		CCAAT/enhancer binding protein (C/EBP), beta	transcription	nucleus	transcription factor activity		1	1	0	2
ENSMUSG00000020843	Timm22	1	0	10		translocase of inner mitochondrial membrane 22 homolog (yeast)	transport	mitochondrion	protein transporter activity		0	0	0	0
ENSMUSG00000019433	Gipc1	1	0	190		GIPC PDZ domain containing family, member 1	synaptic transmission	vesicle membrane	receptor binding		2	0	0	2
ENSMUSG00000039084	Chad	1	0	273		chondroadherin	cartilage condensation	proteinaceous extracellular matrix	protein binding	Focal adhesion	21	2	2	25
ENSMUSG00000024694	Keg1	1	0	81		kidney expressed gene 1		mitochondrion	transferase activity		0	0	0	0
ENSMUSG00000072779	Vmn2r25	1	0	195			signal transduction	plasma membrane	receptor activity		0	0	0	0
ENSMUSG00000028309	Rnf20	1	0	0		ring finger protein 20	ubiquitin-dependent protein catabolic process	ubiquitin ligase complex	zinc ion binding		0	0	0	0
ENSMUSG00000030970	Ctbp2	1	0	68		C-terminal binding protein 2	oxidation reduction	synapse	transcription corepressor activity	Chronic myeloid leukemia	3	0	0	3
ENSMUSG00000050390	C77080	1	0	298		expressed sequence C77080					0	0	0	0
ENSMUSG00000024942	Capn1	1	0	35		calpain 1	proteolysis	plasma membrane	protein binding	Apoptosis	0	0	0	0
ENSMUSG00000004530	Coro1c	1	0	2		coronin, actin binding protein 1C	phagocytosis	cytoskeleton	actin binding		0	0	0	0
ENSMUSG00000030942	Thumpd1	1	0	0		THUMP domain containing 1					0	0	0	0
ENSMUSG00000073987	Ggh	1	0	127		gamma-glutamyl hydrolase	response to zinc ion	melanosome	peptidase activity	Folate biosynthesis	0	0	0	0
ENSMUSG00000027855	Sycp1	1	0	3		synaptonemal complex protein 1	synaptonemal complex assembly	transverse filament	protein binding		1	0	0	1
ENSMUSG00000053617	Sh3pxd2a	1	0	75		SH3 and PX domains 2A	cell communication	podosome	protein binding		0	0	0	0
ENSMUSG00000057530	Ece1	1	0	15		endothelin converting enzyme 1	substance P catabolic process	Weibel-Palade body	zinc ion binding		5	0	1	6
ENSMUSG00000020178	Adora2a	1	0	196		adenosine A2a receptor	vasodilation	presynaptic membrane	type 5 metabotropic glutamate receptor binding	Neuroactive ligand-receptor interaction	0	0	0	0
ENSMUSG00000031447	Lamp1	1	0	217		lysosomal-associated membrane protein 1	autophagy	sarcolemma	protein binding		2	1	0	3
ENSMUSG00000006442	Srm	1	0	8		spermidine synthase	spermidine biosynthetic process		transferase activity	beta-Alanine metabolism	35	2	0	37
ENSMUSG00000036892	Prodh2	1	0	17		proline dehydrogenase (oxidase) 2	proline metabolic process	mitochondrial inner membrane	proline dehydrogenase activity		1	0	0	1
ENSMUSG00000038844	Kif16b	1	0	16		kinesin family member 16B	microtubule-based movement	microtubule associated complex	protein binding		0	0	0	0
ENSMUSG00000049691	Nkx3-2	1	0	54		NK3 homeobox 2	spleen development	nucleus	transcription regulator activity		1	0	2	3
ENSMUSG00000081534	Slc48a1	1	0	0		solute carrier family 48 (heme transporter), member 1	transport	membrane			0	0	0	0
ENSMUSG00000032641	Gpr19	1	0	204		G protein-coupled receptor 19	signal transduction	plasma membrane	signal transducer activity		1	0	0	1
ENSMUSG00000048078	Odz4	1	0	296		similar to DOC4	signal transduction	membrane	calcium ion binding		1	0	0	1
ENSMUSG00000020255	D10Wsu102e	1	0	197		DNA segment, Chr 10, Wayne State University 102, expressed					0	0	0	0
ENSMUSG00000041959	S100a10	1	0	101		S100 calcium binding protein A10 (calpactin)			calcium ion binding		0	0	0	0
ENSMUSG00000061082	Plac1	1	0	269		placental specific protein 1	placenta development	extracellular region			0	0	0	0
ENSMUSG00000030754	Copb1	1	0	10		coatomer protein complex, subunit beta 1	vesicle-mediated transport	membrane coat	structural molecule activity		1	0	0	1
ENSMUSG00000019737	AI428936	1	0	192		expressed sequence AI428936		nucleus	actin binding		0	0	0	0
ENSMUSG00000028125	Abca4	1	0	255		ATP-binding cassette, sub-family A (ABC1), member 4	visual perception	membrane	phospholipid-translocating ATPase activity	ABC transporters - General	0	0	1	1
ENSMUSG00000068566	Myadm	1	0	4		myeloid-associated differentiation marker		membrane			0	0	0	0
ENSMUSG00000025789	St8sia2	1	0	22		ST8 alpha-N-acetyl-neuraminide alpha-2,8-sialyltransferase 2	protein amino acid glycosylation	membrane	"transferase activity, transferring glycosyl groups"		1	0	0	1
ENSMUSG00000023333	Gcm1	1	0	13		glial cells missing homolog 1 (Drosophila)	transcription	transcription factor complex	zinc ion binding		2	0	0	2
ENSMUSG00000017493	Igfbp4	1	0	6		insulin-like growth factor binding protein 4	regulation of cell growth	extracellular space	insulin-like growth factor binding		17	2	23	42
ENSMUSG00000025423	Pias2	1	0	235		protein inhibitor of activated STAT 2	transcription, DNA-dependent	nucleus	zinc ion binding	Jak-STAT signaling pathway	0	0	0	0
ENSMUSG00000063129	Aldoart2	1	0	117			metabolic process		lyase activity		0	0	0	0
ENSMUSG00000038203	Hoxa13	1	0	218		homeo box A13	translation	ribosome	transcription regulator activity		0	0	0	0
ENSMUSG00000053128	Rnf26	1	0	21		ring finger protein 26			zinc ion binding		0	0	0	0
ENSMUSG00000049231	AC079042.31-2	1	0	14		predicted gene, OTTMUSG00000007180					0	0	0	0
ENSMUSG00000006360	Crip1	1	0	34		cysteine-rich protein 1 (intestinal)			zinc ion binding		3	0	0	3
ENSMUSG00000030017	Reg3g	1	0	17		regenerating islet-derived 3 gamma	inflammatory response	extracellular region	sugar binding		1	0	0	1
ENSMUSG00000024589	Nedd4l	1	0	164		neural precursor cell expressed, developmentally down-regulated gene 4-like	protein modification process	intracellular	sodium channel inhibitor activity	Ubiquitin mediated proteolysis	4	0	0	4
ENSMUSG00000055301	Adh7	1	0	300		alcohol dehydrogenase 7 (class IV), mu or sigma polypeptide	retinol metabolic process	soluble fraction	zinc ion binding	3-Chloroacrylic acid degradation	0	0	0	0
ENSMUSG00000038092	Hsd3b5	1	0	21		hydroxy-delta-5-steroid dehydrogenase, 3 beta- and steroid delta-isomerase 5	steroid biosynthetic process	mitochondrion	oxidoreductase activity	Androgen and estrogen metabolism	0	0	0	0
ENSMUSG00000031710	Ucp1	1	0	5		uncoupling protein 1 (mitochondrial, proton carrier)	transport	mitochondrion	transporter activity	PPAR signaling pathway	37	0	5	42
ENSMUSG00000078642	RP23-139P14.10	1	0	121			response to virus	extracellular space	hematopoietin/interferon-class (D200-domain) cytokine receptor binding		0	0	1	1
ENSMUSG00000024309	H2-Ke2	1	0	60		H2-K region expressed gene 2	protein folding	prefoldin complex	vitamin D receptor binding		0	0	0	0
ENSMUSG00000002957	Ap2a2	1	0	0		adaptor protein complex AP-2, alpha 2 subunit	vesicle-mediated transport	secretory granule	protein transporter activity		1	0	0	1
ENSMUSG00000025428	Atp5a1	1	0	90		ATP synthase, H+ transporting, mitochondrial F1 complex, alpha subunit, isoform 1	transport	"proton-transporting two-sector ATPase complex, catalytic domain"	"proton-transporting ATPase activity, rotational mechanism"	Oxidative phosphorylation	1	0	0	1
ENSMUSG00000005089	Slc1a2	1	0	163		solute carrier family 1 (glial high affinity glutamate transporter), member 2	visual behavior	synapse	symporter activity	Amyotrophic lateral sclerosis (ALS)	1	0	1	2
ENSMUSG00000032937	Fshr	1	0	27		follicle stimulating hormone receptor	transcytosis	plasma membrane	signal transducer activity	Neuroactive ligand-receptor interaction	4	0	1	5
ENSMUSG00000032561	Acpp	1	0	139		acid phosphatase, prostate	dephosphorylation	secretory granule	hydrolase activity	gamma-Hexachlorocyclohexane degradation	0	0	0	0
ENSMUSG00000022817	Itgb5	1	0	20		integrin beta 5	integrin-mediated signaling pathway	membrane	receptor activity	Focal adhesion	0	0	0	0
ENSMUSG00000028042	Zbtb7b	1	0	1		similar to Zinc finger and BTB domain containing 7B	transcription	nucleus	zinc ion binding		0	0	0	0
ENSMUSG00000004610	Etfb	1	0	161		electron transferring flavoprotein, beta polypeptide	transport	mitochondrion	electron carrier activity		0	0	0	0
ENSMUSG00000004105	Angptl2	1	0	2		angiopoietin-like 2	vesicle-mediated transport	membrane	receptor binding		2	0	1	3
ENSMUSG00000036504	Phpt1	1	0	59		phosphohistidine phosphatase 1		cytoplasm	phosphoprotein phosphatase activity	Aminosugars metabolism	1	0	0	1
ENSMUSG00000018001	Cyth3	1	0	181		cytohesin 3	regulation of ARF protein signal transduction	ruffle	protein binding		0	0	0	0
ENSMUSG00000060923	Acyp2	1	0	54		similar to acylphosphatase 2, muscle type			hydrolase activity	Benzoate degradation via CoA ligation	0	0	0	0
ENSMUSG00000031826	Usp10	1	0	12		ubiquitin specific peptidase 10	ubiquitin-dependent protein catabolic process		ubiquitin thiolesterase activity		0	0	0	0
ENSMUSG00000051839	Gypa	1	0	17		glycophorin A	regulation of response to osmotic stress	membrane	protein homodimerization activity		0	0	0	0
ENSMUSG00000029432	Gbas	1	0	224		glioblastoma amplified sequence		mitochondrion			0	0	0	0
ENSMUSG00000003873	Bax	1	0	52		BCL2-associated X protein	vagina development	soluble fraction	protein homodimerization activity	Neurodegenerative Diseases	0	0	0	0
ENSMUSG00000020838	Slc6a4	1	0	200		solute carrier family 6 (neurotransmitter transporter, serotonin), member 4	transport	membrane raft	symporter activity		39	0	9	48
ENSMUSG00000005125	Ndrg1	1	0	12		N-myc downstream regulated gene 1	mast cell activation	nucleus	protein binding		5	0	0	5
ENSMUSG00000027193	Api5	1	0	247		apoptosis inhibitor 5	apoptosis	spliceosome	fibroblast growth factor binding		0	0	0	0
ENSMUSG00000030086	Chchd6	1	0	10		coiled-coil-helix-coiled-coil-helix domain containing 6					0	0	0	0
ENSMUSG00000025027	Xpnpep1	1	0	230		X-prolyl aminopeptidase (aminopeptidase P) 1, soluble	proteolysis	cytosol	peptidase activity		0	0	0	0
ENSMUSG00000028070	Apoa1bp	1	0	254		apolipoprotein A-I binding protein		extracellular region	protein binding		1	0	0	1
ENSMUSG00000027777	Schip1	1	0	251		schwannomin interacting protein 1	smooth muscle tissue development	cytoplasm	protein homodimerization activity		0	0	0	0
ENSMUSG00000035158	Mitf	1	0	2		microphthalmia-associated transcription factor	Wnt receptor signaling pathway	nucleus	transcription regulator activity	Melanogenesis	14	1	1	16
ENSMUSG00000019087	Atp6ap1	1	0	30		ATPase, H+ transporting, lysosomal accessory protein 1	transport	vacuole	"proton-transporting ATPase activity, rotational mechanism"	Oxidative phosphorylation	0	0	0	0
ENSMUSG00000019851	Perp	1	0	103		PERP, TP53 apoptosis effector	induction of apoptosis	plasma membrane	protein binding		4	0	1	5
ENSMUSG00000037513	Samd4b	1	0	274		sterile alpha motif domain containing 4B	lipid metabolic process		protein binding		0	0	0	0
ENSMUSG00000022685	Parn	1	0	197		poly(A)-specific ribonuclease (deadenylation nuclease)	nuclear-transcribed mRNA catabolic process, nonsense-mediated decay	nucleus	RNA binding		0	0	0	0
ENSMUSG00000014426	Map3k4	1	0	9		mitogen-activated protein kinase kinase kinase 4	protein amino acid phosphorylation	perinuclear region of cytoplasm	transferase activity	MAPK signaling pathway	0	0	0	0
ENSMUSG00000067283	Hspa1a	1	0	301		heat shock protein 1A	telomere maintenance	mitochondrion	nucleotide binding	Antigen processing and presentation				0
ENSMUSG00000041075	Fzd7	1	0	145		frizzled homolog 7 (Drosophila)	Wnt receptor signaling pathway	membrane	transmembrane receptor activity	Colorectal cancer	2	0	0	2
ENSMUSG00000021728	Emb	1	0	189		embigin	cell adhesion	membrane			246	52	15	313
ENSMUSG00000037573	Tob1	1	0	62		transducer of ErbB-2.1	SMAD protein nuclear translocation	cytoplasm	transcription corepressor activity		0	0	0	0
ENSMUSG00000031841	Cdh13	1	0	156		cadherin 13	sprouting angiogenesis	plasma membrane	protein homodimerization activity		2	0	2	4
ENSMUSG00000021519	Mterfd1	1	0	5		MTERF domain containing 1		nucleus			0	0	0	0
ENSMUSG00000018362	Kpna2	1	0	1		predicted gene, ENSMUSG00000069083	transport	nucleus	protein transporter activity		1	0	0	1
ENSMUSG00000073155	1810058I24Rik	1	0	20							0	0	0	0
ENSMUSG00000024991	Eif3a	1	0	0		eukaryotic translation initiation factor 3, subunit A	translation	nucleus	translation initiation factor activity		1	0	0	1
ENSMUSG00000032570	Atp2c1	1	0	214		ATPase, Ca++-sequestering	transport	trans-Golgi network	signal transducer activity		1	0	0	1
ENSMUSG00000001211	Agpat3	1	0	113		1-acylglycerol-3-phosphate O-acyltransferase 3	phospholipid biosynthetic process	plasma membrane	transferase activity	Glycerolipid metabolism	1	0	0	1
ENSMUSG00000058672	Tubb2a	1	0	2		tubulin, beta 2A	protein polymerization	protein complex	structural molecule activity	Gap junction	0	0	0	0
ENSMUSG00000031585	Gtf2e2	1	0	8		general transcription factor II E, polypeptide 2 (beta subunit)	transcription initiation from RNA polymerase II promoter	transcription factor TFIIE complex	RNA polymerase II transcription factor activity	Basal transcription factors	0	0	0	0
ENSMUSG00000033825	Tpsb2	1	0	13		tryptase beta 2	proteolysis	extracellular region	serine-type peptidase activity		0	0	0	0
ENSMUSG00000060586	H2-Eb1	1	0	11		histocompatibility 2, class II antigen E beta	immune response	MHC class II protein complex	protein binding	Hematopoietic cell lineage	0	0	0	0
ENSMUSG00000001021	S100a3	1	0	32		S100 calcium binding protein A3			zinc ion binding		0	0	0	0
ENSMUSG00000020250	Txnrd1	1	0	50		thioredoxin reductase 1	response to oxidative stress	nucleus	thioredoxin-disulfide reductase activity	Pyrimidine metabolism	6	2	1	9
ENSMUSG00000059305	Vpreb1	1	0	287		pre-B lymphocyte gene 1	regulation of cell size	plasma membrane	receptor activity		0	0	0	0
ENSMUSG00000036632	Alg5	1	0	95		asparagine-linked glycosylation 5 homolog (yeast, dolichyl-phosphate beta-glucosyltransferase)	determination of left/right symmetry	membrane	"transferase activity, transferring glycosyl groups"	N-Glycan biosynthesis	0	0	0	0
ENSMUSG00000019467	D10Ertd610e	1	0	3		DNA segment, Chr 10, ERATO Doi 610, expressed	regulation of Rho protein signal transduction	sarcomere	Rho guanyl-nucleotide exchange factor activity		0	0	0	0
ENSMUSG00000024902	Mrpl11	1	0	155		mitochondrial ribosomal protein L11	translation	ribosome	structural constituent of ribosome		0	0	0	0
ENSMUSG00000044080	S100a1	1	0	0		S100 calcium binding protein A1	negative regulation of transcription from RNA polymerase II promoter	sarcoplasmic reticulum	zinc ion binding		49	22	10	81
ENSMUSG00000042650	Alkbh5	1	0	0		alkB, alkylation repair homolog 5 (E. coli)	translation	ribosome	structural constituent of ribosome		0	0	0	0
ENSMUSG00000032526	Deb1	1	0	34		differentially expressed in B16F10 1					0	0	0	0
ENSMUSG00000056605	Krt72	1	0	110		keratin 72	signal transduction	keratin filament	structural molecule activity	Cell Communication	0	0	0	0
ENSMUSG00000036748	Cuedc2	1	0	2		CUE domain containing 2	modification-dependent protein catabolic process	nucleus	protein binding		0	0	0	0
ENSMUSG00000054091	1810037I17Rik	1	0	299		predicted gene, 100039078		membrane			0	0	0	0
ENSMUSG00000028599	Tnfrsf1b	1	0	11		tumor necrosis factor receptor superfamily, member 1b	RNA destabilization	membrane raft	tumor necrosis factor receptor activity	Cytokine-cytokine receptor interaction	6	1	0	7
ENSMUSG00000035431	Sstr1	1	0	21		somatostatin receptor 1	signal transduction	plasma membrane	somatostatin receptor activity	Neuroactive ligand-receptor interaction	4	0	1	5
ENSMUSG00000025503	Taldo1	1	0	237		transaldolase 1	pentose-phosphate shunt, non-oxidative branch	soluble fraction	transferase activity	Pentose phosphate pathway	0	0	1	1
ENSMUSG00000025437	Usp33	1	0	7		ubiquitin specific peptidase 33	ubiquitin-dependent protein catabolic process		zinc ion binding		0	0	0	0
ENSMUSG00000004626	Stxbp2	1	0	117		syntaxin binding protein 2	vesicle-mediated transport		syntaxin binding		0	0	0	0
ENSMUSG00000014496	Ankrd28	1	0	1		ankyrin repeat domain 28		nucleus	protein binding		0	0	0	0
ENSMUSG00000013155	E130303B06Rik	1	0	13		RIKEN cDNA E130303B06 gene		microtubule cytoskeleton	protein binding		0	0	0	0
ENSMUSG00000028848	Gpn2	1	0	258		GPN-loop GTPase 2			nucleotide binding		0	0	0	0
ENSMUSG00000015149	Sirt2	1	0	4		sirtuin 2 (silent mating type information regulation 2, homolog) 2 (S. cerevisiae)	regulation of transcription, DNA-dependent	microtubule	zinc ion binding	Caprolactam degradation	3	0	0	3
ENSMUSG00000042165	AC127036.3	1	0	9				nucleus			0	0	0	0
ENSMUSG00000025232	Hexa	1	0	6		hexosaminidase A	skeletal system development	membrane	protein heterodimerization activity	N-Glycan degradation	26	3	3	32
ENSMUSG00000078941	4921516M08Rik	1	0	5		TAF9 RNA polymerase II, TATA box binding protein (TBP)-associated factor	nucleobase, nucleoside, nucleotide and nucleic acid metabolic process	nucleus	transferase activity	Basal transcription factors	0	0	0	0
ENSMUSG00000067713	Prkag1	1	0	95		protein kinase, AMP-activated, gamma 1 non-catalytic subunit	response to stress	nucleus	protein kinase binding	Adipocytokine signaling pathway	4	0	0	4
ENSMUSG00000028975	Pex14	1	0	5		peroxisomal biogenesis factor 14	transport	protein complex	transcription corepressor activity		0	0	0	0
ENSMUSG00000028760	Eif4g3	1	0	1		eukaryotic translation initiation factor 4 gamma, 3	translation	nucleus	translation initiation factor activity		0	0	0	0
ENSMUSG00000017716	Birc5	1	0	179		baculoviral IAP repeat-containing 5	spindle checkpoint	spindle microtubule	zinc ion binding	Colorectal cancer	13	2	1	16
ENSMUSG00000020903	Stx8	1	0	26		syntaxin 8	transport	membrane	SNAP receptor activity	SNARE interactions in vesicular transport	0	0	0	0
ENSMUSG00000039242	B3galnt2	1	0	43		UDP-GalNAc:betaGlcNAc beta 1,3-galactosaminyltransferase, polypeptide 2	UDP-N-acetylgalactosamine metabolic process	membrane	"transferase activity, transferring glycosyl groups"		0	0	0	0
ENSMUSG00000068882	Ssb	1	0	78		Sjogren syndrome antigen B	RNA processing	ribonucleoprotein complex	RNA binding		175	5	0	180
ENSMUSG00000079037	Prnp	1	0	10		prion protein	response to oxidative stress	plasma membrane	protein binding	Neurodegenerative Diseases	10	0	0	10
ENSMUSG00000058704	Memo1	1	0	10		similar to Memo1 protein			peptide binding		0	0	0	0
ENSMUSG00000061232	H2-K1	1	0	141		histocompatibility 2, K1, K region	type I hypersensitivity	MHC class I protein complex	peptide antigen binding	Type I diabetes mellitus	0	0	0	0
ENSMUSG00000027551	Zfp64	1	0	250		zinc finger protein 64	transcription	nucleus	zinc ion binding		0	0	0	0
ENSMUSG00000040010	Slc7a5	1	0	47		similar to Solute carrier family 7 (cationic amino acid transporter, y+ system), member 5	transport	plasma membrane	L-amino acid transmembrane transporter activity		0	0	1	1
ENSMUSG00000004937	Sgta	1	0	162		small glutamine-rich tetratricopeptide repeat (TPR)-containing, alpha		cytoplasm	protein homodimerization activity		0	0	0	0
ENSMUSG00000024990	Rbp4	1	0	131		retinol binding protein 4, plasma	vagina development	extracellular space	transporter activity		6	1	1	8
ENSMUSG00000028626	Col9a2	1	0	205		collagen, type IX, alpha 2	G-protein coupled receptor protein signaling pathway	proteinaceous extracellular matrix	galanin receptor activity		0	0	0	0
ENSMUSG00000028583	Pdpn	1	0	132		podoplanin	tube morphogenesis	ruffle membrane			4	0	1	5
ENSMUSG00000071074	Yipf3	1	0	99		Yip1 domain family, member 3	cell differentiation	plasma membrane			0	0	0	0
ENSMUSG00000001493	Meox1	1	0	19		mesenchyme homeobox 1	somite specification	nucleus	transcription regulator activity		3	0	0	3
ENSMUSG00000002308	Cd320	1	0	86		CD320 antigen		membrane	growth factor activity		0	0	0	0
ENSMUSG00000045954	Sdpr	1	0	55		serum deprivation response	positive regulation of transcription from RNA polymerase II promoter	membrane	protein binding		2	0	0	2
ENSMUSG00000021743	Fezf2	1	0	107		Fez family zinc finger 2	transcription	nucleus	zinc ion binding		0	0	0	0
ENSMUSG00000028648	Ndufs5	1	0	148		NADH dehydrogenase (ubiquinone) Fe-S protein 5	transport	respiratory chain			1	0	0	1
ENSMUSG00000002250	Ppard	1	0	8		peroxisome proliferator activator receptor delta	wound healing	nucleus	zinc ion binding	PPAR signaling pathway	4	0	0	4
ENSMUSG00000020325	Fstl3	1	0	199		follistatin-like 3	negative regulation of BMP signaling pathway	secretory granule	protein binding		16	5	4	25
ENSMUSG00000005447	Pafah1b3	1	0	39		platelet-activating factor acetylhydrolase, isoform 1b, subunit 3	spermatogenesis	cytoplasm	protein binding	Ether lipid metabolism	0	0	0	0
ENSMUSG00000002981	Clptm1	1	0	154		cleft lip and palate associated transmembrane protein 1	regulation of T cell differentiation in the thymus	membrane			0	0	0	0
ENSMUSG00000020841	Cpd	1	0	96		similar to carboxypeptidase D	proteolysis	trans-Golgi network	zinc ion binding		80	11	7	98
ENSMUSG00000039105	Atp6v1g1	1	0	210		predicted gene, OTTMUSG00000012282	transport	vacuolar proton-transporting V-type ATPase complex	protein binding	Oxidative phosphorylation	0	0	0	0
ENSMUSG00000001156	Mxd1	1	0	3		MAX dimerization protein 1	transcription	nucleus	transcription regulator activity		2	0	0	2
ENSMUSG00000039615	Stub1	1	0	9		STIP1 homology and U-Box containing protein 1	ubiquitin-dependent SMAD protein catabolic process	ubiquitin ligase complex	ubiquitin-ubiquitin ligase activity	Ubiquitin mediated proteolysis	0	0	0	0
ENSMUSG00000002768	Mea1	1	0	3		male enhanced antigen 1	spermatogenesis	integral to membrane	protein binding		0	0	0	0
ENSMUSG00000055775	Myh8	1	0	235		myosin, heavy polypeptide 8, skeletal muscle, perinatal	striated muscle contraction	striated muscle thick filament	transcription factor activity	Tight junction	5	0	0	5
ENSMUSG00000001794	Capns1	1	0	2		calpain, small subunit 1	proteolysis	plasma membrane	protein heterodimerization activity		0	0	0	0
ENSMUSG00000046070	Igfals	1	0	282		insulin-like growth factor binding protein, acid labile subunit	cell adhesion	microsome	protein C-terminus binding		0	0	0	0
ENSMUSG00000063856	Gpx1	1	0	238		glutathione peroxidase 1	vasodilation	mitochondrion	SH3 domain binding	Glutathione metabolism	39	3	5	47
ENSMUSG00000017760	Ctsa	1	0	8		cathepsin A	proteolysis	mitochondrion	serine-type carboxypeptidase activity	Renin-angiotensin system	7	0	0	7
ENSMUSG00000021549	Rasa1	1	0	10		RAS p21 protein activator 1	vasculogenesis	ruffle	receptor binding	MAPK signaling pathway	0	0	2	2
ENSMUSG00000026117	Zap70	1	0	239		zeta-chain (TCR) associated protein kinase	thymic T cell selection	T cell receptor complex	transferase activity	T cell receptor signaling pathway	11	0	0	11
ENSMUSG00000022747	St3gal6	1	0	0		ST3 beta-galactoside alpha-2,3-sialyltransferase 6	protein amino acid glycosylation	membrane	"transferase activity, transferring glycosyl groups"	Glycosphingolipid biosynthesis - neo-lactoseries	0	0	0	0
ENSMUSG00000024493	Lars	1	0	227		leucyl-tRNA synthetase	tRNA aminoacylation for protein translation	cytoplasm	nucleotide binding		116	24	6	146
ENSMUSG00000038366	Lasp1	1	0	264		LIM and SH3 protein 1	transport	focal adhesion	zinc ion binding		0	0	0	0
ENSMUSG00000021576	Pdcd6	1	0	153		programmed cell death 6	response to calcium ion	soluble fraction	protein binding		0	0	0	0
ENSMUSG00000030125	Lrrc23	1	0	234		leucine rich repeat containing 23			protein binding		0	0	0	0
ENSMUSG00000038797	Zscan2	1	0	244		zinc finger and SCAN domain containing 2	transcription	nucleus	zinc ion binding		0	0	0	0
ENSMUSG00000010830	Kdelr3	1	0	2		KDEL (Lys-Asp-Glu-Leu) endoplasmic reticulum protein retention receptor 3	vesicle-mediated transport	membrane	receptor activity		0	0	0	0
ENSMUSG00000063480	Nhp2l1	1	0	17		predicted gene, EG434401	translation	spliceosome	structural constituent of ribosome		0	0	0	0
ENSMUSG00000059101	Olfr157	1	0	268		olfactory receptor 157	signal transduction	integral to membrane	sugar binding		0	0	0	0
ENSMUSG00000041417	Pik3r1	1	0	166		phosphatidylinositol 3-kinase, regulatory subunit, polypeptide 1 (p85 alpha)	signal transduction	plasma membrane	protein kinase binding	Natural killer cell mediated cytotoxicity	1	0	1	2
ENSMUSG00000040738	Ints8	1	0	16		integrator complex subunit 8	snRNA processing	nucleus	protein binding		0	0	0	0
ENSMUSG00000042286	Stab1	1	0	265		stabilin 1	negative regulation of angiogenesis	membrane	zinc ion binding		1	0	0	1
ENSMUSG00000035783	Acta2	1	0	0		actin, alpha 2, smooth muscle, aorta	vascular smooth muscle contraction	smooth muscle contractile fiber	protein binding	Regulation of actin cytoskeleton	4	2	3	9
ENSMUSG00000028013	Ppa2	1	0	243		pyrophosphatase (inorganic) 2	phosphate metabolic process	mitochondrion	metal ion binding	Oxidative phosphorylation	2	0	0	2
ENSMUSG00000026618	Iars2	1	0	32		similar to isoleucine-tRNA synthetase 2, mitochondrial	tRNA aminoacylation for protein translation	mitochondrion	zinc ion binding	Valine	0	0	0	0
ENSMUSG00000062248	Cks2	1	0	179		predicted gene, OTTMUSG00000022090	meiosis I		kinase activity		0	0	0	0
ENSMUSG00000020184	Mdm2	1	0	5		transformed mouse 3T3 cell double minute 2	traversing start control point of mitotic cell cycle	nucleus	zinc ion binding	p53 signaling pathway	28	4	11	43
ENSMUSG00000001627	Ifrd1	1	0	5		interferon-related developmental regulator 1	muscle cell differentiation	nucleus	binding		2	0	0	2
ENSMUSG00000026775	Yme1l1	1	0	9		YME1-like 1 (S. cerevisiae)	proteolysis	mitochondrion	zinc ion binding		0	0	0	0
ENSMUSG00000031397	Tktl1	1	0	268		transketolase-like 1	metabolic process	nucleus	transketolase activity		0	0	0	0
ENSMUSG00000029712	Actl6b	1	0	201		actin-like 6B	transcription	SWI/SNF complex	voltage-gated chloride channel activity		0	0	0	0
ENSMUSG00000036078	Sigmar1	1	0	213		sigma non-opioid intracellular receptor 1	transport	plasma membrane	receptor activity		0	0	0	0
ENSMUSG00000021207	Akr1c21	1	0	204		aldo-keto reductase family 1, member C21	steroid metabolic process	cytoplasm	oxidoreductase activity		0	0	0	0
ENSMUSG00000030144	Clec4d	1	0	1		C-type lectin domain family 4, member d	immune response	membrane	sugar binding		0	0	0	0
ENSMUSG00000058886	Deaf1	1	0	228		deformed epidermal autoregulatory factor 1 (Drosophila)	transcription from RNA polymerase II promoter	transcription factor complex	zinc ion binding		0	0	0	0
ENSMUSG00000046402	Rbp1	1	0	19		retinol binding protein 1, cellular	transport	cytoplasm	transporter activity		5	0	1	6
ENSMUSG00000032388	Spg21	1	0	2		similar to spastic paraplegia 21 homolog		trans-Golgi network transport vesicle	CD4 receptor binding		0	0	0	0
ENSMUSG00000027378	Nphp1	1	0	59		nephronophthisis 1 (juvenile) homolog (human)		cell junction	protein binding		2	1	0	3
ENSMUSG00000001023	S100a5	1	0	146		S100 calcium binding protein A5			zinc ion binding		1	0	0	1
ENSMUSG00000027122	2700007P21Rik	1	0	56		RIKEN cDNA 2700007P21 gene					0	0	0	0
ENSMUSG00000021638	Ocln	1	0	128		occludin	S-adenosylmethionine metabolic process	tight junction	thiopurine S-methyltransferase activity	Tight junction	0	0	0	0
ENSMUSG00000026878	Rab14	1	0	6		RAB14, member RAS oncogene family	transport	trans-Golgi network transport vesicle	protein binding		0	0	0	0
ENSMUSG00000005202	Shbg	1	0	157		sex hormone binding globulin	primary spermatocyte growth	extracellular region	steroid binding		93	4	21	118
ENSMUSG00000017664	Slc35c2	1	0	8		solute carrier family 35, member C2	transport	membrane	oxidoreductase activity		0	0	0	0
ENSMUSG00000030421	C80913	1	0	1		expressed sequence C80913	response to virus	prefoldin complex	unfolded protein binding		0	0	0	0
ENSMUSG00000017316	Ppy	1	0	8		pancreatic polypeptide		extracellular region	hormone activity		7	1	1	9
ENSMUSG00000064080	Fbln2	1	0	267		fibulin 2	positive regulation of cell-substrate adhesion	proteinaceous extracellular matrix	protein binding		3	0	0	3
ENSMUSG00000028635	Edn2	1	0	256		endothelin 2	vein smooth muscle contraction	extracellular space	hormone activity		1	0	0	1
ENSMUSG00000045777	6330512M04Rik	1	0	72		RIKEN cDNA 6330512M04 gene	response to biotic stimulus	membrane			0	0	0	0
ENSMUSG00000036856	Wnt4	1	0	47		wingless-related MMTV integration site 4	Wnt receptor signaling pathway, calcium modulating pathway	proteinaceous extracellular matrix	signal transducer activity	Hedgehog signaling pathway	3	0	1	4
ENSMUSG00000030403	Vasp	1	0	265		vasodilator-stimulated phosphoprotein	neural tube closure	plasma membrane	SH3 domain binding	Leukocyte transendothelial migration	35	7	7	49
ENSMUSG00000032806	Slc10a3	1	0	276		solute carrier family 10 (sodium/bile acid cotransporter family), member 3	transport	membrane	symporter activity		0	0	0	0
ENSMUSG00000042099	Kank3	1	0	6		KN motif and ankyrin repeat domains 3	negative regulation of stress fiber formation	cytoplasm			0	0	0	0
ENSMUSG00000028980	H6pd	1	0	259		hexose-6-phosphate dehydrogenase (glucose 1-dehydrogenase)	pentose-phosphate shunt	microsome	oxidoreductase activity	Pentose phosphate pathway	1	0	0	1
ENSMUSG00000053797	Krt16	1	0	7		keratin 16	intermediate filament cytoskeleton organization	intermediate filament	structural molecule activity	Cell Communication	0	0	0	0
ENSMUSG00000028896	Rcc1	1	0	187		regulator of chromosome condensation 1	mitosis	nucleus	Ran guanyl-nucleotide exchange factor activity		3	1	1	5
ENSMUSG00000045731	Pnoc	1	0	133		prepronociceptin	synaptic transmission	extracellular region	opioid peptide activity		0	0	0	0
ENSMUSG00000039852	Rere	1	0	4		arginine glutamic acid dipeptide (RE) repeats	transcription	nucleus	zinc ion binding	Dentatorubropallidoluysian atrophy (DRPLA)	1	1	0	2
ENSMUSG00000040562	Gstm2	1	0	41		predicted gene, EG626327	response to organic cyclic substance	soluble fraction	transferase activity	Metabolism of xenobiotics by cytochrome P450	7	0	1	8
ENSMUSG00000032717	Mdfi	1	0	275		MyoD family inhibitor			receptor activity		0	0	0	0
ENSMUSG00000020092	X99384	1	0	19		cDNA sequence X99384					0	0	0	0
ENSMUSG00000020308	Gtrgeo22	1	0	16		gene trap ROSA b-geo 22	spermatogenesis	microtubule basal body			0	0	0	0
ENSMUSG00000024331	Dsc2	1	0	203		desmocollin 2	homophilic cell adhesion	plasma membrane	protein binding	Cell Communication	10	2	0	12
ENSMUSG00000029819	Npy	1	0	21		neuropeptide Y	synaptic transmission	extracellular space	neuropeptide Y receptor binding		524	46	46	616
ENSMUSG00000033953	Ppp3r1	1	0	0		protein phosphatase 3, regulatory subunit B, alpha isoform (calcineurin B, type I)	protein localization in nucleus		calcium ion binding	Natural killer cell mediated cytotoxicity	2	0	2	4
ENSMUSG00000028233	Tgs1	1	0	215		trimethylguanosine synthase homolog (S. cerevisiae)	transcription	nucleus	transferase activity		0	0	0	0
ENSMUSG00000022471	Xrcc6	1	0	43		X-ray repair complementing defective repair in Chinese hamster cells 6	V(D)J recombination	transcription factor complex	transcription activator activity		0	0	0	0
ENSMUSG00000024940	Ltbp3	1	0	229		latent transforming growth factor beta binding protein 3	transforming growth factor beta receptor signaling pathway	proteinaceous extracellular matrix	growth factor binding		1	0	0	1
ENSMUSG00000033739	Fkbpl	1	0	51		FK506 binding protein-like	protein folding	extracellular space	binding		0	0	0	0
ENSMUSG00000001729	Akt1	1	0	150		similar to serine/threonine protein kinase	transport	spindle	transferase activity	Tight junction	158	31	69	258
ENSMUSG00000005575	Ube2m	1	0	6		ubiquitin-conjugating enzyme E2M (UBC12 homolog, yeast)	regulation of protein metabolic process		ubiquitin-protein ligase activity	Ubiquitin mediated proteolysis	0	0	0	0
ENSMUSG00000026815	Gfi1b	1	0	45		growth factor independent 1B	transcription	nucleus	zinc ion binding		1	0	0	1
ENSMUSG00000056666	Retsat	1	0	140		retinol saturase (all trans retinol 13,14 reductase)	retinol metabolic process	nuclear outer membrane	oxidoreductase activity		0	0	0	0
ENSMUSG00000042632	Pla2g6	1	0	31		phospholipase A2, group VI	metabolic process	nucleus	phospholipase A2 activity	alpha-Linolenic acid metabolism	42	2	1	45
ENSMUSG00000020907	Rcvrn	1	0	26		recoverin	visual perception		calcium ion binding		1	0	0	1
ENSMUSG00000019899	Lama2	1	0	0		laminin, alpha 2	signal transduction	sarcolemma	signal transducer activity	Small cell lung cancer	2	0	4	6
ENSMUSG00000029075	Tnfrsf4	1	0	40		tumor necrosis factor receptor superfamily, member 4	T cell proliferation	plasma membrane	tumor necrosis factor receptor activity	Cytokine-cytokine receptor interaction	6	0	0	6
ENSMUSG00000030595	Nfkbib	1	0	129		nuclear factor of kappa light polypeptide gene enhancer in B-cells inhibitor, beta	signal transduction	nucleus	protein binding	T cell receptor signaling pathway	0	0	0	0
ENSMUSG00000030094	Xpc	1	0	18		xeroderma pigmentosum, complementation group C	response to UV-B	nucleus	protein binding		3	0	0	3
ENSMUSG00000031838	Ifi30	1	0	270		interferon gamma inducible protein 30	protein stabilization	lysosome	disulfide oxidoreductase activity	Antigen processing and presentation	0	0	0	0
ENSMUSG00000028696	Ipp	1	0	42		IAP promoted placental gene		cytoskeleton	protein binding		20	1	0	21
ENSMUSG00000058354	Krt6a	1	0	296		keratin 6A	morphogenesis of an epithelium	keratin filament	structural molecule activity	Cell Communication	0	0	1	1
ENSMUSG00000024369	Rdbp	1	0	0		RD RNA-binding protein	transcription	nucleus	RNA binding		2	0	1	3
ENSMUSG00000033793	Atp6v1h	1	0	248		ATPase, H+ transporting, lysosomal V1 subunit H	transport	"vacuolar proton-transporting V-type ATPase, V1 domain"	"proton-transporting ATPase activity, rotational mechanism"	Oxidative phosphorylation	0	0	0	0
ENSMUSG00000034327	Kctd9	1	0	208		potassium channel tetramerisation domain containing 9	potassium ion transport	voltage-gated potassium channel complex	voltage-gated potassium channel activity		0	0	0	0
ENSMUSG00000026851	BC005624	1	0	3		cDNA sequence BC005624					0	0	0	0
ENSMUSG00000017969	Ptgis	1	0	180		prostaglandin I2 (prostacyclin) synthase	prostaglandin biosynthetic process	membrane	prostaglandin-I synthase activity	Arachidonic acid metabolism	1	0	0	1
ENSMUSG00000006941	Eif1b	1	0	119		eukaryotic translation initiation factor 1B	translational initiation		translation initiation factor activity		0	0	0	0
ENSMUSG00000033318	Gstt2	1	0	140		glutathione S-transferase, theta 2	glutathione metabolic process	nucleus	transferase activity	Metabolism of xenobiotics by cytochrome P450	0	0	0	0
ENSMUSG00000028932	Psmc2	1	0	23		proteasome (prosome, macropain) 26S subunit, ATPase 2	ubiquitin-dependent protein catabolic process	protein complex	protein binding	Proteasome	0	0	0	0
ENSMUSG00000033096	2310001A20Rik	1	0	27		RIKEN cDNA 2310001A20 gene	biosynthetic process	membrane	strictosidine synthase activity		0	0	0	0
ENSMUSG00000022378	Fam49b	1	0	215		family with sequence similarity 49, member B					0	0	0	0
ENSMUSG00000057375	Yipf1	1	0	0		Yip1 domain family, member 1		transport vesicle	RNA binding		0	0	0	0
ENSMUSG00000027346	Prei4	1	0	0		preimplantation protein 4	lipid metabolic process		phosphoric diester hydrolase activity		0	0	0	0
ENSMUSG00000042212	Sprr2d	1	0	292		small proline-rich protein 2D	response to estradiol stimulus	cytoplasm			0	0	0	0
ENSMUSG00000037287	Tbcel	1	0	35		tubulin folding cofactor E-like	protein modification process	cytoskeleton	protein binding		0	0	0	0
ENSMUSG00000027405	Nop56	1	0	38		NOP56 ribonucleoprotein homolog (yeast)	ribosome biogenesis	nucleus			0	0	0	0
ENSMUSG00000038700	Hoxb5	1	0	110		homeo box B5	transcription	nucleus	transcription regulator activity		1	0	0	1
ENSMUSG00000026917	Wdr5	1	0	31		WD repeat domain 5	skeletal system development	nucleus	protein binding		1	0	0	1
ENSMUSG00000063870	Chd4	1	0	48		chromodomain helicase DNA binding protein 4	transcription	nucleus	zinc ion binding		0	0	0	0
ENSMUSG00000032015	Pou2f3	1	0	146		POU domain, class 2, transcription factor 3	wound healing	transcription factor complex	transcription regulator activity		0	0	0	0
ENSMUSG00000027120	Fshb	1	0	152		follicle stimulating hormone beta	transforming growth factor beta receptor signaling pathway	extracellular region	hormone activity	GnRH signaling pathway	2	0	0	2
ENSMUSG00000028049	Scamp3	1	0	132		secretory carrier membrane protein 3	transport	membrane			0	0	0	0
ENSMUSG00000025728	Pigq	1	0	6		phosphatidylinositol glycan anchor biosynthesis, class Q	GPI anchor biosynthetic process	membrane	"transferase activity, transferring glycosyl groups"	Glycosylphosphatidylinositol(GPI)-anchor biosynthesis	0	0	0	0
ENSMUSG00000022265	Ank	1	0	59		progressive ankylosis	transport	outer membrane	phosphate transmembrane transporter activity		30	3	6	39
ENSMUSG00000001751	Naglu	1	0	0		alpha-N-acetylglucosaminidase (Sanfilippo disease IIIB)	metabolic process		"hydrolase activity, acting on glycosyl bonds"		2	0	0	2
ENSMUSG00000040703	Cyp2s1	1	0	142		cytochrome P450, family 2, subfamily s, polypeptide 1	oxidation reduction	microsome	"oxidoreductase activity, acting on paired donors, with incorporation or reduction of molecular oxygen, reduced flavin or flavoprotein as one donor, and incorporation of one atom of oxygen"	Metabolism of xenobiotics by cytochrome P450	1	0	0	1
ENSMUSG00000022808	Snx4	1	0	91		sorting nexin 4	transport	cytoplasm	protein binding		1	0	0	1
ENSMUSG00000041126	H2afv	1	0	288		H2A histone family, member V	nucleosome assembly	nucleus	DNA binding		0	0	0	0
ENSMUSG00000026288	Inpp5d	1	0	241		inositol polyphosphate-5-phosphatase D	positive regulation of lymphocyte differentiation	plasma membrane	SH3 domain binding	Phosphatidylinositol signaling system	0	0	0	0
ENSMUSG00000028024	Enpep	1	0	136		glutamyl aminopeptidase	proteolysis	plasma membrane	zinc ion binding	Renin-angiotensin system	1	0	0	1
ENSMUSG00000025157	Zdhhc16	1	0	70		zinc finger, DHHC domain containing 16	apoptosis	membrane	zinc ion binding		0	0	0	0
ENSMUSG00000046623	Gjb4	1	0	128		gap junction protein, beta 4	cell communication	plasma membrane		Cell Communication	0	0	0	0
ENSMUSG00000044609	AC102561.4-1	1	0	12		predicted gene, EG668668	translation	ribosome	structural constituent of ribosome		0	0	0	0
ENSMUSG00000027556	Car1	1	0	36		carbonic anhydrase 1	one-carbon metabolic process	cytoplasm	zinc ion binding	Nitrogen metabolism	3	0	0	3
ENSMUSG00000033022	Cdo1	1	0	136		cysteine dioxygenase 1, cytosolic	taurine metabolic process	cytosol	"oxidoreductase activity, acting on single donors with incorporation of molecular oxygen, incorporation of two atoms of oxygen"	Taurine and hypotaurine metabolism	0	0	0	0
ENSMUSG00000025537	Phkg1	1	0	160		phosphorylase kinase gamma 1	protein amino acid phosphorylation	soluble fraction	transferase activity	Insulin signaling pathway	1	0	0	1
ENSMUSG00000035941	Ibtk	1	0	1		inhibitor of Bruton agammaglobulinemia tyrosine kinase	release of sequestered calcium ion into cytosol	membrane	protein tyrosine kinase inhibitor activity		0	0	0	0
ENSMUSG00000022146	Osmr	1	0	213		oncostatin M receptor	response to cytokine stimulus	membrane	receptor activity	Cytokine-cytokine receptor interaction	0	0	0	0
ENSMUSG00000031712	Il15	1	0	34		interleukin 15	regulation of T cell differentiation	extracellular space	protein binding	Cytokine-cytokine receptor interaction	27	0	9	36
ENSMUSG00000028776	Tinagl1	1	0	22		tubulointerstitial nephritis antigen-like 1	transport	extracellular region	transporter activity		1	0	0	1
ENSMUSG00000044258	Ctla2a	1	0	260		cytotoxic T lymphocyte-associated protein 2 alpha		extracellular region	cysteine-type peptidase activity		0	0	0	0
ENSMUSG00000041841	Rpl37	1	0	30		ribosomal protein L37	translation	ribosome	zinc ion binding	Ribosome	2	0	0	2
ENSMUSG00000025359	Si	1	0	234		silver	melanin biosynthetic process from tyrosine	membrane			0	0	0	0
ENSMUSG00000014704	Hoxa2	1	0	75		homeo box A2	transcription	nucleus	transcription regulator activity		1	0	1	2
ENSMUSG00000032314	Etfa	1	0	252		electron transferring flavoprotein, alpha polypeptide	transport	mitochondrion	oxidoreductase activity		1	0	0	1
ENSMUSG00000025780	Itih5	1	0	39		inter-alpha (globulin) inhibitor H5	SRP-dependent cotranslational protein targeting to membrane	signal recognition particle	serine-type endopeptidase inhibitor activity		0	0	0	0
ENSMUSG00000050777	Tmem37	1	0	24		transmembrane protein 37	transport	tight junction	voltage-gated ion channel activity		0	0	0	0
ENSMUSG00000024104	D6Wsu116e	1	0	98		DNA segment, Chr 6, Wayne State University 116, expressed	phosphate metabolic process	cytoplasm	magnesium ion binding		0	0	0	0
ENSMUSG00000006301	Tmbim1	1	0	35		transmembrane BAX inhibitor motif containing 1	G-protein coupled receptor protein signaling pathway	membrane			0	0	0	0
ENSMUSG00000025371	Chmp6	1	0	2		chromatin modifying protein 6	transport	membrane	protein N-terminus binding		0	0	0	0
ENSMUSG00000049551	Fzd9	1	0	66		frizzled homolog 9 (Drosophila)	Wnt receptor signaling pathway	plasma membrane	Wnt receptor activity	Wnt signaling pathway	4	0	0	4
ENSMUSG00000031157	Pqbp1	1	0	0		similar to polyglutamine binding protein 1	transcription	nucleus	protein binding		1	0	0	1
ENSMUSG00000030339	Ltbr	1	0	264		lymphotoxin B receptor	signal transduction	membrane	transmembrane receptor activity	Cytokine-cytokine receptor interaction	2	0	3	5
ENSMUSG00000037440	Vnn1	1	0	27		vanin 1	positive regulation of T cell differentiation in the thymus	plasma membrane	pantetheine hydrolase activity	Pantothenate and CoA biosynthesis	1	0	0	1
ENSMUSG00000047844	Bex4	1	0	27		brain expressed gene 4		nucleus			1	0	0	1
ENSMUSG00000005891	Prl4a1	1	0	165		prolactin family 4, subfamily a, member 1	response to hypoxia	extracellular region	prolactin receptor binding		0	0	0	0
ENSMUSG00000003534	Ddr1	1	0	9		discoidin domain receptor family, member 1	transmembrane receptor protein tyrosine kinase signaling pathway	plasma membrane	transmembrane receptor protein tyrosine kinase activity		10	2	0	12
ENSMUSG00000024575	Pde6a	1	0	18		phosphodiesterase 6A, cGMP-specific, rod, alpha	visual perception	plasma membrane	hydrolase activity		1	0	0	1
ENSMUSG00000036120	Rfxank	1	0	241		regulatory factor X-associated ankyrin-containing protein	transcription	nucleus	protein binding	Antigen processing and presentation	0	0	0	0
ENSMUSG00000020803	Txndc17	1	0	29		thioredoxin domain containing 17	tumor necrosis factor-mediated signaling pathway	cytosol	protein-disulfide reductase activity		0	0	0	0
ENSMUSG00000021748	Pdhb	1	0	10		pyruvate dehydrogenase (lipoamide) beta	oxidation reduction	pyruvate dehydrogenase complex	pyruvate dehydrogenase (acetyl-transferring) activity	Pyruvate metabolism	1	0	0	1
ENSMUSG00000032096	Arcn1	1	0	257		archain 1	vesicle-mediated transport	membrane	protein binding		0	0	0	0
ENSMUSG00000000581	C1d	1	0	24		C1D nuclear receptor co-repressor	transcription	transcriptional repressor complex	transcription corepressor activity		2	0	1	3
ENSMUSG00000029681	Bcl7b	1	0	42		B-cell CLL/lymphoma 7B					0	0	0	0
ENSMUSG00000030652	Coq7	1	0	0		demethyl-Q 7	ubiquinone biosynthetic process	nucleus	transition metal ion binding	Ubiquinone biosynthesis	6	0	1	7
ENSMUSG00000002233	Rhoc	1	0	97		ras homolog gene family, member C	stress-activated protein kinase signaling pathway	soluble fraction	protein binding		3	1	0	4
ENSMUSG00000062556	Apbh	1	0	22		androgen-binding protein eta		extracellular region	binding		0	0	0	0
ENSMUSG00000023505	Cdca3	1	0	108		cell division cycle associated 3	modification-dependent protein catabolic process	cytosol			0	0	0	0
ENSMUSG00000047213	Ythdf3	1	0	16		YTH domain family 3					0	0	0	0
ENSMUSG00000028911	Sfrs4	1	0	36		splicing factor, arginine/serine-rich 4 (SRp75)	RNA splicing	nucleus	RNA binding		0	0	0	0
ENSMUSG00000024974	Smc3	1	0	0		structural maintenace of chromosomes 3	signal transduction	spindle pole	protein heterodimerization activity		1	0	1	2
ENSMUSG00000019210	Atp6v1e1	1	0	188		ATPase, H+ transporting, lysosomal V1 subunit E1	transport	"proton-transporting two-sector ATPase complex, catalytic domain"	"proton-transporting ATPase activity, rotational mechanism"		0	0	0	0
ENSMUSG00000021622	Ckmt2	1	0	209		creatine kinase, mitochondrial 2	phosphocreatine metabolic process	mitochondrion	"transferase activity, transferring phosphorus-containing groups"	Arginine and proline metabolism	2	0	0	2
ENSMUSG00000040896	Kcnd3	1	0	18		potassium voltage-gated channel, Shal-related family, member 3	transport	voltage-gated potassium channel complex	zinc ion binding		59	6	7	72
ENSMUSG00000049422	Chchd10	1	0	14		coiled-coil-helix-coiled-coil-helix domain containing 10		mitochondrion			0	0	0	0
ENSMUSG00000004151	Etv1	1	0	63		ets variant gene 1	transcription	nucleus	transcription factor activity		2	0	1	3
ENSMUSG00000026626	Ppp2r5a	1	0	1		protein phosphatase 2, regulatory subunit B (B56), alpha isoform	signal transduction	protein phosphatase type 2A complex	protein phosphatase type 2A regulator activity		1	0	0	1
ENSMUSG00000035585	Tsen34	1	0	219		tRNA splicing endonuclease 34 homolog (S. cerevisiae)	tRNA-type intron splice site recognition and cleavage	tRNA-intron endonuclease complex	tRNA-intron endonuclease activity		0	0	0	0
ENSMUSG00000051879	Krt71	1	0	13		keratin 71	hair follicle morphogenesis	keratin filament	structural molecule activity	Cell Communication	0	0	0	0
ENSMUSG00000021939	Ctsb	1	0	64		cathepsin B	response to wounding	soluble fraction	peptide binding	Antigen processing and presentation	0	0	0	0
ENSMUSG00000047517	Dmbt1	1	0	249		deleted in malignant brain tumors 1	positive regulation of epithelial cell differentiation	proteinaceous extracellular matrix	scavenger receptor activity		1	0	0	1
ENSMUSG00000053801	Grwd1	1	0	9		glutamate-rich WD repeat containing 1		nucleus			0	0	0	0
ENSMUSG00000003662	Ciao1	1	0	159		cytosolic iron-sulfur protein assembly 1 homolog (S. cerevisiae)	regulation of transcription from RNA polymerase II promoter	nucleus	transcription factor activity		0	0	0	0
ENSMUSG00000023224	Serping1	1	0	114		serine (or cysteine) peptidase inhibitor, clade G, member 1	negative regulation of complement activation, lectin pathway	extracellular space	serine-type endopeptidase inhibitor activity	Complement and coagulation cascades	2	0	0	2
ENSMUSG00000035186	Ubd	1	0	242		ubiquitin D	protein modification process		GABA-B receptor activity		7	0	0	7
ENSMUSG00000079724	Rnaset2b	1	0	57		ribonuclease T2A		mitochondrion	RNA binding		0	0	0	0
ENSMUSG00000029516	Cit	1	0	107		citron	spermatogenesis	vacuole	zinc ion binding		68	2	10	80
ENSMUSG00000026509	Capn2	1	0	239		calpain 2	response to hypoxia	soluble fraction	protein binding	Apoptosis	1	0	0	1
ENSMUSG00000036117	Il5	1	0	3		interleukin 5	positive regulation of transcription factor activity	soluble fraction	interleukin-5 receptor binding	Jak-STAT signaling pathway	4	0	1	5
ENSMUSG00000020458	Rtn4	1	0	8		reticulon 4	regulation of cell migration	nuclear envelope	protein binding		1	0	0	1
ENSMUSG00000003099	Ppp5c	1	0	22		protein phosphatase 5, catalytic subunit	response to morphine	nucleus	signal transducer activity	MAPK signaling pathway	0	0	0	0
ENSMUSG00000041057	Wdr43	1	0	194		WD repeat domain 43		nucleus			0	0	0	0
ENSMUSG00000020898	1500010J02Rik	1	0	202		RIKEN cDNA 1500010J02 gene		membrane			0	0	0	0
ENSMUSG00000031104	Rab33a	1	0	35		RAB33A, member of RAS oncogene family	small GTPase mediated signal transduction	plasma membrane	protein binding		0	0	0	0
ENSMUSG00000024979	Tectb	1	0	112		tectorin beta	sensory perception of sound	proteinaceous extracellular matrix	extracellular matrix structural constituent		0	0	0	0
ENSMUSG00000055835	Zfp1	1	0	280		zinc finger protein 1	transcription	nucleus	zinc ion binding		0	0	0	0
ENSMUSG00000036054	Sfrs14	1	0	120		splicing factor, arginine/serine-rich 14	tRNA aminoacylation for protein translation	nucleus	RNA binding		0	0	0	0
ENSMUSG00000018774	Cd68	1	0	184		CD68 antigen		plasma membrane			188	17	33	238
ENSMUSG00000018217	Pmp22	1	0	2		peripheral myelin protein 22	negative regulation of cell proliferation	tight junction	structural molecule activity		6	1	11	18
ENSMUSG00000031765	Mt1	1	0	4		metallothionein 1	nitric oxide mediated signal transduction	lysosome	zinc ion binding		54	10	10	74
ENSMUSG00000050705	2310061I04Rik	1	0	276		RIKEN cDNA 2310061I04 gene		flotillin complex			0	0	0	0
ENSMUSG00000005580	Adcy9	1	0	164		adenylate cyclase 9	regulation of transcription	plasma membrane	transcription factor activity	Purine metabolism	1	0	0	1
ENSMUSG00000054435	Gimap4	1	0	10		GTPase, IMAP family member 4	small GTPase mediated signal transduction		nucleotide binding		0	0	0	0
ENSMUSG00000079465	Col4a3	1	0	75		collagen, type IV, alpha 3	response to glucose stimulus	proteinaceous extracellular matrix	protein binding		0	0	0	0
ENSMUSG00000028224	Nbn	1	0	61		nibrin	telomere maintenance	replication fork	transcription factor binding		2	0	0	2
ENSMUSG00000031955	Bcar1	1	0	259		breast cancer anti-estrogen resistance 1	positive regulation of cell migration	ruffle	SH3 domain binding	Leukocyte transendothelial migration	3	0	3	6
ENSMUSG00000044562	Rasip1	1	0	82		Ras interacting protein 1	signal transduction	perinuclear region of cytoplasm	Ras GTPase binding		0	0	0	0
ENSMUSG00000071659	Hnrnpul2	1	0	206		heterogeneous nuclear ribonucleoprotein U-like 2	nucleobase, nucleoside, nucleotide and nucleic acid metabolic process	nucleus	protein binding		0	0	0	0
ENSMUSG00000062342	Serpinb9e	1	0	292		serine (or cysteine) peptidase inhibitor, clade B, member 9e			serine-type endopeptidase inhibitor activity		0	0	0	0
ENSMUSG00000023289	Sva	1	0	17		seminal vesicle antigen		extracellular space			44	8	3	55
ENSMUSG00000050071	Bex1	1	0	24		brain expressed gene 1	positive regulation of neuroblast proliferation	nucleus	protein binding		2	0	0	2
ENSMUSG00000002227	Mov10	1	0	151		Moloney leukemia virus 10	gene silencing by RNA	endoplasmic reticulum	RNA binding		2	0	0	2
ENSMUSG00000009575	Cbx5	1	0	101		chromobox homolog 5 (Drosophila HP1a)	negative regulation of transcription, DNA-dependent	PML body	transcription repressor activity		0	0	0	0
ENSMUSG00000031007	Atp6ap2	1	0	70		ATPase, H+ transporting, lysosomal accessory protein 2	regulation of MAPKKK cascade	membrane	receptor activity		7	1	3	11
ENSMUSG00000028149	Rap1gds1	1	0	11		RAP1, GTP-GDP dissociation stimulator 1			binding		0	0	0	0
ENSMUSG00000037071	Scd1	1	0	131		stearoyl-Coenzyme A desaturase 1	white fat cell differentiation	membrane	stearoyl-CoA 9-desaturase activity	Polyunsaturated fatty acid biosynthesis	11	1	3	15
ENSMUSG00000055850	Rnf181	1	0	3		ring finger protein 181			zinc ion binding		0	0	0	0
ENSMUSG00000029128	Rab28	1	0	225		RAB28, member RAS oncogene family	small GTPase mediated signal transduction	plasma membrane	protein binding		0	0	0	0
ENSMUSG00000025486	Sirt3	1	0	4		sirtuin 3 (silent mating type information regulation 2, homolog) 3 (S. cerevisiae)	regulation of transcription, DNA-dependent	membrane	zinc ion binding		6	1	2	9
ENSMUSG00000034908	Sidt2	1	0	2		SID1 transmembrane family, member 2		membrane			0	0	0	0
ENSMUSG00000051650	B3gnt2	1	0	36		UDP-GlcNAc:betaGal beta-1,3-N-acetylglucosaminyltransferase 2	sensory perception of smell	membrane	"transferase activity, transferring glycosyl groups"		0	0	0	0
ENSMUSG00000030882	Fxc1	1	0	83		dynein heavy chain domain 1	transport	mitochondrion	zinc ion binding		0	0	0	0
ENSMUSG00000032010	Usp2	1	0	271		ubiquitin specific peptidase 2	ubiquitin-dependent protein catabolic process	plasma membrane	ubiquitin thiolesterase activity		3	0	0	3
ENSMUSG00000021919	Chat	1	0	212		choline acetyltransferase	synaptic transmission	cell soma	transferase activity	Glycerophospholipid metabolism	93	8	27	128
ENSMUSG00000026229	Psmd1	1	0	43		proteasome (prosome, macropain) 26S subunit, non-ATPase, 1	regulation of protein catabolic process	protein complex	protein binding	Proteasome	0	0	0	0
ENSMUSG00000031375	Bgn	1	0	267		biglycan	peptide cross-linking via chondroitin 4-sulfate glycosaminoglycan	transport vesicle	protein binding		3	0	0	3
ENSMUSG00000037548	H2-DMb2	1	0	142		histocompatibility 2, class II, locus Mb2	immune response	multivesicular body	protein binding	Antigen processing and presentation	0	0	0	0
ENSMUSG00000032328	Tmem30a	1	0	11		transmembrane protein 30A		membrane			0	0	0	0
ENSMUSG00000078947	AL591488.7	1	0	68			cell adhesion	actin cytoskeleton	structural molecule activity		0	0	0	0
ENSMUSG00000027984	Hadh	1	0	5		hydroxyacyl-Coenzyme A dehydrogenase	response to insulin stimulus	mitochondrion	protein binding	Geraniol degradation	7	2	0	9
ENSMUSG00000062591	Tubb4	1	0	143		tubulin, beta 4	protein polymerization	protein complex	structural molecule activity	Gap junction	0	0	0	0
ENSMUSG00000054545	Ugt1a10	1	0	263		UDP glucuronosyltransferase 1 family, polypeptide A1	response to steroid hormone stimulus	mitochondrial inner membrane	"transferase activity, transferring hexosyl groups"	Androgen and estrogen metabolism	0	0	0	0
ENSMUSG00000050635	Sprr2f	1	0	294			response to estradiol stimulus				0	0	0	0
ENSMUSG00000024258	Polr2d	1	0	92		polymerase (RNA) II (DNA directed) polypeptide D	transcription from RNA polymerase II promoter	nucleus	nucleotide binding	Purine metabolism	0	0	0	0
ENSMUSG00000027195	Hsd17b12	1	0	248		hydroxysteroid (17-beta) dehydrogenase 12	steroid biosynthetic process	membrane	oxidoreductase activity	Androgen and estrogen metabolism	0	0	0	0
ENSMUSG00000026070	Il18r1	1	0	238		interleukin 18 receptor 1	signal transduction	membrane	transmembrane receptor activity	Cytokine-cytokine receptor interaction	3	2	1	6
ENSMUSG00000052253	Zfp622	1	0	87		zinc finger protein 622		nucleus	zinc ion binding		0	0	0	0
ENSMUSG00000021345	Prl8a6	1	0	21		prolactin family 8, subfamily a, member 6		extracellular region	receptor binding		0	0	0	0
ENSMUSG00000041481	Serpina3g	1	0	167		serine (or cysteine) peptidase inhibitor, clade A, member 3G	response to peptide hormone stimulus	nucleus	serine-type endopeptidase inhibitor activity		0	0	0	0
ENSMUSG00000003644	Rps6ka1	1	0	158		ribosomal protein S6 kinase polypeptide 1	protein kinase cascade	spindle	transferase activity	MAPK signaling pathway	9	0	7	16
ENSMUSG00000030101	Sumf1	1	0	86		sulfatase modifying factor 1	oxidation reduction	endoplasmic reticulum lumen	protein homodimerization activity		2	0	0	2
ENSMUSG00000000381	Wap	1	0	3		whey acidic protein		extracellular region	peptidase inhibitor activity		15	2	1	18
ENSMUSG00000024191	Bnip1	1	0	88		BCL2/adenovirus E1B interacting protein 1	vesicle-mediated transport	SNARE complex	protein binding		3	0	1	4
ENSMUSG00000036144	Meox2	1	0	1		mesenchyme homeobox 2	somite specification	nucleus	transcription regulator activity		5	0	0	5
ENSMUSG00000058297	Spock2	1	0	2		sparc/osteonectin, cwcv and kazal-like domains proteoglycan 2	signal transduction	proteinaceous extracellular matrix	glycosaminoglycan binding		0	0	0	0
ENSMUSG00000027180	Fbxo3	1	0	53		F-box protein 3	modification-dependent protein catabolic process				0	0	0	0
ENSMUSG00000024773	Atg2a	1	0	228		ATG2 autophagy related 2 homolog A (S. cerevisiae)			zinc ion binding		0	0	0	0
ENSMUSG00000022391	Rangap1	1	0	216		RAN GTPase activating protein 1	signal transduction	perinuclear region of cytoplasm	Ran GTPase activator activity		2	1	0	3
ENSMUSG00000002129	Sf3a1	1	0	4		splicing factor 3a, subunit 1	RNA splicing	U2-dependent spliceosome	structural molecule activity		0	0	0	0
ENSMUSG00000033059	Pygb	1	0	3		brain glycogen phosphorylase	glycogen metabolic process	cytoplasm	"transferase activity, transferring glycosyl groups"	Starch and sucrose metabolism	0	0	0	0
ENSMUSG00000020128	Vps54	1	0	5		vacuolar protein sorting 54 (yeast)	transport		protein binding		0	0	0	0
ENSMUSG00000019929	Dcn	1	0	28		decorin	peptide cross-linking via chondroitin 4-sulfate glycosaminoglycan	proteinaceous extracellular matrix	protein N-terminus binding	TGF-beta signaling pathway	4	0	3	7
ENSMUSG00000020871	Dlx4	1	0	201		distal-less homeobox 4	regulation of transcription, DNA-dependent	nucleus	transcription regulator activity		0	0	0	0
ENSMUSG00000042784	Muc1	1	0	3		mucin 1, transmembrane	response to retinoic acid	plasma membrane			18	3	3	24
ENSMUSG00000020307	Cdc34	1	0	198		cell division cycle 34 homolog (S. cerevisiae)	regulation of protein metabolic process		ubiquitin-protein ligase activity	Ubiquitin mediated proteolysis	0	0	0	0
ENSMUSG00000000632	Sez6	1	0	32		seizure related gene 6		synapse			0	0	0	0
ENSMUSG00000022234	Cct5	1	0	92		chaperonin containing Tcp1, subunit 5 (epsilon)	protein folding	nucleus	unfolded protein binding		1	0	0	1
ENSMUSG00000063171	Rps4y2	1	0	254			translation	ribosome	structural constituent of ribosome		0	0	0	0
ENSMUSG00000029484	Anxa3	1	0	260		similar to Anxa3	negative regulation of coagulation		phospholipase inhibitor activity		1	0	0	1
ENSMUSG00000023571	Fam132a	1	0	5		family with sequence similarity 132, member A		extracellular region			0	0	0	0
ENSMUSG00000031485	Prosc	1	0	13		proline synthetase co-transcribed		intracellular			0	0	0	0
ENSMUSG00000058254	Tspan7	1	0	7		tetraspanin 7	dicarboxylic acid transport	membrane	sodium:dicarboxylate symporter activity		0	0	0	0
ENSMUSG00000036646	Man1b1	1	0	154		mannosidase, alpha, class 1B, member 1	ER-associated protein catabolic process	membrane	"mannosyl-oligosaccharide 1,2-alpha-mannosidase activity"	N-Glycan biosynthesis	0	0	0	0
ENSMUSG00000022501	Prm1	1	0	218		protamine 1	spermatogenesis	nucleus	DNA binding		0	0	0	0
ENSMUSG00000048904	Neurog1	1	0	5		neurogenin 1	transcription	nucleus	transcription regulator activity		1	0	1	2
ENSMUSG00000045983	Eif4g1	1	0	181		eukaryotic translation initiation factor 4, gamma 1	translation	cytoplasm	translation initiation factor activity		0	0	0	0
ENSMUSG00000024965	Fermt3	1	0	161		fermitin family homolog 3 (Drosophila)	cell adhesion	podosome	protein binding		0	0	0	0
ENSMUSG00000032381	Fam96a	1	0	4		family with sequence similarity 96, member A					0	0	0	0
ENSMUSG00000035686	Thrsp	1	0	0		thyroid hormone responsive SPOT14 homolog (Rattus)		nucleus	protein binding		4	0	0	4
ENSMUSG00000021469	Msx2	1	0	208		similar to homeobox protein	response to protein stimulus	nucleus	transcription regulator activity		30	2	0	32
ENSMUSG00000031805	Jak3	1	0	4		Janus kinase 3	proteolysis	membrane	transferase activity	Jak-STAT signaling pathway	34	2	1	37
ENSMUSG00000038982	Muted	1	0	1		muted	vesicle-mediated transport		protein binding		24	2	2	28
ENSMUSG00000073433	Arhgdig	1	0	272		Rho GDP dissociation inhibitor (GDI) gamma	regulation of protein localization	membrane fraction	small GTPase regulator activity		0	0	0	0
ENSMUSG00000060600	Eno3	1	0	14		enolase 3, beta muscle	skeletal muscle regeneration	phosphopyruvate hydratase complex	protein homodimerization activity	Glycolysis / Gluconeogenesis	3	0	0	3
ENSMUSG00000028832	Stmn1	1	0	137		predicted gene, OTTMUSG00000000267	positive regulation of cell motion	microtubule	tubulin binding	MAPK signaling pathway	1	0	0	1
ENSMUSG00000076471	AC153851.27-10	1	0	173							0	0	0	0
ENSMUSG00000079298	Klrb1b	1	0	163		hypothetical protein LOC100044239	negative regulation of natural killer cell mediated cytotoxicity	membrane	sugar binding		0	0	0	0
ENSMUSG00000039100	2006-03-01	1	0	16		membrane-associated ring finger (C3HC4) 6	modification-dependent protein catabolic process	membrane	zinc ion binding		0	0	0	0
ENSMUSG00000038644	Pold1	1	0	109		polymerase (DNA directed), delta 1, catalytic subunit	nucleobase, nucleoside, nucleotide and nucleic acid metabolic process	nucleus	zinc ion binding	DNA polymerase	0	0	0	0
ENSMUSG00000061816	Myl1	1	0	3		myosin, light polypeptide 1	cardiac muscle contraction	myosin complex	motor activity		0	0	0	0
ENSMUSG00000003299	Mrpl4	1	0	80		mitochondrial ribosomal protein L4	translation	ribosome	structural constituent of ribosome		0	0	0	0
ENSMUSG00000030519	Apba2	1	0	46		amyloid beta (A4) precursor protein-binding, family A, member 2	transport	plasma membrane	protein binding		0	0	0	0
ENSMUSG00000001521	Tulp3	1	0	7		tubby-like protein 3	regulation of smoothened signaling pathway	cilium axoneme			0	0	0	0
ENSMUSG00000041740	Rnf10	1	0	2		ring finger protein 10		cytoplasm	zinc ion binding		1	0	0	1
ENSMUSG00000025223	Ldb1	1	0	231		LIM domain binding 1	Wnt receptor signaling pathway	protein complex	transcription cofactor activity		1	0	0	1
ENSMUSG00000027944	Hax1	1	0	55		silica-induced gene 111	cell surface receptor linked signal transduction	nucleus	protein binding		6	1	0	7
ENSMUSG00000070934	Rraga	1	0	0		Ras-related GTP binding A	virus-host interaction	nucleus	protein homodimerization activity		0	0	0	0
ENSMUSG00000006398	Cdc20	1	0	166		cell division cycle 20 homolog (S. cerevisiae)	modification-dependent protein catabolic process		protein C-terminus binding	Ubiquitin mediated proteolysis	0	0	0	0
ENSMUSG00000020863	3300001P08Rik	1	0	0		RIKEN cDNA 3300001P08 gene	RNA splicing	nucleus	protein binding		0	0	0	0
ENSMUSG00000061330	AL607105.15	1	0	59		similar to ribosomal protein S18	translation	ribosome	structural constituent of ribosome		0	0	0	0
ENSMUSG00000019179	Mdh2	1	0	126		malate dehydrogenase 2, NAD (mitochondrial)	tricarboxylic acid cycle	mitochondrion	protein self-association	Reductive carboxylate cycle (CO2 fixation)	0	0	0	0
ENSMUSG00000046671	Fam54b	1	0	2		family with sequence similarity 54, member B					0	0	0	0
ENSMUSG00000002633	Shh	1	0	152		sonic hedgehog	ventral spinal cord interneuron specification	transport vesicle	protein binding	Basal cell carcinoma	78	2	12	92
ENSMUSG00000028012	Rrh	1	0	10		retinal pigment epithelium derived rhodopsin homolog	visual perception	membrane	signal transducer activity		9	2	0	11
ENSMUSG00000022678	Nde1	1	0	159		nuclear distribution gene E homolog 1 (A nidulans)	vesicle transport along microtubule	spindle pole centrosome	protein binding		0	0	0	0
ENSMUSG00000039899	Fgl2	1	0	6		fibrinogen-like protein 2	signal transduction	extracellular region	receptor binding		6	0	0	6
ENSMUSG00000069662	Marcks	1	0	4		myristoylated alanine rich protein kinase C substrate		membrane	protein kinase C binding		14	2	1	17
ENSMUSG00000040824	Snrpd2	1	0	9		small nuclear ribonucleoprotein D2	RNA splicing	spliceosome	protein binding		0	0	0	0
ENSMUSG00000026879	Gsn	1	0	3		gelsolin	vesicle-mediated transport	protein complex	protein binding	Regulation of actin cytoskeleton	5	1	1	7
ENSMUSG00000026437	Pctk3	1	0	20		PCTAIRE-motif protein kinase 3	protein amino acid phosphorylation		transferase activity		0	0	0	0
ENSMUSG00000022453	Naga	1	0	2		N-acetyl galactosaminidase, alpha	metabolic process	lysosome	"hydrolase activity, hydrolyzing O-glycosyl compounds"		12	3	1	16
ENSMUSG00000037601	Nme1	1	0	97		similar to Nucleoside diphosphate kinase A (NDK A) (NDP kinase A) (Tumor metastatic process-associated protein) (Metastasis inhibition factor NM23) (NDPK-A) (nm23-M1)	UTP biosynthetic process	soluble fraction	transferase activity	Purine metabolism	8	0	1	9
ENSMUSG00000011171	Vipr2	1	0	44		vasoactive intestinal peptide receptor 2	signal transduction	plasma membrane	vasoactive intestinal polypeptide receptor activity	Neuroactive ligand-receptor interaction	7	0	1	8
ENSMUSG00000018882	Mrpl45	1	0	25		mitochondrial ribosomal protein L45	intracellular protein transport	ribosome	P-P-bond-hydrolysis-driven protein transmembrane transporter activity		0	0	0	0
ENSMUSG00000021994	Wnt5a	1	0	14		wingless-related MMTV integration site 5A	Wnt receptor signaling pathway, calcium modulating pathway	proteinaceous extracellular matrix	signal transducer activity	Hedgehog signaling pathway	13	0	1	14
ENSMUSG00000079277	Hoxd3	1	0	0		homeo box D3	transcription	nucleus	transcription regulator activity		4	0	0	4
ENSMUSG00000063904	Dpp3	1	0	284		dipeptidylpeptidase 3	proteolysis	cytoplasm	zinc ion binding		0	0	0	0
ENSMUSG00000061576	Dpp6	1	0	246		dipeptidylpeptidase 6	proteolysis	membrane	serine-type peptidase activity		3	0	0	3
ENSMUSG00000021103	Mnat1	1	0	175		menage a trois 1	ventricular system development	nucleus	zinc ion binding		1	1	0	2
ENSMUSG00000035828	Pim3	1	0	20		proviral integration site 3	protein amino acid phosphorylation		transferase activity		1	0	0	1
ENSMUSG00000039461	Tcta	1	0	13		T-cell leukemia translocation altered gene					0	0	0	0
ENSMUSG00000033735	Spr	1	0	130		sepiapterin reductase	voluntary musculoskeletal movement	cytoplasm	sepiapterin reductase activity	Folate biosynthesis	55	4	5	64
ENSMUSG00000001158	Snrnp27	1	0	81		small nuclear ribonucleoprotein 27 (U4/U6.U5)	RNA splicing	nucleus			0	0	0	0
ENSMUSG00000026199	Ankzf1	1	0	240		ankyrin repeat and zinc finger domain containing 1		intracellular	zinc ion binding		0	0	0	0
ENSMUSG00000062778	Chia	1	0	21		chitinase, acidic	polysaccharide catabolic process	extracellular region	"hydrolase activity, hydrolyzing O-glycosyl compounds"	Aminosugars metabolism	193	18	7	218
ENSMUSG00000037458	Azin1	1	0	0		antizyme inhibitor 1	polyamine metabolic process		protein binding		0	0	0	0
ENSMUSG00000036850	Mrpl41	1	0	35		mitochondrial ribosomal protein L41	translation	ribosome	structural constituent of ribosome		0	0	0	0
ENSMUSG00000024186	Rgs11	1	0	13		similar to regulator of G-protein signaling 11	negative regulation of signal transduction	heterotrimeric G-protein complex	signal transducer activity		1	0	0	1
ENSMUSG00000024921	Smarca2	1	0	7		SWI/SNF related, matrix associated, actin dependent regulator of chromatin, subfamily a, member 2	regulation of transcription	SWI/SNF complex	protein binding		5	0	0	5
ENSMUSG00000019102	Aldh3a1	1	0	20		aldehyde dehydrogenase family 3, subfamily A1	response to organic cyclic substance	cytosol	oxidoreductase activity	Phenylalanine metabolism	0	0	0	0
ENSMUSG00000057177	Gsk3a	1	0	237		glycogen synthase kinase 3 alpha	protein homooligomerization	membrane	transferase activity		0	0	1	1
ENSMUSG00000038712	Fam63a	1	0	0		family with sequence similarity 63, member A			protein binding		0	0	0	0
ENSMUSG00000001622	Csn3	1	0	13		casein kappa		extracellular region			2	0	0	2
ENSMUSG00000036111	Lmo1	1	0	11		LIM domain only 1		nucleus	zinc ion binding		1	0	0	1
ENSMUSG00000022982	Sod1	1	0	224		similar to Superoxide dismutase	transmission of nerve impulse	protein complex	zinc ion binding	Amyotrophic lateral sclerosis (ALS)	30	1	9	40
ENSMUSG00000022261	Sdc2	1	0	10		syndecan 2		membrane	cytoskeletal protein binding	Cell adhesion molecules (CAMs)	4	0	0	4
ENSMUSG00000055240	Zfp101	1	0	1		zinc finger protein 101	transcription	nucleus	zinc ion binding		0	0	0	0
ENSMUSG00000030264	Thumpd3	1	0	236		THUMP domain containing 3	methylation		transferase activity		0	0	0	0
ENSMUSG00000021675	F2rl2	1	0	17		coagulation factor II (thrombin) receptor-like 2	signal transduction	plasma membrane	thrombin receptor activity	Neuroactive ligand-receptor interaction	0	0	0	0
ENSMUSG00000045318	Adra2c	1	0	279		similar to alpha-2 adrenergic receptor	signal transduction	plasma membrane	signal transducer activity	Neuroactive ligand-receptor interaction	10	5	0	15
ENSMUSG00000029385	Ccng2	1	0	1		cyclin G2	regulation of cell cycle	nucleus		p53 signaling pathway	0	0	0	0
ENSMUSG00000069910	Ccdc99	1	0	0		coiled-coil domain containing 99					0	0	0	0
ENSMUSG00000048126	Col6a3	1	0	12				sarcolemma	serine-type endopeptidase inhibitor activity		0	0	0	0
ENSMUSG00000014355	Anapc1	1	0	176		anaphase promoting complex subunit 1	modification-dependent protein catabolic process	nucleus	protein binding	Cell cycle	0	0	0	0
ENSMUSG00000019464	Ptger1	1	0	191		prostaglandin E receptor 1 (subtype EP1)	signal transduction	plasma membrane	thromboxane receptor activity	Neuroactive ligand-receptor interaction	0	0	0	0
ENSMUSG00000046330	Rpl37a	1	0	278		predicted gene, OTTMUSG00000016083	translation	ribosome	zinc ion binding	Ribosome	0	0	0	0
ENSMUSG00000018914	Il3	1	0	186		interleukin 3	response to hormone stimulus	extracellular space	interleukin-3 receptor binding	Hematopoietic cell lineage	5	0	0	5
ENSMUSG00000019558	Slc6a8	1	0	20		solute carrier family 6 (neurotransmitter transporter, creatine), member 8	transport	membrane	symporter activity		5	0	0	5
ENSMUSG00000044148	1810030O07Rik	1	0	137		RIKEN cDNA 1810030O07 gene					0	0	0	0
ENSMUSG00000021843	Ktn1	1	0	7		kinectin 1	regulation of transcription, DNA-dependent	membrane	transcription factor activity		0	0	0	0
ENSMUSG00000019066	Rab3d	1	0	187		RAB3D, member RAS oncogene family	transport	zymogen granule	signal transducer activity		1	0	0	1
ENSMUSG00000022516	Nudt16l1	1	0	219		nudix (nucleoside diphosphate linked moiety X)-type motif 16-like 1		cytoplasm			0	0	0	0
ENSMUSG00000054342	Kcnn4	1	0	3		potassium intermediate/small conductance calcium-activated channel, subfamily N, member 4	transport	voltage-gated potassium channel complex	voltage-gated potassium channel activity		10	2	3	15
ENSMUSG00000033430	Terf2ip	1	0	85		telomeric repeat binding factor 2, interacting protein	regulation of transcription	nucleus	protein binding		1	0	0	1
ENSMUSG00000028455	Stoml2	1	0	0		stomatin (Epb7.2)-like 2	microtubule-based movement	mitochondrion	structural molecule activity		1	0	0	1
ENSMUSG00000038925	E330034G19Rik	1	0	3		RIKEN cDNA E330034G19 gene					0	0	0	0
[truncated: 130 more rows]
