# Supplementary material for: Genome-wide expression patterns in physiological cardiac hypertrophy
Source: BMC Genomics. 2010 Oct 11;11:557. doi: 10.1186/1471-2164-11-557 (PMC3091706; doi:10.1186/1471-2164-11-557)
Supplement: Additional file 2 — Gene edge list for the Conserved physiological cardiac hypertrophy network. [file 1471-2164-11-557-S2.XLS]

## Sheet: net
ENSMUSG00000001473	ENSMUSG00000001525
ENSMUSG00000001424	ENSMUSG00000001794
ENSMUSG00000002007	ENSMUSG00000002279
ENSMUSG00000001891	ENSMUSG00000002496
ENSMUSG00000002104	ENSMUSG00000002496
ENSMUSG00000002147	ENSMUSG00000002496
ENSMUSG00000002496	ENSMUSG00000002524
ENSMUSG00000000787	ENSMUSG00000002797
ENSMUSG00000001366	ENSMUSG00000002949
ENSMUSG00000001891	ENSMUSG00000002949
ENSMUSG00000002496	ENSMUSG00000003380
ENSMUSG00000001510	ENSMUSG00000003545
ENSMUSG00000004038	ENSMUSG00000004328
ENSMUSG00000001424	ENSMUSG00000004530
ENSMUSG00000003378	ENSMUSG00000004626
ENSMUSG00000002496	ENSMUSG00000004788
ENSMUSG00000001424	ENSMUSG00000005103
ENSMUSG00000001924	ENSMUSG00000005103
ENSMUSG00000004105	ENSMUSG00000005103
ENSMUSG00000003379	ENSMUSG00000005202
ENSMUSG00000002028	ENSMUSG00000005262
ENSMUSG00000000605	ENSMUSG00000005469
ENSMUSG00000002104	ENSMUSG00000005514
ENSMUSG00000002496	ENSMUSG00000005514
ENSMUSG00000003380	ENSMUSG00000005514
ENSMUSG00000000340	ENSMUSG00000005566
ENSMUSG00000002524	ENSMUSG00000005566
ENSMUSG00000005142	ENSMUSG00000005566
ENSMUSG00000002007	ENSMUSG00000005629
ENSMUSG00000001018	ENSMUSG00000005882
ENSMUSG00000005566	ENSMUSG00000006095
ENSMUSG00000005575	ENSMUSG00000006095
ENSMUSG00000005514	ENSMUSG00000006205
ENSMUSG00000003033	ENSMUSG00000006301
ENSMUSG00000001525	ENSMUSG00000006369
ENSMUSG00000004961	ENSMUSG00000006567
ENSMUSG00000003380	ENSMUSG00000006576
ENSMUSG00000000171	ENSMUSG00000006715
ENSMUSG00000001018	ENSMUSG00000006932
ENSMUSG00000005312	ENSMUSG00000006932
ENSMUSG00000006412	ENSMUSG00000007656
ENSMUSG00000000078	ENSMUSG00000007850
ENSMUSG00000003970	ENSMUSG00000007892
ENSMUSG00000001018	ENSMUSG00000009073
ENSMUSG00000001891	ENSMUSG00000009073
ENSMUSG00000002908	ENSMUSG00000009073
ENSMUSG00000002580	ENSMUSG00000009471
ENSMUSG00000006270	ENSMUSG00000009731
ENSMUSG00000002797	ENSMUSG00000012535
ENSMUSG00000005148	ENSMUSG00000013155
ENSMUSG00000006205	ENSMUSG00000013160
ENSMUSG00000001687	ENSMUSG00000013663
ENSMUSG00000002108	ENSMUSG00000014195
ENSMUSG00000002007	ENSMUSG00000014226
ENSMUSG00000002635	ENSMUSG00000014226
ENSMUSG00000004100	ENSMUSG00000014226
ENSMUSG00000002496	ENSMUSG00000014313
ENSMUSG00000004788	ENSMUSG00000014313
ENSMUSG00000003033	ENSMUSG00000014504
ENSMUSG00000003206	ENSMUSG00000014704
ENSMUSG00000001774	ENSMUSG00000014932
ENSMUSG00000000787	ENSMUSG00000015016
ENSMUSG00000009112	ENSMUSG00000015149
ENSMUSG00000000171	ENSMUSG00000015217
ENSMUSG00000001156	ENSMUSG00000015467
ENSMUSG00000002580	ENSMUSG00000015671
ENSMUSG00000008892	ENSMUSG00000015733
ENSMUSG00000001025	ENSMUSG00000016256
ENSMUSG00000009013	ENSMUSG00000016256
ENSMUSG00000015733	ENSMUSG00000016257
ENSMUSG00000002233	ENSMUSG00000016494
ENSMUSG00000007850	ENSMUSG00000016559
ENSMUSG00000001018	ENSMUSG00000016921
ENSMUSG00000001247	ENSMUSG00000017002
ENSMUSG00000000708	ENSMUSG00000017119
ENSMUSG00000001018	ENSMUSG00000017119
ENSMUSG00000001366	ENSMUSG00000017119
ENSMUSG00000002949	ENSMUSG00000017119
ENSMUSG00000005882	ENSMUSG00000017119
ENSMUSG00000009549	ENSMUSG00000017119
ENSMUSG00000001517	ENSMUSG00000017167
ENSMUSG00000004328	ENSMUSG00000017167
ENSMUSG00000005054	ENSMUSG00000017210
ENSMUSG00000010047	ENSMUSG00000017210
ENSMUSG00000016382	ENSMUSG00000017264
ENSMUSG00000004535	ENSMUSG00000017386
ENSMUSG00000000142	ENSMUSG00000017390
ENSMUSG00000006932	ENSMUSG00000017548
ENSMUSG00000002496	ENSMUSG00000017756
ENSMUSG00000002524	ENSMUSG00000017756
ENSMUSG00000016256	ENSMUSG00000017764
ENSMUSG00000001227	ENSMUSG00000017765
ENSMUSG00000002104	ENSMUSG00000017765
ENSMUSG00000015671	ENSMUSG00000018102
ENSMUSG00000000753	ENSMUSG00000018217
ENSMUSG00000005566	ENSMUSG00000018339
ENSMUSG00000005566	ENSMUSG00000018340
ENSMUSG00000001891	ENSMUSG00000018379
ENSMUSG00000005469	ENSMUSG00000018379
ENSMUSG00000007850	ENSMUSG00000018379
ENSMUSG00000016559	ENSMUSG00000018417
ENSMUSG00000015243	ENSMUSG00000018425
ENSMUSG00000016528	ENSMUSG00000018566
ENSMUSG00000014426	ENSMUSG00000018677
ENSMUSG00000000753	ENSMUSG00000018819
ENSMUSG00000005882	ENSMUSG00000018848
ENSMUSG00000006369	ENSMUSG00000018906
ENSMUSG00000004415	ENSMUSG00000019088
ENSMUSG00000001525	ENSMUSG00000019139
ENSMUSG00000002007	ENSMUSG00000019139
ENSMUSG00000004931	ENSMUSG00000019494
ENSMUSG00000014748	ENSMUSG00000019494
ENSMUSG00000017057	ENSMUSG00000019797
ENSMUSG00000001833	ENSMUSG00000019818
ENSMUSG00000017764	ENSMUSG00000019854
ENSMUSG00000006270	ENSMUSG00000019865
ENSMUSG00000005312	ENSMUSG00000019872
ENSMUSG00000006932	ENSMUSG00000019872
ENSMUSG00000014226	ENSMUSG00000019917
ENSMUSG00000014226	ENSMUSG00000019948
ENSMUSG00000001018	ENSMUSG00000020003
ENSMUSG00000019877	ENSMUSG00000020048
ENSMUSG00000020003	ENSMUSG00000020064
ENSMUSG00000005503	ENSMUSG00000020079
ENSMUSG00000019146	ENSMUSG00000020122
ENSMUSG00000019966	ENSMUSG00000020122
ENSMUSG00000001891	ENSMUSG00000020124
ENSMUSG00000004364	ENSMUSG00000020124
ENSMUSG00000014496	ENSMUSG00000020124
ENSMUSG00000014504	ENSMUSG00000020124
ENSMUSG00000004364	ENSMUSG00000020130
ENSMUSG00000015733	ENSMUSG00000020130
ENSMUSG00000004096	ENSMUSG00000020149
ENSMUSG00000006005	ENSMUSG00000020149
ENSMUSG00000006050	ENSMUSG00000020198
ENSMUSG00000002102	ENSMUSG00000020219
ENSMUSG00000001418	ENSMUSG00000020308
ENSMUSG00000015733	ENSMUSG00000020361
ENSMUSG00000001424	ENSMUSG00000020372
ENSMUSG00000012848	ENSMUSG00000020372
ENSMUSG00000002603	ENSMUSG00000020400
ENSMUSG00000010047	ENSMUSG00000020457
ENSMUSG00000017764	ENSMUSG00000020457
ENSMUSG00000014956	ENSMUSG00000020459
ENSMUSG00000015568	ENSMUSG00000020459
ENSMUSG00000000078	ENSMUSG00000020460
ENSMUSG00000007850	ENSMUSG00000020460
ENSMUSG00000018379	ENSMUSG00000020460
ENSMUSG00000020361	ENSMUSG00000020471
ENSMUSG00000006369	ENSMUSG00000020475
ENSMUSG00000018858	ENSMUSG00000020475
ENSMUSG00000002496	ENSMUSG00000020538
ENSMUSG00000017485	ENSMUSG00000020538
ENSMUSG00000020064	ENSMUSG00000020541
ENSMUSG00000000340	ENSMUSG00000020570
ENSMUSG00000002797	ENSMUSG00000020570
ENSMUSG00000004100	ENSMUSG00000020570
ENSMUSG00000008892	ENSMUSG00000020570
ENSMUSG00000014226	ENSMUSG00000020570
ENSMUSG00000016382	ENSMUSG00000020570
ENSMUSG00000017264	ENSMUSG00000020570
ENSMUSG00000020124	ENSMUSG00000020570
ENSMUSG00000004364	ENSMUSG00000020572
ENSMUSG00000020130	ENSMUSG00000020572
ENSMUSG00000020570	ENSMUSG00000020572
ENSMUSG00000004364	ENSMUSG00000020608
ENSMUSG00000001039	ENSMUSG00000020631
ENSMUSG00000004961	ENSMUSG00000020650
ENSMUSG00000006567	ENSMUSG00000020650
ENSMUSG00000020078	ENSMUSG00000020650
ENSMUSG00000001418	ENSMUSG00000020664
ENSMUSG00000003546	ENSMUSG00000020664
ENSMUSG00000017485	ENSMUSG00000020664
ENSMUSG00000000605	ENSMUSG00000020671
ENSMUSG00000002603	ENSMUSG00000020773
ENSMUSG00000020400	ENSMUSG00000020773
ENSMUSG00000000708	ENSMUSG00000020777
ENSMUSG00000001018	ENSMUSG00000020777
ENSMUSG00000005220	ENSMUSG00000020777
ENSMUSG00000005882	ENSMUSG00000020777
ENSMUSG00000009073	ENSMUSG00000020777
ENSMUSG00000017119	ENSMUSG00000020777
ENSMUSG00000020326	ENSMUSG00000020782
ENSMUSG00000003051	ENSMUSG00000020844
ENSMUSG00000016382	ENSMUSG00000020864
ENSMUSG00000001473	ENSMUSG00000020869
ENSMUSG00000007041	ENSMUSG00000020869
ENSMUSG00000010592	ENSMUSG00000020886
ENSMUSG00000007805	ENSMUSG00000020916
ENSMUSG00000015437	ENSMUSG00000020916
ENSMUSG00000017167	ENSMUSG00000020916
ENSMUSG00000001508	ENSMUSG00000020917
ENSMUSG00000003166	ENSMUSG00000020946
ENSMUSG00000019659	ENSMUSG00000020946
ENSMUSG00000005220	ENSMUSG00000020955
ENSMUSG00000005312	ENSMUSG00000020978
ENSMUSG00000019872	ENSMUSG00000020978
ENSMUSG00000020893	ENSMUSG00000021025
ENSMUSG00000019877	ENSMUSG00000021040
ENSMUSG00000005220	ENSMUSG00000021054
ENSMUSG00000014243	ENSMUSG00000021103
ENSMUSG00000015671	ENSMUSG00000021116
ENSMUSG00000019088	ENSMUSG00000021116
ENSMUSG00000020116	ENSMUSG00000021116
ENSMUSG00000004789	ENSMUSG00000021133
ENSMUSG00000015437	ENSMUSG00000021133
ENSMUSG00000015568	ENSMUSG00000021134
ENSMUSG00000020326	ENSMUSG00000021139
ENSMUSG00000000902	ENSMUSG00000021149
ENSMUSG00000017119	ENSMUSG00000021149
ENSMUSG00000018379	ENSMUSG00000021149
ENSMUSG00000019872	ENSMUSG00000021149
ENSMUSG00000018849	ENSMUSG00000021221
ENSMUSG00000001247	ENSMUSG00000021224
ENSMUSG00000012535	ENSMUSG00000021270
ENSMUSG00000020124	ENSMUSG00000021270
ENSMUSG00000020326	ENSMUSG00000021270
ENSMUSG00000002007	ENSMUSG00000021327
ENSMUSG00000003617	ENSMUSG00000021327
ENSMUSG00000005629	ENSMUSG00000021327
ENSMUSG00000016559	ENSMUSG00000021377
ENSMUSG00000019877	ENSMUSG00000021377
ENSMUSG00000020949	ENSMUSG00000021377
ENSMUSG00000005220	ENSMUSG00000021390
ENSMUSG00000018379	ENSMUSG00000021390
ENSMUSG00000020124	ENSMUSG00000021390
ENSMUSG00000000078	ENSMUSG00000021477
ENSMUSG00000000708	ENSMUSG00000021477
ENSMUSG00000000902	ENSMUSG00000021477
ENSMUSG00000001366	ENSMUSG00000021477
ENSMUSG00000005469	ENSMUSG00000021477
ENSMUSG00000013160	ENSMUSG00000021477
ENSMUSG00000017119	ENSMUSG00000021477
ENSMUSG00000018379	ENSMUSG00000021477
ENSMUSG00000019872	ENSMUSG00000021477
ENSMUSG00000020460	ENSMUSG00000021477
ENSMUSG00000020777	ENSMUSG00000021477
ENSMUSG00000021149	ENSMUSG00000021477
ENSMUSG00000019146	ENSMUSG00000021539
ENSMUSG00000020460	ENSMUSG00000021546
ENSMUSG00000021477	ENSMUSG00000021546
ENSMUSG00000014355	ENSMUSG00000021569
ENSMUSG00000002718	ENSMUSG00000021576
ENSMUSG00000005683	ENSMUSG00000021577
ENSMUSG00000015568	ENSMUSG00000021577
ENSMUSG00000019877	ENSMUSG00000021577
ENSMUSG00000009549	ENSMUSG00000021598
ENSMUSG00000020460	ENSMUSG00000021606
ENSMUSG00000013622	ENSMUSG00000021610
ENSMUSG00000004707	ENSMUSG00000021611
ENSMUSG00000000632	ENSMUSG00000021685
ENSMUSG00000019818	ENSMUSG00000021685
ENSMUSG00000000708	ENSMUSG00000021686
ENSMUSG00000001018	ENSMUSG00000021686
ENSMUSG00000009073	ENSMUSG00000021686
ENSMUSG00000020777	ENSMUSG00000021686
ENSMUSG00000021477	ENSMUSG00000021686
ENSMUSG00000019230	ENSMUSG00000021728
ENSMUSG00000020849	ENSMUSG00000021737
ENSMUSG00000019872	ENSMUSG00000021756
ENSMUSG00000019179	ENSMUSG00000021771
ENSMUSG00000001891	ENSMUSG00000021772
ENSMUSG00000015932	ENSMUSG00000021772
ENSMUSG00000020283	ENSMUSG00000021772
ENSMUSG00000014226	ENSMUSG00000021774
ENSMUSG00000020570	ENSMUSG00000021774
ENSMUSG00000020955	ENSMUSG00000021775
ENSMUSG00000005566	ENSMUSG00000021794
ENSMUSG00000006932	ENSMUSG00000021794
ENSMUSG00000007850	ENSMUSG00000021794
ENSMUSG00000009549	ENSMUSG00000021794
ENSMUSG00000020460	ENSMUSG00000021794
ENSMUSG00000020541	ENSMUSG00000021794
ENSMUSG00000021771	ENSMUSG00000021807
ENSMUSG00000017167	ENSMUSG00000021822
ENSMUSG00000021686	ENSMUSG00000021892
ENSMUSG00000006932	ENSMUSG00000021893
ENSMUSG00000015733	ENSMUSG00000021893
ENSMUSG00000019872	ENSMUSG00000021893
ENSMUSG00000021794	ENSMUSG00000021893
ENSMUSG00000002524	ENSMUSG00000021910
ENSMUSG00000002395	ENSMUSG00000021911
ENSMUSG00000020570	ENSMUSG00000021911
ENSMUSG00000020572	ENSMUSG00000021911
ENSMUSG00000004268	ENSMUSG00000021951
ENSMUSG00000021909	ENSMUSG00000021994
ENSMUSG00000019917	ENSMUSG00000022010
ENSMUSG00000020570	ENSMUSG00000022010
ENSMUSG00000010175	ENSMUSG00000022013
ENSMUSG00000003476	ENSMUSG00000022037
ENSMUSG00000001211	ENSMUSG00000022040
ENSMUSG00000001670	ENSMUSG00000022048
ENSMUSG00000000078	ENSMUSG00000022100
ENSMUSG00000001891	ENSMUSG00000022100
ENSMUSG00000003617	ENSMUSG00000022100
ENSMUSG00000009073	ENSMUSG00000022100
ENSMUSG00000021477	ENSMUSG00000022100
ENSMUSG00000021686	ENSMUSG00000022100
ENSMUSG00000001349	ENSMUSG00000022108
ENSMUSG00000001018	ENSMUSG00000022124
ENSMUSG00000021638	ENSMUSG00000022144
ENSMUSG00000002320	ENSMUSG00000022174
ENSMUSG00000019471	ENSMUSG00000022174
ENSMUSG00000021610	ENSMUSG00000022174
ENSMUSG00000001891	ENSMUSG00000022186
ENSMUSG00000004931	ENSMUSG00000022193
ENSMUSG00000020591	ENSMUSG00000022198
ENSMUSG00000021270	ENSMUSG00000022198
ENSMUSG00000005410	ENSMUSG00000022203
ENSMUSG00000021892	ENSMUSG00000022237
ENSMUSG00000001751	ENSMUSG00000022270
ENSMUSG00000015568	ENSMUSG00000022270
ENSMUSG00000021546	ENSMUSG00000022270
ENSMUSG00000021577	ENSMUSG00000022270
ENSMUSG00000022186	ENSMUSG00000022270
ENSMUSG00000001018	ENSMUSG00000022280
ENSMUSG00000001441	ENSMUSG00000022280
ENSMUSG00000017002	ENSMUSG00000022280
ENSMUSG00000020003	ENSMUSG00000022280
ENSMUSG00000000142	ENSMUSG00000022295
ENSMUSG00000004642	ENSMUSG00000022314
ENSMUSG00000007655	ENSMUSG00000022314
ENSMUSG00000021737	ENSMUSG00000022314
ENSMUSG00000022200	ENSMUSG00000022314
ENSMUSG00000012535	ENSMUSG00000022336
ENSMUSG00000021218	ENSMUSG00000022336
ENSMUSG00000021737	ENSMUSG00000022336
ENSMUSG00000017485	ENSMUSG00000022337
ENSMUSG00000021040	ENSMUSG00000022337
ENSMUSG00000002007	ENSMUSG00000022361
ENSMUSG00000020608	ENSMUSG00000022361
ENSMUSG00000018102	ENSMUSG00000022370
ENSMUSG00000003545	ENSMUSG00000022372
ENSMUSG00000007044	ENSMUSG00000022372
ENSMUSG00000020949	ENSMUSG00000022376
ENSMUSG00000006270	ENSMUSG00000022385
ENSMUSG00000018566	ENSMUSG00000022415
ENSMUSG00000001021	ENSMUSG00000022445
ENSMUSG00000006715	ENSMUSG00000022450
ENSMUSG00000016257	ENSMUSG00000022471
ENSMUSG00000021919	ENSMUSG00000022491
ENSMUSG00000014504	ENSMUSG00000022545
ENSMUSG00000020124	ENSMUSG00000022545
ENSMUSG00000021909	ENSMUSG00000022551
ENSMUSG00000007050	ENSMUSG00000022556
ENSMUSG00000005683	ENSMUSG00000022561
ENSMUSG00000021870	ENSMUSG00000022561
ENSMUSG00000017493	ENSMUSG00000022564
ENSMUSG00000018339	ENSMUSG00000022564
ENSMUSG00000003662	ENSMUSG00000022678
ENSMUSG00000020255	ENSMUSG00000022685
ENSMUSG00000016257	ENSMUSG00000022706
ENSMUSG00000021772	ENSMUSG00000022706
ENSMUSG00000017764	ENSMUSG00000022707
ENSMUSG00000004936	ENSMUSG00000022710
ENSMUSG00000021911	ENSMUSG00000022710
ENSMUSG00000006932	ENSMUSG00000022747
ENSMUSG00000007850	ENSMUSG00000022789
ENSMUSG00000022450	ENSMUSG00000022789
ENSMUSG00000016382	ENSMUSG00000022807
ENSMUSG00000022752	ENSMUSG00000022807
ENSMUSG00000020460	ENSMUSG00000022858
ENSMUSG00000004364	ENSMUSG00000022884
ENSMUSG00000015568	ENSMUSG00000022884
ENSMUSG00000020538	ENSMUSG00000022884
ENSMUSG00000020572	ENSMUSG00000022884
ENSMUSG00000005683	ENSMUSG00000022890
ENSMUSG00000007850	ENSMUSG00000022890
ENSMUSG00000019877	ENSMUSG00000022890
ENSMUSG00000022241	ENSMUSG00000022890
ENSMUSG00000021756	ENSMUSG00000022892
ENSMUSG00000002395	ENSMUSG00000022905
ENSMUSG00000007656	ENSMUSG00000022905
ENSMUSG00000021737	ENSMUSG00000022905
ENSMUSG00000021911	ENSMUSG00000022905
ENSMUSG00000001018	ENSMUSG00000022912
ENSMUSG00000002767	ENSMUSG00000022913
ENSMUSG00000021518	ENSMUSG00000022965
ENSMUSG00000001018	ENSMUSG00000022974
ENSMUSG00000001366	ENSMUSG00000022974
ENSMUSG00000001891	ENSMUSG00000022974
ENSMUSG00000005882	ENSMUSG00000022974
ENSMUSG00000020777	ENSMUSG00000022974
ENSMUSG00000021686	ENSMUSG00000022974
ENSMUSG00000021794	ENSMUSG00000022974
ENSMUSG00000022912	ENSMUSG00000022974
ENSMUSG00000019846	ENSMUSG00000023004
ENSMUSG00000018451	ENSMUSG00000023027
ENSMUSG00000020610	ENSMUSG00000023041
ENSMUSG00000020838	ENSMUSG00000023045
ENSMUSG00000022270	ENSMUSG00000023072
ENSMUSG00000005683	ENSMUSG00000023089
ENSMUSG00000007850	ENSMUSG00000023089
ENSMUSG00000019877	ENSMUSG00000023089
ENSMUSG00000020048	ENSMUSG00000023089
ENSMUSG00000020460	ENSMUSG00000023089
ENSMUSG00000021377	ENSMUSG00000023089
ENSMUSG00000021577	ENSMUSG00000023089
ENSMUSG00000021606	ENSMUSG00000023089
ENSMUSG00000022561	ENSMUSG00000023089
ENSMUSG00000022890	ENSMUSG00000023089
ENSMUSG00000005355	ENSMUSG00000023140
ENSMUSG00000006369	ENSMUSG00000023175
ENSMUSG00000021262	ENSMUSG00000023175
ENSMUSG00000001508	ENSMUSG00000023224
ENSMUSG00000019865	ENSMUSG00000023289
ENSMUSG00000001018	ENSMUSG00000023932
ENSMUSG00000005882	ENSMUSG00000023932
ENSMUSG00000006932	ENSMUSG00000023932
ENSMUSG00000001103	ENSMUSG00000023947
ENSMUSG00000007805	ENSMUSG00000023949
ENSMUSG00000015467	ENSMUSG00000023949
ENSMUSG00000017167	ENSMUSG00000023949
ENSMUSG00000017485	ENSMUSG00000024072
ENSMUSG00000020124	ENSMUSG00000024072
ENSMUSG00000021390	ENSMUSG00000024072
ENSMUSG00000016382	ENSMUSG00000024091
ENSMUSG00000021192	ENSMUSG00000024091
ENSMUSG00000022314	ENSMUSG00000024091
ENSMUSG00000006932	ENSMUSG00000024095
ENSMUSG00000018425	ENSMUSG00000024095
ENSMUSG00000020130	ENSMUSG00000024095
ENSMUSG00000021794	ENSMUSG00000024095
ENSMUSG00000000346	ENSMUSG00000024096
ENSMUSG00000012535	ENSMUSG00000024097
ENSMUSG00000014504	ENSMUSG00000024097
ENSMUSG00000021909	ENSMUSG00000024099
ENSMUSG00000022551	ENSMUSG00000024099
ENSMUSG00000002635	ENSMUSG00000024120
ENSMUSG00000005503	ENSMUSG00000024120
ENSMUSG00000002524	ENSMUSG00000024121
ENSMUSG00000005142	ENSMUSG00000024121
ENSMUSG00000018340	ENSMUSG00000024121
ENSMUSG00000022545	ENSMUSG00000024132
ENSMUSG00000000581	ENSMUSG00000024143
ENSMUSG00000016257	ENSMUSG00000024150
ENSMUSG00000022105	ENSMUSG00000024150
ENSMUSG00000020307	ENSMUSG00000024181
ENSMUSG00000021298	ENSMUSG00000024206
ENSMUSG00000001424	ENSMUSG00000024208
ENSMUSG00000019851	ENSMUSG00000024215
ENSMUSG00000020803	ENSMUSG00000024242
ENSMUSG00000021775	ENSMUSG00000024242
ENSMUSG00000014294	ENSMUSG00000024309
ENSMUSG00000020994	ENSMUSG00000024331
ENSMUSG00000005220	ENSMUSG00000024366
ENSMUSG00000019854	ENSMUSG00000024366
ENSMUSG00000020907	ENSMUSG00000024366
ENSMUSG00000021281	ENSMUSG00000024366
ENSMUSG00000001891	ENSMUSG00000024369
ENSMUSG00000018160	ENSMUSG00000024389
ENSMUSG00000022999	ENSMUSG00000024389
ENSMUSG00000021221	ENSMUSG00000024402
ENSMUSG00000021686	ENSMUSG00000024404
ENSMUSG00000021794	ENSMUSG00000024404
ENSMUSG00000022912	ENSMUSG00000024404
ENSMUSG00000019966	ENSMUSG00000024425
ENSMUSG00000020122	ENSMUSG00000024425
ENSMUSG00000024404	ENSMUSG00000024425
ENSMUSG00000007850	ENSMUSG00000024431
ENSMUSG00000018379	ENSMUSG00000024431
ENSMUSG00000019877	ENSMUSG00000024431
ENSMUSG00000022100	ENSMUSG00000024431
ENSMUSG00000021549	ENSMUSG00000024480
ENSMUSG00000020840	ENSMUSG00000024487
ENSMUSG00000022706	ENSMUSG00000024507
ENSMUSG00000005698	ENSMUSG00000024563
ENSMUSG00000022710	ENSMUSG00000024587
ENSMUSG00000005580	ENSMUSG00000024589
ENSMUSG00000021737	ENSMUSG00000024601
ENSMUSG00000021096	ENSMUSG00000024669
ENSMUSG00000021224	ENSMUSG00000024669
ENSMUSG00000001018	ENSMUSG00000024712
ENSMUSG00000009073	ENSMUSG00000024712
ENSMUSG00000020460	ENSMUSG00000024712
ENSMUSG00000006360	ENSMUSG00000024725
ENSMUSG00000017119	ENSMUSG00000024725
ENSMUSG00000022858	ENSMUSG00000024750
ENSMUSG00000005882	ENSMUSG00000024758
ENSMUSG00000021870	ENSMUSG00000024803
ENSMUSG00000020092	ENSMUSG00000024835
ENSMUSG00000001270	ENSMUSG00000024866
ENSMUSG00000003380	ENSMUSG00000024866
ENSMUSG00000006369	ENSMUSG00000024866
ENSMUSG00000002949	ENSMUSG00000024867
ENSMUSG00000003037	ENSMUSG00000024902
ENSMUSG00000024121	ENSMUSG00000024911
ENSMUSG00000001270	ENSMUSG00000024939
ENSMUSG00000006576	ENSMUSG00000024939
ENSMUSG00000020955	ENSMUSG00000024939
ENSMUSG00000021775	ENSMUSG00000024939
ENSMUSG00000014504	ENSMUSG00000024942
ENSMUSG00000009545	ENSMUSG00000024944
ENSMUSG00000018566	ENSMUSG00000024962
ENSMUSG00000004610	ENSMUSG00000024965
ENSMUSG00000019872	ENSMUSG00000024974
ENSMUSG00000022878	ENSMUSG00000024990
ENSMUSG00000020064	ENSMUSG00000024991
ENSMUSG00000015733	ENSMUSG00000024997
ENSMUSG00000021893	ENSMUSG00000024997
ENSMUSG00000012705	ENSMUSG00000025003
ENSMUSG00000019872	ENSMUSG00000025025
ENSMUSG00000020955	ENSMUSG00000025025
ENSMUSG00000021893	ENSMUSG00000025025
ENSMUSG00000021139	ENSMUSG00000025035
ENSMUSG00000005262	ENSMUSG00000025060
ENSMUSG00000020671	ENSMUSG00000025060
ENSMUSG00000024242	ENSMUSG00000025060
ENSMUSG00000004100	ENSMUSG00000025066
ENSMUSG00000014226	ENSMUSG00000025066
ENSMUSG00000016554	ENSMUSG00000025156
ENSMUSG00000006423	ENSMUSG00000025199
ENSMUSG00000020116	ENSMUSG00000025199
ENSMUSG00000020178	ENSMUSG00000025229
ENSMUSG00000024740	ENSMUSG00000025232
ENSMUSG00000004364	ENSMUSG00000025234
ENSMUSG00000022361	ENSMUSG00000025234
ENSMUSG00000015733	ENSMUSG00000025240
ENSMUSG00000016382	ENSMUSG00000025240
ENSMUSG00000020124	ENSMUSG00000025240
ENSMUSG00000020130	ENSMUSG00000025240
ENSMUSG00000020849	ENSMUSG00000025240
ENSMUSG00000021139	ENSMUSG00000025240
ENSMUSG00000021270	ENSMUSG00000025240
ENSMUSG00000021737	ENSMUSG00000025240
ENSMUSG00000021774	ENSMUSG00000025240
ENSMUSG00000021816	ENSMUSG00000025240
ENSMUSG00000022807	ENSMUSG00000025240
ENSMUSG00000024091	ENSMUSG00000025240
ENSMUSG00000021281	ENSMUSG00000025280
ENSMUSG00000021577	ENSMUSG00000025280
ENSMUSG00000023089	ENSMUSG00000025280
ENSMUSG00000019988	ENSMUSG00000025326
ENSMUSG00000001833	ENSMUSG00000025330
ENSMUSG00000021595	ENSMUSG00000025337
ENSMUSG00000022912	ENSMUSG00000025337
ENSMUSG00000001424	ENSMUSG00000025371
ENSMUSG00000006423	ENSMUSG00000025386
ENSMUSG00000022808	ENSMUSG00000025407
ENSMUSG00000018428	ENSMUSG00000025417
ENSMUSG00000015476	ENSMUSG00000025425
ENSMUSG00000020844	ENSMUSG00000025425
ENSMUSG00000022824	ENSMUSG00000025425
ENSMUSG00000001366	ENSMUSG00000025465
ENSMUSG00000001891	ENSMUSG00000025465
ENSMUSG00000002949	ENSMUSG00000025465
ENSMUSG00000005220	ENSMUSG00000025465
ENSMUSG00000019899	ENSMUSG00000025465
ENSMUSG00000020124	ENSMUSG00000025465
ENSMUSG00000020457	ENSMUSG00000025465
ENSMUSG00000020777	ENSMUSG00000025465
ENSMUSG00000021270	ENSMUSG00000025465
ENSMUSG00000021390	ENSMUSG00000025465
ENSMUSG00000021477	ENSMUSG00000025465
ENSMUSG00000021686	ENSMUSG00000025465
ENSMUSG00000022186	ENSMUSG00000025465
ENSMUSG00000022974	ENSMUSG00000025465
ENSMUSG00000025425	ENSMUSG00000025473
ENSMUSG00000018566	ENSMUSG00000025486
ENSMUSG00000019578	ENSMUSG00000025492
ENSMUSG00000003435	ENSMUSG00000025509
ENSMUSG00000008136	ENSMUSG00000025509
ENSMUSG00000022817	ENSMUSG00000025509
ENSMUSG00000019846	ENSMUSG00000025534
ENSMUSG00000004460	ENSMUSG00000025537
ENSMUSG00000008892	ENSMUSG00000025613
ENSMUSG00000019877	ENSMUSG00000025613
ENSMUSG00000020361	ENSMUSG00000025613
ENSMUSG00000020570	ENSMUSG00000025613
ENSMUSG00000021040	ENSMUSG00000025613
ENSMUSG00000002524	ENSMUSG00000025728
ENSMUSG00000001418	ENSMUSG00000025757
ENSMUSG00000001473	ENSMUSG00000025757
ENSMUSG00000025003	ENSMUSG00000025789
ENSMUSG00000021737	ENSMUSG00000025809
ENSMUSG00000020460	ENSMUSG00000025810
ENSMUSG00000020916	ENSMUSG00000025855
ENSMUSG00000001418	ENSMUSG00000025857
ENSMUSG00000002395	ENSMUSG00000025862
ENSMUSG00000005312	ENSMUSG00000025862
ENSMUSG00000006932	ENSMUSG00000025862
ENSMUSG00000020978	ENSMUSG00000025862
ENSMUSG00000022905	ENSMUSG00000025862
ENSMUSG00000024431	ENSMUSG00000025862
ENSMUSG00000005355	ENSMUSG00000025905
ENSMUSG00000020003	ENSMUSG00000025917
ENSMUSG00000024425	ENSMUSG00000025935
ENSMUSG00000022450	ENSMUSG00000025950
ENSMUSG00000015568	ENSMUSG00000025968
ENSMUSG00000019797	ENSMUSG00000025971
ENSMUSG00000021951	ENSMUSG00000025971
ENSMUSG00000001833	ENSMUSG00000025982
ENSMUSG00000020572	ENSMUSG00000026021
ENSMUSG00000021520	ENSMUSG00000026032
ENSMUSG00000000131	ENSMUSG00000026034
ENSMUSG00000022198	ENSMUSG00000026034
ENSMUSG00000001270	ENSMUSG00000026042
ENSMUSG00000001506	ENSMUSG00000026042
ENSMUSG00000001506	ENSMUSG00000026043
ENSMUSG00000018593	ENSMUSG00000026043
ENSMUSG00000026042	ENSMUSG00000026043
ENSMUSG00000007656	ENSMUSG00000026078
ENSMUSG00000005034	ENSMUSG00000026095
ENSMUSG00000016554	ENSMUSG00000026095
ENSMUSG00000018848	ENSMUSG00000026095
ENSMUSG00000020840	ENSMUSG00000026095
ENSMUSG00000022280	ENSMUSG00000026095
ENSMUSG00000015243	ENSMUSG00000026107
ENSMUSG00000018425	ENSMUSG00000026107
ENSMUSG00000020130	ENSMUSG00000026107
ENSMUSG00000020134	ENSMUSG00000026107
ENSMUSG00000021040	ENSMUSG00000026107
ENSMUSG00000025240	ENSMUSG00000026107
ENSMUSG00000022385	ENSMUSG00000026147
ENSMUSG00000024098	ENSMUSG00000026159
ENSMUSG00000021950	ENSMUSG00000026177
ENSMUSG00000024404	ENSMUSG00000026177
ENSMUSG00000002320	ENSMUSG00000026223
ENSMUSG00000022561	ENSMUSG00000026223
ENSMUSG00000024835	ENSMUSG00000026223
ENSMUSG00000020572	ENSMUSG00000026234
ENSMUSG00000021611	ENSMUSG00000026237
ENSMUSG00000021611	ENSMUSG00000026303
ENSMUSG00000021675	ENSMUSG00000026303
ENSMUSG00000026147	ENSMUSG00000026303
ENSMUSG00000026237	ENSMUSG00000026303
ENSMUSG00000004771	ENSMUSG00000026341
ENSMUSG00000015733	ENSMUSG00000026341
ENSMUSG00000016382	ENSMUSG00000026341
ENSMUSG00000018102	ENSMUSG00000026341
ENSMUSG00000024538	ENSMUSG00000026341
ENSMUSG00000025240	ENSMUSG00000026341
ENSMUSG00000026107	ENSMUSG00000026341
ENSMUSG00000001525	ENSMUSG00000026353
ENSMUSG00000001891	ENSMUSG00000026353
ENSMUSG00000004364	ENSMUSG00000026353
ENSMUSG00000012535	ENSMUSG00000026353
ENSMUSG00000017721	ENSMUSG00000026353
ENSMUSG00000020124	ENSMUSG00000026353
ENSMUSG00000020570	ENSMUSG00000026353
ENSMUSG00000021270	ENSMUSG00000026353
ENSMUSG00000021390	ENSMUSG00000026353
ENSMUSG00000021870	ENSMUSG00000026353
ENSMUSG00000024072	ENSMUSG00000026353
ENSMUSG00000024803	ENSMUSG00000026353
ENSMUSG00000025465	ENSMUSG00000026353
ENSMUSG00000000078	ENSMUSG00000026393
ENSMUSG00000001441	ENSMUSG00000026393
ENSMUSG00000018379	ENSMUSG00000026393
ENSMUSG00000024431	ENSMUSG00000026393
ENSMUSG00000013701	ENSMUSG00000026414
ENSMUSG00000018893	ENSMUSG00000026414
ENSMUSG00000021520	ENSMUSG00000026414
ENSMUSG00000022553	ENSMUSG00000026437
ENSMUSG00000021611	ENSMUSG00000026452
ENSMUSG00000005447	ENSMUSG00000026464
ENSMUSG00000026117	ENSMUSG00000026509
ENSMUSG00000007041	ENSMUSG00000026547
ENSMUSG00000015094	ENSMUSG00000026547
ENSMUSG00000020869	ENSMUSG00000026547
ENSMUSG00000014313	ENSMUSG00000026568
ENSMUSG00000025425	ENSMUSG00000026580
ENSMUSG00000000605	ENSMUSG00000026585
ENSMUSG00000013160	ENSMUSG00000026585
ENSMUSG00000019872	ENSMUSG00000026585
ENSMUSG00000021390	ENSMUSG00000026585
ENSMUSG00000020572	ENSMUSG00000026586
ENSMUSG00000021911	ENSMUSG00000026586
ENSMUSG00000020122	ENSMUSG00000026615
ENSMUSG00000020650	ENSMUSG00000026615
ENSMUSG00000015961	ENSMUSG00000026641
ENSMUSG00000005220	ENSMUSG00000026664
ENSMUSG00000020955	ENSMUSG00000026664
ENSMUSG00000022186	ENSMUSG00000026664
ENSMUSG00000024150	ENSMUSG00000026664
ENSMUSG00000025465	ENSMUSG00000026664
ENSMUSG00000025968	ENSMUSG00000026664
ENSMUSG00000005892	ENSMUSG00000026687
ENSMUSG00000020451	ENSMUSG00000026712
ENSMUSG00000025280	ENSMUSG00000026739
ENSMUSG00000022336	ENSMUSG00000026740
ENSMUSG00000023348	ENSMUSG00000026775
ENSMUSG00000001281	ENSMUSG00000026818
ENSMUSG00000007805	ENSMUSG00000026818
ENSMUSG00000025425	ENSMUSG00000026818
ENSMUSG00000025971	ENSMUSG00000026820
ENSMUSG00000001506	ENSMUSG00000026837
ENSMUSG00000002129	ENSMUSG00000026837
ENSMUSG00000023460	ENSMUSG00000026837
ENSMUSG00000026042	ENSMUSG00000026837
ENSMUSG00000012535	ENSMUSG00000026864
ENSMUSG00000020782	ENSMUSG00000026864
ENSMUSG00000021870	ENSMUSG00000026864
ENSMUSG00000002524	ENSMUSG00000026878
ENSMUSG00000025156	ENSMUSG00000026883
ENSMUSG00000002007	ENSMUSG00000026895
ENSMUSG00000022013	ENSMUSG00000026895
ENSMUSG00000001521	ENSMUSG00000026914
ENSMUSG00000016257	ENSMUSG00000026914
ENSMUSG00000016382	ENSMUSG00000026914
ENSMUSG00000020361	ENSMUSG00000026914
ENSMUSG00000021040	ENSMUSG00000026914
ENSMUSG00000024601	ENSMUSG00000026914
ENSMUSG00000025240	ENSMUSG00000026914
ENSMUSG00000026021	ENSMUSG00000026914
ENSMUSG00000026341	ENSMUSG00000026914
ENSMUSG00000018623	ENSMUSG00000026919
ENSMUSG00000020325	ENSMUSG00000026930
ENSMUSG00000020122	ENSMUSG00000026976
ENSMUSG00000022742	ENSMUSG00000026991
ENSMUSG00000026526	ENSMUSG00000026991
ENSMUSG00000015733	ENSMUSG00000027002
ENSMUSG00000016257	ENSMUSG00000027002
ENSMUSG00000018102	ENSMUSG00000027002
ENSMUSG00000020130	ENSMUSG00000027002
ENSMUSG00000024150	ENSMUSG00000027002
ENSMUSG00000026341	ENSMUSG00000027002
ENSMUSG00000026914	ENSMUSG00000027002
ENSMUSG00000006442	ENSMUSG00000027006
ENSMUSG00000006567	ENSMUSG00000027006
ENSMUSG00000020124	ENSMUSG00000027018
ENSMUSG00000024487	ENSMUSG00000027018
ENSMUSG00000025234	ENSMUSG00000027018
ENSMUSG00000002496	ENSMUSG00000027091
ENSMUSG00000023072	ENSMUSG00000027091
ENSMUSG00000024425	ENSMUSG00000027091
ENSMUSG00000009549	ENSMUSG00000027099
ENSMUSG00000002633	ENSMUSG00000027120
ENSMUSG00000000340	ENSMUSG00000027177
ENSMUSG00000007850	ENSMUSG00000027177
ENSMUSG00000018379	ENSMUSG00000027177
ENSMUSG00000025060	ENSMUSG00000027177
ENSMUSG00000015733	ENSMUSG00000027184
ENSMUSG00000016382	ENSMUSG00000027184
ENSMUSG00000021911	ENSMUSG00000027184
ENSMUSG00000025240	ENSMUSG00000027184
ENSMUSG00000026021	ENSMUSG00000027184
ENSMUSG00000026341	ENSMUSG00000027184
ENSMUSG00000026914	ENSMUSG00000027184
ENSMUSG00000014226	ENSMUSG00000027187
ENSMUSG00000020386	ENSMUSG00000027187
ENSMUSG00000020044	ENSMUSG00000027204
ENSMUSG00000026043	ENSMUSG00000027204
ENSMUSG00000001056	ENSMUSG00000027230
ENSMUSG00000009487	ENSMUSG00000027230
ENSMUSG00000012705	ENSMUSG00000027230
ENSMUSG00000020849	ENSMUSG00000027236
ENSMUSG00000022752	ENSMUSG00000027236
ENSMUSG00000006818	ENSMUSG00000027245
ENSMUSG00000019797	ENSMUSG00000027245
ENSMUSG00000020843	ENSMUSG00000027305
ENSMUSG00000021390	ENSMUSG00000027305
ENSMUSG00000021772	ENSMUSG00000027305
ENSMUSG00000022234	ENSMUSG00000027341
ENSMUSG00000024537	ENSMUSG00000027341
ENSMUSG00000020116	ENSMUSG00000027342
ENSMUSG00000004038	ENSMUSG00000027368
ENSMUSG00000015467	ENSMUSG00000027368
ENSMUSG00000022361	ENSMUSG00000027419
ENSMUSG00000026043	ENSMUSG00000027435
ENSMUSG00000000753	ENSMUSG00000027447
ENSMUSG00000010830	ENSMUSG00000027447
ENSMUSG00000022193	ENSMUSG00000027447
ENSMUSG00000005220	ENSMUSG00000027452
ENSMUSG00000020777	ENSMUSG00000027452
ENSMUSG00000020955	ENSMUSG00000027452
ENSMUSG00000021134	ENSMUSG00000027452
ENSMUSG00000021577	ENSMUSG00000027452
ENSMUSG00000022124	ENSMUSG00000027452
ENSMUSG00000022186	ENSMUSG00000027452
ENSMUSG00000022270	ENSMUSG00000027452
ENSMUSG00000023072	ENSMUSG00000027452
ENSMUSG00000025025	ENSMUSG00000027452
ENSMUSG00000025465	ENSMUSG00000027452
ENSMUSG00000025968	ENSMUSG00000027452
ENSMUSG00000026664	ENSMUSG00000027452
ENSMUSG00000026820	ENSMUSG00000027452
ENSMUSG00000024866	ENSMUSG00000027488
ENSMUSG00000025511	ENSMUSG00000027488
ENSMUSG00000008892	ENSMUSG00000027499
ENSMUSG00000016382	ENSMUSG00000027499
ENSMUSG00000016529	ENSMUSG00000027499
ENSMUSG00000020283	ENSMUSG00000027499
ENSMUSG00000020570	ENSMUSG00000027499
ENSMUSG00000021774	ENSMUSG00000027499
ENSMUSG00000025240	ENSMUSG00000027499
ENSMUSG00000022555	ENSMUSG00000027509
ENSMUSG00000002227	ENSMUSG00000027524
ENSMUSG00000002496	ENSMUSG00000027540
ENSMUSG00000017756	ENSMUSG00000027540
ENSMUSG00000025234	ENSMUSG00000027540
ENSMUSG00000002957	ENSMUSG00000027546
ENSMUSG00000021149	ENSMUSG00000027546
ENSMUSG00000006567	ENSMUSG00000027556
ENSMUSG00000025980	ENSMUSG00000027584
ENSMUSG00000005553	ENSMUSG00000027596
ENSMUSG00000024669	ENSMUSG00000027596
ENSMUSG00000024327	ENSMUSG00000027613
ENSMUSG00000001018	ENSMUSG00000027618
ENSMUSG00000001366	ENSMUSG00000027618
ENSMUSG00000001891	ENSMUSG00000027618
ENSMUSG00000002949	ENSMUSG00000027618
ENSMUSG00000005882	ENSMUSG00000027618
ENSMUSG00000006932	ENSMUSG00000027618
ENSMUSG00000007850	ENSMUSG00000027618
ENSMUSG00000009073	ENSMUSG00000027618
ENSMUSG00000016921	ENSMUSG00000027618
ENSMUSG00000017119	ENSMUSG00000027618
ENSMUSG00000018287	ENSMUSG00000027618
ENSMUSG00000018379	ENSMUSG00000027618
ENSMUSG00000018848	ENSMUSG00000027618
ENSMUSG00000019872	ENSMUSG00000027618
ENSMUSG00000020460	ENSMUSG00000027618
ENSMUSG00000020777	ENSMUSG00000027618
ENSMUSG00000021149	ENSMUSG00000027618
ENSMUSG00000021686	ENSMUSG00000027618
ENSMUSG00000023932	ENSMUSG00000027618
ENSMUSG00000005503	ENSMUSG00000027620
ENSMUSG00000016559	ENSMUSG00000027620
ENSMUSG00000024120	ENSMUSG00000027620
ENSMUSG00000020610	ENSMUSG00000027637
ENSMUSG00000001247	ENSMUSG00000027643
ENSMUSG00000024242	ENSMUSG00000027643
ENSMUSG00000022124	ENSMUSG00000027665
ENSMUSG00000027452	ENSMUSG00000027665
ENSMUSG00000015016	ENSMUSG00000027668
ENSMUSG00000024242	ENSMUSG00000027668
ENSMUSG00000025060	ENSMUSG00000027668
ENSMUSG00000004771	ENSMUSG00000027750
ENSMUSG00000004328	ENSMUSG00000027855
ENSMUSG00000025025	ENSMUSG00000027881
ENSMUSG00000025407	ENSMUSG00000027881
ENSMUSG00000026511	ENSMUSG00000027881
ENSMUSG00000020459	ENSMUSG00000027900
ENSMUSG00000023571	ENSMUSG00000027900
ENSMUSG00000000753	ENSMUSG00000027907
ENSMUSG00000024327	ENSMUSG00000027907
ENSMUSG00000026547	ENSMUSG00000027907
ENSMUSG00000018379	ENSMUSG00000027937
ENSMUSG00000021794	ENSMUSG00000027937
ENSMUSG00000019966	ENSMUSG00000027950
ENSMUSG00000012848	ENSMUSG00000027953
ENSMUSG00000005469	ENSMUSG00000027968
ENSMUSG00000027668	ENSMUSG00000027968
ENSMUSG00000004535	ENSMUSG00000027984
ENSMUSG00000020955	ENSMUSG00000027985
ENSMUSG00000024359	ENSMUSG00000027985
ENSMUSG00000020283	ENSMUSG00000028012
ENSMUSG00000026701	ENSMUSG00000028013
ENSMUSG00000019210	ENSMUSG00000028029
ENSMUSG00000007656	ENSMUSG00000028035
ENSMUSG00000020124	ENSMUSG00000028035
ENSMUSG00000021270	ENSMUSG00000028035
ENSMUSG00000021870	ENSMUSG00000028035
ENSMUSG00000027849	ENSMUSG00000028040
ENSMUSG00000004100	ENSMUSG00000028042
ENSMUSG00000022971	ENSMUSG00000028049
ENSMUSG00000024669	ENSMUSG00000028051
ENSMUSG00000026234	ENSMUSG00000028053
ENSMUSG00000002496	ENSMUSG00000028063
ENSMUSG00000002524	ENSMUSG00000028063
ENSMUSG00000005514	ENSMUSG00000028063
ENSMUSG00000017756	ENSMUSG00000028063
ENSMUSG00000021910	ENSMUSG00000028063
ENSMUSG00000022437	ENSMUSG00000028063
ENSMUSG00000024597	ENSMUSG00000028071
ENSMUSG00000019854	ENSMUSG00000028080
ENSMUSG00000022361	ENSMUSG00000028080
ENSMUSG00000025326	ENSMUSG00000028080
ENSMUSG00000005469	ENSMUSG00000028081
ENSMUSG00000020460	ENSMUSG00000028081
ENSMUSG00000025060	ENSMUSG00000028081
ENSMUSG00000018379	ENSMUSG00000028086
ENSMUSG00000019966	ENSMUSG00000028086
ENSMUSG00000020048	ENSMUSG00000028086
ENSMUSG00000020460	ENSMUSG00000028086
ENSMUSG00000021477	ENSMUSG00000028086
ENSMUSG00000023089	ENSMUSG00000028086
ENSMUSG00000024431	ENSMUSG00000028086
ENSMUSG00000014226	ENSMUSG00000028127
ENSMUSG00000020124	ENSMUSG00000028127
ENSMUSG00000020570	ENSMUSG00000028127
ENSMUSG00000020572	ENSMUSG00000028127
ENSMUSG00000024097	ENSMUSG00000028127
ENSMUSG00000025980	ENSMUSG00000028127
ENSMUSG00000027452	ENSMUSG00000028128
ENSMUSG00000022337	ENSMUSG00000028138
ENSMUSG00000004364	ENSMUSG00000028140
ENSMUSG00000026526	ENSMUSG00000028149
ENSMUSG00000001270	ENSMUSG00000028161
ENSMUSG00000005262	ENSMUSG00000028161
ENSMUSG00000016559	ENSMUSG00000028161
ENSMUSG00000020671	ENSMUSG00000028161
ENSMUSG00000025060	ENSMUSG00000028161
ENSMUSG00000026393	ENSMUSG00000028161
ENSMUSG00000026991	ENSMUSG00000028161
ENSMUSG00000028081	ENSMUSG00000028161
ENSMUSG00000012535	ENSMUSG00000028180
ENSMUSG00000022010	ENSMUSG00000028180
ENSMUSG00000022378	ENSMUSG00000028233
ENSMUSG00000028127	ENSMUSG00000028247
ENSMUSG00000011884	ENSMUSG00000028271
ENSMUSG00000025780	ENSMUSG00000028282
ENSMUSG00000026464	ENSMUSG00000028282
ENSMUSG00000004364	ENSMUSG00000028284
ENSMUSG00000012535	ENSMUSG00000028284
ENSMUSG00000019917	ENSMUSG00000028284
ENSMUSG00000025234	ENSMUSG00000028284
ENSMUSG00000025240	ENSMUSG00000028284
ENSMUSG00000006932	ENSMUSG00000028292
ENSMUSG00000021116	ENSMUSG00000028292
ENSMUSG00000022280	ENSMUSG00000028309
ENSMUSG00000024081	ENSMUSG00000028333
ENSMUSG00000024758	ENSMUSG00000028333
ENSMUSG00000026393	ENSMUSG00000028333
ENSMUSG00000026585	ENSMUSG00000028333
ENSMUSG00000028161	ENSMUSG00000028333
ENSMUSG00000026042	ENSMUSG00000028339
ENSMUSG00000020283	ENSMUSG00000028367
ENSMUSG00000027809	ENSMUSG00000028383
ENSMUSG00000027900	ENSMUSG00000028383
ENSMUSG00000021033	ENSMUSG00000028393
ENSMUSG00000021951	ENSMUSG00000028393
ENSMUSG00000015568	ENSMUSG00000028405
ENSMUSG00000022270	ENSMUSG00000028405
ENSMUSG00000026664	ENSMUSG00000028405
ENSMUSG00000024601	ENSMUSG00000028410
ENSMUSG00000025240	ENSMUSG00000028410
ENSMUSG00000026341	ENSMUSG00000028410
ENSMUSG00000026914	ENSMUSG00000028410
ENSMUSG00000026492	ENSMUSG00000028416
ENSMUSG00000018379	ENSMUSG00000028530
ENSMUSG00000021477	ENSMUSG00000028530
ENSMUSG00000021686	ENSMUSG00000028530
ENSMUSG00000026393	ENSMUSG00000028530
ENSMUSG00000026634	ENSMUSG00000028530
ENSMUSG00000024480	ENSMUSG00000028557
ENSMUSG00000025980	ENSMUSG00000028560
ENSMUSG00000022971	ENSMUSG00000028583
ENSMUSG00000020869	ENSMUSG00000028597
ENSMUSG00000018417	ENSMUSG00000028609
ENSMUSG00000021239	ENSMUSG00000028626
ENSMUSG00000020955	ENSMUSG00000028633
ENSMUSG00000024120	ENSMUSG00000028633
ENSMUSG00000024242	ENSMUSG00000028633
ENSMUSG00000027452	ENSMUSG00000028633
ENSMUSG00000027620	ENSMUSG00000028633
ENSMUSG00000027668	ENSMUSG00000028633
ENSMUSG00000006215	ENSMUSG00000028639
ENSMUSG00000022558	ENSMUSG00000028639
ENSMUSG00000002104	ENSMUSG00000028645
ENSMUSG00000002496	ENSMUSG00000028645
ENSMUSG00000005220	ENSMUSG00000028645
ENSMUSG00000005514	ENSMUSG00000028645
ENSMUSG00000006369	ENSMUSG00000028645
ENSMUSG00000013160	ENSMUSG00000028645
ENSMUSG00000021477	ENSMUSG00000028645
ENSMUSG00000028063	ENSMUSG00000028645
ENSMUSG00000022912	ENSMUSG00000028646
ENSMUSG00000001249	ENSMUSG00000028648
ENSMUSG00000024143	ENSMUSG00000028649
ENSMUSG00000026034	ENSMUSG00000028669
ENSMUSG00000027849	ENSMUSG00000028669
ENSMUSG00000018858	ENSMUSG00000028670
ENSMUSG00000025158	ENSMUSG00000028670
ENSMUSG00000022665	ENSMUSG00000028673
ENSMUSG00000016382	ENSMUSG00000028675
ENSMUSG00000025240	ENSMUSG00000028675
ENSMUSG00000026341	ENSMUSG00000028675
ENSMUSG00000028649	ENSMUSG00000028675
ENSMUSG00000006932	ENSMUSG00000028691
ENSMUSG00000021893	ENSMUSG00000028691
ENSMUSG00000024095	ENSMUSG00000028691
ENSMUSG00000026095	ENSMUSG00000028691
ENSMUSG00000028140	ENSMUSG00000028691
ENSMUSG00000018425	ENSMUSG00000028696
ENSMUSG00000021816	ENSMUSG00000028706
ENSMUSG00000022905	ENSMUSG00000028706
ENSMUSG00000025809	ENSMUSG00000028706
ENSMUSG00000025425	ENSMUSG00000028716
ENSMUSG00000006476	ENSMUSG00000028719
ENSMUSG00000024875	ENSMUSG00000028743
ENSMUSG00000018893	ENSMUSG00000028773
ENSMUSG00000020840	ENSMUSG00000028788
ENSMUSG00000022361	ENSMUSG00000028788
ENSMUSG00000022789	ENSMUSG00000028788
ENSMUSG00000028080	ENSMUSG00000028788
ENSMUSG00000002279	ENSMUSG00000028793
ENSMUSG00000017756	ENSMUSG00000028793
ENSMUSG00000021737	ENSMUSG00000028796
ENSMUSG00000021794	ENSMUSG00000028796
ENSMUSG00000021911	ENSMUSG00000028796
ENSMUSG00000016921	ENSMUSG00000028797
ENSMUSG00000027665	ENSMUSG00000028809
ENSMUSG00000024045	ENSMUSG00000028811
ENSMUSG00000026634	ENSMUSG00000028821
ENSMUSG00000025862	ENSMUSG00000028833
ENSMUSG00000022270	ENSMUSG00000028849
ENSMUSG00000025968	ENSMUSG00000028849
ENSMUSG00000003051	ENSMUSG00000028874
ENSMUSG00000022057	ENSMUSG00000028874
ENSMUSG00000025425	ENSMUSG00000028874
ENSMUSG00000001018	ENSMUSG00000028879
ENSMUSG00000001891	ENSMUSG00000028879
ENSMUSG00000002496	ENSMUSG00000028879
ENSMUSG00000006932	ENSMUSG00000028879
ENSMUSG00000009549	ENSMUSG00000028879
ENSMUSG00000021686	ENSMUSG00000028879
ENSMUSG00000021794	ENSMUSG00000028879
ENSMUSG00000022100	ENSMUSG00000028879
ENSMUSG00000022610	ENSMUSG00000028879
ENSMUSG00000024404	ENSMUSG00000028879
ENSMUSG00000027618	ENSMUSG00000028879
ENSMUSG00000019066	ENSMUSG00000028896
ENSMUSG00000003099	ENSMUSG00000028906
ENSMUSG00000028776	ENSMUSG00000028906
ENSMUSG00000022615	ENSMUSG00000028911
ENSMUSG00000026580	ENSMUSG00000028932
ENSMUSG00000023175	ENSMUSG00000028962
ENSMUSG00000021033	ENSMUSG00000028964
ENSMUSG00000028609	ENSMUSG00000029012
ENSMUSG00000023004	ENSMUSG00000029050
ENSMUSG00000026269	ENSMUSG00000029050
ENSMUSG00000028833	ENSMUSG00000029050
ENSMUSG00000006050	ENSMUSG00000029066
ENSMUSG00000005892	ENSMUSG00000029075
ENSMUSG00000022391	ENSMUSG00000029096
ENSMUSG00000022272	ENSMUSG00000029102
ENSMUSG00000012848	ENSMUSG00000029111
ENSMUSG00000024026	ENSMUSG00000029128
ENSMUSG00000000708	ENSMUSG00000029145
ENSMUSG00000002147	ENSMUSG00000029145
ENSMUSG00000005566	ENSMUSG00000029145
ENSMUSG00000006205	ENSMUSG00000029145
ENSMUSG00000006369	ENSMUSG00000029145
ENSMUSG00000007850	ENSMUSG00000029145
ENSMUSG00000018379	ENSMUSG00000029145
ENSMUSG00000021477	ENSMUSG00000029145
ENSMUSG00000022551	ENSMUSG00000029145
ENSMUSG00000025465	ENSMUSG00000029145
ENSMUSG00000026585	ENSMUSG00000029145
ENSMUSG00000028063	ENSMUSG00000029145
ENSMUSG00000028086	ENSMUSG00000029145
ENSMUSG00000028420	ENSMUSG00000029145
ENSMUSG00000028645	ENSMUSG00000029145
ENSMUSG00000002767	ENSMUSG00000029146
ENSMUSG00000015476	ENSMUSG00000029151
ENSMUSG00000019797	ENSMUSG00000029152
ENSMUSG00000025971	ENSMUSG00000029152
ENSMUSG00000001366	ENSMUSG00000029156
ENSMUSG00000002949	ENSMUSG00000029156
ENSMUSG00000005882	ENSMUSG00000029156
ENSMUSG00000006932	ENSMUSG00000029156
ENSMUSG00000007850	ENSMUSG00000029156
ENSMUSG00000009073	ENSMUSG00000029156
ENSMUSG00000009549	ENSMUSG00000029156
ENSMUSG00000010047	ENSMUSG00000029156
ENSMUSG00000014313	ENSMUSG00000029156
ENSMUSG00000018379	ENSMUSG00000029156
ENSMUSG00000020460	ENSMUSG00000029156
ENSMUSG00000021686	ENSMUSG00000029156
ENSMUSG00000021794	ENSMUSG00000029156
ENSMUSG00000022974	ENSMUSG00000029156
ENSMUSG00000023932	ENSMUSG00000029156
ENSMUSG00000027177	ENSMUSG00000029156
ENSMUSG00000027618	ENSMUSG00000029156
ENSMUSG00000028609	ENSMUSG00000029156
ENSMUSG00000028719	ENSMUSG00000029156
ENSMUSG00000028879	ENSMUSG00000029156
ENSMUSG00000027204	ENSMUSG00000029167
ENSMUSG00000028788	ENSMUSG00000029199
ENSMUSG00000019464	ENSMUSG00000029280
ENSMUSG00000005262	ENSMUSG00000029328
ENSMUSG00000017723	ENSMUSG00000029328
ENSMUSG00000020949	ENSMUSG00000029328
ENSMUSG00000027620	ENSMUSG00000029328
ENSMUSG00000027706	ENSMUSG00000029328
ENSMUSG00000013701	ENSMUSG00000029338
ENSMUSG00000028416	ENSMUSG00000029338
ENSMUSG00000003644	ENSMUSG00000029363
ENSMUSG00000021737	ENSMUSG00000029385
ENSMUSG00000022982	ENSMUSG00000029432
ENSMUSG00000026879	ENSMUSG00000029455
ENSMUSG00000028633	ENSMUSG00000029455
ENSMUSG00000000078	ENSMUSG00000029469
ENSMUSG00000005220	ENSMUSG00000029469
ENSMUSG00000020955	ENSMUSG00000029469
ENSMUSG00000021281	ENSMUSG00000029469
ENSMUSG00000021577	ENSMUSG00000029469
ENSMUSG00000022270	ENSMUSG00000029469
ENSMUSG00000024366	ENSMUSG00000029469
ENSMUSG00000025280	ENSMUSG00000029469
ENSMUSG00000025465	ENSMUSG00000029469
ENSMUSG00000025968	ENSMUSG00000029469
ENSMUSG00000026664	ENSMUSG00000029469
ENSMUSG00000027452	ENSMUSG00000029469
ENSMUSG00000028086	ENSMUSG00000029469
ENSMUSG00000028128	ENSMUSG00000029469
ENSMUSG00000005220	ENSMUSG00000029499
ENSMUSG00000020955	ENSMUSG00000029499
ENSMUSG00000021595	ENSMUSG00000029499
ENSMUSG00000021772	ENSMUSG00000029499
ENSMUSG00000022186	ENSMUSG00000029499
ENSMUSG00000025465	ENSMUSG00000029499
ENSMUSG00000026664	ENSMUSG00000029499
ENSMUSG00000027452	ENSMUSG00000029499
ENSMUSG00000028633	ENSMUSG00000029499
ENSMUSG00000020916	ENSMUSG00000029522
ENSMUSG00000028906	ENSMUSG00000029522
ENSMUSG00000020130	ENSMUSG00000029569
ENSMUSG00000021236	ENSMUSG00000029569
ENSMUSG00000025240	ENSMUSG00000029569
ENSMUSG00000028180	ENSMUSG00000029569
ENSMUSG00000005864	ENSMUSG00000029576
ENSMUSG00000005220	ENSMUSG00000029617
ENSMUSG00000016257	ENSMUSG00000029617
ENSMUSG00000020955	ENSMUSG00000029617
ENSMUSG00000022186	ENSMUSG00000029617
ENSMUSG00000025465	ENSMUSG00000029617
ENSMUSG00000026664	ENSMUSG00000029617
ENSMUSG00000001018	ENSMUSG00000029635
ENSMUSG00000001380	ENSMUSG00000029635
ENSMUSG00000009073	ENSMUSG00000029635
ENSMUSG00000013160	ENSMUSG00000029635
ENSMUSG00000021686	ENSMUSG00000029635
ENSMUSG00000022124	ENSMUSG00000029635
ENSMUSG00000024712	ENSMUSG00000029635
ENSMUSG00000025025	ENSMUSG00000029635
ENSMUSG00000027618	ENSMUSG00000029635
ENSMUSG00000027849	ENSMUSG00000029635
ENSMUSG00000028879	ENSMUSG00000029635
ENSMUSG00000020283	ENSMUSG00000029649
ENSMUSG00000014226	ENSMUSG00000029657
ENSMUSG00000026626	ENSMUSG00000029657
ENSMUSG00000025003	ENSMUSG00000029674
ENSMUSG00000018425	ENSMUSG00000029681
ENSMUSG00000021109	ENSMUSG00000029686
ENSMUSG00000021149	ENSMUSG00000029686
ENSMUSG00000027546	ENSMUSG00000029686
ENSMUSG00000023460	ENSMUSG00000029687
ENSMUSG00000020871	ENSMUSG00000029712
ENSMUSG00000002524	ENSMUSG00000029713
ENSMUSG00000003166	ENSMUSG00000029713
ENSMUSG00000005566	ENSMUSG00000029713
ENSMUSG00000018340	ENSMUSG00000029713
ENSMUSG00000019432	ENSMUSG00000029713
ENSMUSG00000024121	ENSMUSG00000029713
ENSMUSG00000024740	ENSMUSG00000029713
ENSMUSG00000029472	ENSMUSG00000029713
ENSMUSG00000000753	ENSMUSG00000029718
ENSMUSG00000001025	ENSMUSG00000029718
ENSMUSG00000001493	ENSMUSG00000029718
ENSMUSG00000016256	ENSMUSG00000029718
ENSMUSG00000027907	ENSMUSG00000029718
ENSMUSG00000001763	ENSMUSG00000029767
ENSMUSG00000001158	ENSMUSG00000029776
ENSMUSG00000024694	ENSMUSG00000029776
ENSMUSG00000020869	ENSMUSG00000029777
ENSMUSG00000027637	ENSMUSG00000029777
ENSMUSG00000019872	ENSMUSG00000029781
ENSMUSG00000021756	ENSMUSG00000029781
ENSMUSG00000023367	ENSMUSG00000029810
ENSMUSG00000026815	ENSMUSG00000029811
ENSMUSG00000029674	ENSMUSG00000029811
ENSMUSG00000028051	ENSMUSG00000029819
ENSMUSG00000014226	ENSMUSG00000029911
ENSMUSG00000016382	ENSMUSG00000029911
ENSMUSG00000019948	ENSMUSG00000029911
ENSMUSG00000020149	ENSMUSG00000029911
ENSMUSG00000020283	ENSMUSG00000029911
ENSMUSG00000020361	ENSMUSG00000029911
ENSMUSG00000020570	ENSMUSG00000029911
ENSMUSG00000020572	ENSMUSG00000029911
ENSMUSG00000021772	ENSMUSG00000029911
ENSMUSG00000021774	ENSMUSG00000029911
ENSMUSG00000022010	ENSMUSG00000029911
ENSMUSG00000022337	ENSMUSG00000029911
ENSMUSG00000025240	ENSMUSG00000029911
ENSMUSG00000025613	ENSMUSG00000029911
ENSMUSG00000026586	ENSMUSG00000029911
ENSMUSG00000027184	ENSMUSG00000029911
ENSMUSG00000027305	ENSMUSG00000029911
ENSMUSG00000027499	ENSMUSG00000029911
ENSMUSG00000028127	ENSMUSG00000029911
ENSMUSG00000020283	ENSMUSG00000029918
ENSMUSG00000021774	ENSMUSG00000029918
ENSMUSG00000022203	ENSMUSG00000029918
ENSMUSG00000026107	ENSMUSG00000029918
ENSMUSG00000028609	ENSMUSG00000029918
ENSMUSG00000002068	ENSMUSG00000029993
ENSMUSG00000017119	ENSMUSG00000029993
ENSMUSG00000018882	ENSMUSG00000029993
ENSMUSG00000023041	ENSMUSG00000029993
ENSMUSG00000022892	ENSMUSG00000029998
ENSMUSG00000024563	ENSMUSG00000029998
ENSMUSG00000024712	ENSMUSG00000029998
ENSMUSG00000027618	ENSMUSG00000029998
ENSMUSG00000028848	ENSMUSG00000030007
ENSMUSG00000004707	ENSMUSG00000030017
ENSMUSG00000004100	ENSMUSG00000030061
ENSMUSG00000016382	ENSMUSG00000030061
ENSMUSG00000020124	ENSMUSG00000030061
ENSMUSG00000020361	ENSMUSG00000030061
ENSMUSG00000021390	ENSMUSG00000030061
ENSMUSG00000021772	ENSMUSG00000030061
ENSMUSG00000021774	ENSMUSG00000030061
ENSMUSG00000022361	ENSMUSG00000030061
ENSMUSG00000022807	ENSMUSG00000030061
ENSMUSG00000024803	ENSMUSG00000030061
ENSMUSG00000025240	ENSMUSG00000030061
ENSMUSG00000026341	ENSMUSG00000030061
ENSMUSG00000026353	ENSMUSG00000030061
ENSMUSG00000026586	ENSMUSG00000030061
ENSMUSG00000026914	ENSMUSG00000030061
ENSMUSG00000027002	ENSMUSG00000030061
ENSMUSG00000027018	ENSMUSG00000030061
ENSMUSG00000027184	ENSMUSG00000030061
ENSMUSG00000027305	ENSMUSG00000030061
ENSMUSG00000027499	ENSMUSG00000030061
ENSMUSG00000028410	ENSMUSG00000030061
ENSMUSG00000029911	ENSMUSG00000030061
ENSMUSG00000028964	ENSMUSG00000030062
ENSMUSG00000019578	ENSMUSG00000030082
ENSMUSG00000028063	ENSMUSG00000030082
ENSMUSG00000028797	ENSMUSG00000030108
ENSMUSG00000028633	ENSMUSG00000030109
ENSMUSG00000018340	ENSMUSG00000030120
ENSMUSG00000026043	ENSMUSG00000030122
ENSMUSG00000026687	ENSMUSG00000030124
ENSMUSG00000025359	ENSMUSG00000030125
ENSMUSG00000009112	ENSMUSG00000030161
ENSMUSG00000020777	ENSMUSG00000030161
ENSMUSG00000004038	ENSMUSG00000030167
ENSMUSG00000012422	ENSMUSG00000030208
ENSMUSG00000026042	ENSMUSG00000030208
ENSMUSG00000016382	ENSMUSG00000030224
ENSMUSG00000029918	ENSMUSG00000030224
ENSMUSG00000030061	ENSMUSG00000030224
ENSMUSG00000000078	ENSMUSG00000030231
ENSMUSG00000018848	ENSMUSG00000030231
ENSMUSG00000021686	ENSMUSG00000030231
ENSMUSG00000029156	ENSMUSG00000030231
ENSMUSG00000025139	ENSMUSG00000030232
ENSMUSG00000020955	ENSMUSG00000030249
ENSMUSG00000021134	ENSMUSG00000030249
ENSMUSG00000021775	ENSMUSG00000030249
ENSMUSG00000022124	ENSMUSG00000030249
ENSMUSG00000024120	ENSMUSG00000030249
ENSMUSG00000026664	ENSMUSG00000030249
ENSMUSG00000027452	ENSMUSG00000030249
ENSMUSG00000028128	ENSMUSG00000030249
ENSMUSG00000025498	ENSMUSG00000030264
ENSMUSG00000000001	ENSMUSG00000030275
ENSMUSG00000018379	ENSMUSG00000030275
ENSMUSG00000024431	ENSMUSG00000030275
ENSMUSG00000029156	ENSMUSG00000030275
ENSMUSG00000029635	ENSMUSG00000030275
ENSMUSG00000030231	ENSMUSG00000030275
ENSMUSG00000000869	ENSMUSG00000030353
ENSMUSG00000004038	ENSMUSG00000030353
ENSMUSG00000004268	ENSMUSG00000030357
ENSMUSG00000028779	ENSMUSG00000030401
ENSMUSG00000014294	ENSMUSG00000030417
ENSMUSG00000017119	ENSMUSG00000030417
ENSMUSG00000018379	ENSMUSG00000030417
ENSMUSG00000020460	ENSMUSG00000030417
ENSMUSG00000021477	ENSMUSG00000030417
ENSMUSG00000021606	ENSMUSG00000030417
ENSMUSG00000021794	ENSMUSG00000030417
ENSMUSG00000025060	ENSMUSG00000030417
ENSMUSG00000026393	ENSMUSG00000030417
ENSMUSG00000027618	ENSMUSG00000030417
ENSMUSG00000027937	ENSMUSG00000030417
ENSMUSG00000028081	ENSMUSG00000030417
ENSMUSG00000028086	ENSMUSG00000030417
ENSMUSG00000029145	ENSMUSG00000030417
ENSMUSG00000029156	ENSMUSG00000030417
ENSMUSG00000021622	ENSMUSG00000030470
ENSMUSG00000028039	ENSMUSG00000030492
ENSMUSG00000021737	ENSMUSG00000030516
ENSMUSG00000021911	ENSMUSG00000030516
ENSMUSG00000022710	ENSMUSG00000030516
ENSMUSG00000025240	ENSMUSG00000030516
ENSMUSG00000025544	ENSMUSG00000030516
ENSMUSG00000025809	ENSMUSG00000030516
ENSMUSG00000029569	ENSMUSG00000030516
ENSMUSG00000030144	ENSMUSG00000030516
ENSMUSG00000017969	ENSMUSG00000030533
ENSMUSG00000019102	ENSMUSG00000030541
ENSMUSG00000019558	ENSMUSG00000030541
ENSMUSG00000025357	ENSMUSG00000030541
ENSMUSG00000020864	ENSMUSG00000030557
ENSMUSG00000025240	ENSMUSG00000030557
ENSMUSG00000029811	ENSMUSG00000030577
ENSMUSG00000021749	ENSMUSG00000030595
ENSMUSG00000000340	ENSMUSG00000030605
ENSMUSG00000021139	ENSMUSG00000030605
ENSMUSG00000000753	ENSMUSG00000030611
ENSMUSG00000026820	ENSMUSG00000030611
ENSMUSG00000021737	ENSMUSG00000030615
ENSMUSG00000022336	ENSMUSG00000030615
ENSMUSG00000024601	ENSMUSG00000030615
ENSMUSG00000028224	ENSMUSG00000030615
ENSMUSG00000028577	ENSMUSG00000030615
ENSMUSG00000015733	ENSMUSG00000030629
ENSMUSG00000024072	ENSMUSG00000030629
ENSMUSG00000024098	ENSMUSG00000030629
ENSMUSG00000025240	ENSMUSG00000030629
ENSMUSG00000028603	ENSMUSG00000030629
ENSMUSG00000030061	ENSMUSG00000030629
ENSMUSG00000021040	ENSMUSG00000030662
ENSMUSG00000021270	ENSMUSG00000030662
ENSMUSG00000022010	ENSMUSG00000030662
ENSMUSG00000025240	ENSMUSG00000030662
ENSMUSG00000027002	ENSMUSG00000030662
ENSMUSG00000027184	ENSMUSG00000030662
ENSMUSG00000029569	ENSMUSG00000030662
ENSMUSG00000030061	ENSMUSG00000030662
ENSMUSG00000030516	ENSMUSG00000030662
ENSMUSG00000030629	ENSMUSG00000030662
ENSMUSG00000003873	ENSMUSG00000030682
ENSMUSG00000027613	ENSMUSG00000030682
ENSMUSG00000030591	ENSMUSG00000030682
ENSMUSG00000006369	ENSMUSG00000030697
ENSMUSG00000014748	ENSMUSG00000030697
ENSMUSG00000019494	ENSMUSG00000030697
ENSMUSG00000020457	ENSMUSG00000030697
ENSMUSG00000021033	ENSMUSG00000030697
ENSMUSG00000025465	ENSMUSG00000030697
ENSMUSG00000025810	ENSMUSG00000030697
ENSMUSG00000002279	ENSMUSG00000030704
ENSMUSG00000019761	ENSMUSG00000030704
ENSMUSG00000029617	ENSMUSG00000030704
ENSMUSG00000024258	ENSMUSG00000030706
ENSMUSG00000024537	ENSMUSG00000030706
ENSMUSG00000002068	ENSMUSG00000030730
ENSMUSG00000030541	ENSMUSG00000030739
ENSMUSG00000002108	ENSMUSG00000030741
ENSMUSG00000007892	ENSMUSG00000030744
ENSMUSG00000027499	ENSMUSG00000030748
ENSMUSG00000028367	ENSMUSG00000030754
ENSMUSG00000020469	ENSMUSG00000030772
ENSMUSG00000023348	ENSMUSG00000030785
ENSMUSG00000030432	ENSMUSG00000030785
ENSMUSG00000024507	ENSMUSG00000030786
ENSMUSG00000022099	ENSMUSG00000030798
ENSMUSG00000002028	ENSMUSG00000030805
ENSMUSG00000005262	ENSMUSG00000030805
ENSMUSG00000020211	ENSMUSG00000030805
ENSMUSG00000021109	ENSMUSG00000030805
ENSMUSG00000028128	ENSMUSG00000030805
ENSMUSG00000029499	ENSMUSG00000030805
ENSMUSG00000003402	ENSMUSG00000030824
ENSMUSG00000028833	ENSMUSG00000030824
ENSMUSG00000002028	ENSMUSG00000030846
ENSMUSG00000019818	ENSMUSG00000030846
ENSMUSG00000022974	ENSMUSG00000030846
ENSMUSG00000024404	ENSMUSG00000030846
ENSMUSG00000030805	ENSMUSG00000030846
ENSMUSG00000000708	ENSMUSG00000030876
ENSMUSG00000001366	ENSMUSG00000030876
ENSMUSG00000001380	ENSMUSG00000030876
ENSMUSG00000009549	ENSMUSG00000030876
ENSMUSG00000017119	ENSMUSG00000030876
ENSMUSG00000018102	ENSMUSG00000030876
ENSMUSG00000020777	ENSMUSG00000030876
ENSMUSG00000021109	ENSMUSG00000030876
ENSMUSG00000021327	ENSMUSG00000030876
ENSMUSG00000021477	ENSMUSG00000030876
ENSMUSG00000021686	ENSMUSG00000030876
ENSMUSG00000021811	ENSMUSG00000030876
ENSMUSG00000022912	ENSMUSG00000030876
ENSMUSG00000028879	ENSMUSG00000030876
ENSMUSG00000029156	ENSMUSG00000030876
ENSMUSG00000029635	ENSMUSG00000030876
ENSMUSG00000029686	ENSMUSG00000030876
ENSMUSG00000030231	ENSMUSG00000030876
ENSMUSG00000022336	ENSMUSG00000030884
ENSMUSG00000026740	ENSMUSG00000030884
ENSMUSG00000000605	ENSMUSG00000030967
ENSMUSG00000000902	ENSMUSG00000030967
ENSMUSG00000001441	ENSMUSG00000030967
ENSMUSG00000020671	ENSMUSG00000030967
ENSMUSG00000021390	ENSMUSG00000030967
ENSMUSG00000021477	ENSMUSG00000030967
ENSMUSG00000024431	ENSMUSG00000030967
ENSMUSG00000027109	ENSMUSG00000030970
ENSMUSG00000003435	ENSMUSG00000030996
ENSMUSG00000025240	ENSMUSG00000031010
ENSMUSG00000026586	ENSMUSG00000031010
ENSMUSG00000028035	ENSMUSG00000031010
ENSMUSG00000030662	ENSMUSG00000031010
ENSMUSG00000006932	ENSMUSG00000031078
ENSMUSG00000017119	ENSMUSG00000031078
ENSMUSG00000020777	ENSMUSG00000031078
ENSMUSG00000021893	ENSMUSG00000031078
ENSMUSG00000027618	ENSMUSG00000031078
ENSMUSG00000022545	ENSMUSG00000031104
ENSMUSG00000021492	ENSMUSG00000031138
ENSMUSG00000021040	ENSMUSG00000031167
ENSMUSG00000021794	ENSMUSG00000031167
ENSMUSG00000021911	ENSMUSG00000031167
ENSMUSG00000022789	ENSMUSG00000031167
ENSMUSG00000030629	ENSMUSG00000031167
ENSMUSG00000018102	ENSMUSG00000031246
ENSMUSG00000022261	ENSMUSG00000031246
ENSMUSG00000024480	ENSMUSG00000031246
ENSMUSG00000028577	ENSMUSG00000031246
ENSMUSG00000028832	ENSMUSG00000031256
ENSMUSG00000004364	ENSMUSG00000031278
ENSMUSG00000021390	ENSMUSG00000031278
ENSMUSG00000025234	ENSMUSG00000031278
ENSMUSG00000030605	ENSMUSG00000031278
ENSMUSG00000000708	ENSMUSG00000031299
ENSMUSG00000001366	ENSMUSG00000031299
ENSMUSG00000001891	ENSMUSG00000031299
ENSMUSG00000002949	ENSMUSG00000031299
ENSMUSG00000005683	ENSMUSG00000031299
ENSMUSG00000007850	ENSMUSG00000031299
ENSMUSG00000010047	ENSMUSG00000031299
ENSMUSG00000018379	ENSMUSG00000031299
ENSMUSG00000019854	ENSMUSG00000031299
ENSMUSG00000020460	ENSMUSG00000031299
ENSMUSG00000021477	ENSMUSG00000031299
ENSMUSG00000021577	ENSMUSG00000031299
ENSMUSG00000021606	ENSMUSG00000031299
ENSMUSG00000022890	ENSMUSG00000031299
ENSMUSG00000024431	ENSMUSG00000031299
ENSMUSG00000024867	ENSMUSG00000031299
ENSMUSG00000025465	ENSMUSG00000031299
ENSMUSG00000025810	ENSMUSG00000031299
ENSMUSG00000027177	ENSMUSG00000031299
ENSMUSG00000028086	ENSMUSG00000031299
ENSMUSG00000029145	ENSMUSG00000031299
ENSMUSG00000029469	ENSMUSG00000031299
ENSMUSG00000030697	ENSMUSG00000031299
ENSMUSG00000020916	ENSMUSG00000031329
ENSMUSG00000010608	ENSMUSG00000031333
ENSMUSG00000019877	ENSMUSG00000031333
ENSMUSG00000021377	ENSMUSG00000031333
ENSMUSG00000024803	ENSMUSG00000031333
ENSMUSG00000025862	ENSMUSG00000031333
ENSMUSG00000028603	ENSMUSG00000031333
ENSMUSG00000028796	ENSMUSG00000031333
ENSMUSG00000031167	ENSMUSG00000031333
ENSMUSG00000001891	ENSMUSG00000031392
ENSMUSG00000021327	ENSMUSG00000031392
ENSMUSG00000022186	ENSMUSG00000031392
ENSMUSG00000022270	ENSMUSG00000031392
ENSMUSG00000030876	ENSMUSG00000031392
ENSMUSG00000020916	ENSMUSG00000031398
ENSMUSG00000025855	ENSMUSG00000031398
ENSMUSG00000001018	ENSMUSG00000031422
ENSMUSG00000006932	ENSMUSG00000031422
ENSMUSG00000014195	ENSMUSG00000031422
ENSMUSG00000022858	ENSMUSG00000031422
ENSMUSG00000023932	ENSMUSG00000031422
ENSMUSG00000024404	ENSMUSG00000031422
ENSMUSG00000026341	ENSMUSG00000031422
ENSMUSG00000027618	ENSMUSG00000031422
ENSMUSG00000028609	ENSMUSG00000031422
ENSMUSG00000028879	ENSMUSG00000031422
ENSMUSG00000029156	ENSMUSG00000031422
ENSMUSG00000001018	ENSMUSG00000031432
ENSMUSG00000013160	ENSMUSG00000031432
ENSMUSG00000019872	ENSMUSG00000031432
ENSMUSG00000020777	ENSMUSG00000031432
ENSMUSG00000021686	ENSMUSG00000031432
ENSMUSG00000022124	ENSMUSG00000031432
ENSMUSG00000023932	ENSMUSG00000031432
ENSMUSG00000027618	ENSMUSG00000031432
ENSMUSG00000028879	ENSMUSG00000031432
ENSMUSG00000029145	ENSMUSG00000031432
ENSMUSG00000029156	ENSMUSG00000031432
ENSMUSG00000030967	ENSMUSG00000031432
ENSMUSG00000022452	ENSMUSG00000031447
ENSMUSG00000022415	ENSMUSG00000031451
ENSMUSG00000024962	ENSMUSG00000031451
ENSMUSG00000030161	ENSMUSG00000031451
ENSMUSG00000020777	ENSMUSG00000031461
ENSMUSG00000001510	ENSMUSG00000031485
ENSMUSG00000026042	ENSMUSG00000031502
ENSMUSG00000027204	ENSMUSG00000031502
ENSMUSG00000009907	ENSMUSG00000031532
ENSMUSG00000024215	ENSMUSG00000031532
ENSMUSG00000020458	ENSMUSG00000031555
ENSMUSG00000024425	ENSMUSG00000031555
ENSMUSG00000028138	ENSMUSG00000031555
ENSMUSG00000031246	ENSMUSG00000031555
ENSMUSG00000002949	ENSMUSG00000031568
ENSMUSG00000017119	ENSMUSG00000031568
ENSMUSG00000024725	ENSMUSG00000031568
ENSMUSG00000025139	ENSMUSG00000031568
ENSMUSG00000030232	ENSMUSG00000031568
ENSMUSG00000028138	ENSMUSG00000031585
ENSMUSG00000002496	ENSMUSG00000031586
ENSMUSG00000022564	ENSMUSG00000031586
ENSMUSG00000031010	ENSMUSG00000031601
ENSMUSG00000026883	ENSMUSG00000031622
ENSMUSG00000030591	ENSMUSG00000031622
ENSMUSG00000019929	ENSMUSG00000031633
ENSMUSG00000021520	ENSMUSG00000031633
ENSMUSG00000026414	ENSMUSG00000031633
ENSMUSG00000030884	ENSMUSG00000031633
ENSMUSG00000004364	ENSMUSG00000031660
ENSMUSG00000014294	ENSMUSG00000031660
ENSMUSG00000020130	ENSMUSG00000031660
ENSMUSG00000021116	ENSMUSG00000031660
ENSMUSG00000027763	ENSMUSG00000031660
ENSMUSG00000028247	ENSMUSG00000031660
ENSMUSG00000028691	ENSMUSG00000031660
ENSMUSG00000020777	ENSMUSG00000031666
ENSMUSG00000006932	ENSMUSG00000031696
ENSMUSG00000021149	ENSMUSG00000031696
ENSMUSG00000021737	ENSMUSG00000031696
ENSMUSG00000022710	ENSMUSG00000031696
ENSMUSG00000022905	ENSMUSG00000031696
ENSMUSG00000024095	ENSMUSG00000031696
ENSMUSG00000024150	ENSMUSG00000031696
ENSMUSG00000025240	ENSMUSG00000031696
ENSMUSG00000025862	ENSMUSG00000031696
ENSMUSG00000028691	ENSMUSG00000031696
ENSMUSG00000028879	ENSMUSG00000031696
ENSMUSG00000029998	ENSMUSG00000031696
ENSMUSG00000021794	ENSMUSG00000031703
ENSMUSG00000021893	ENSMUSG00000031703
ENSMUSG00000027679	ENSMUSG00000031703
ENSMUSG00000028796	ENSMUSG00000031703
ENSMUSG00000029338	ENSMUSG00000031703
ENSMUSG00000021606	ENSMUSG00000031712
ENSMUSG00000030704	ENSMUSG00000031729
ENSMUSG00000016528	ENSMUSG00000031762
ENSMUSG00000029167	ENSMUSG00000031762
ENSMUSG00000031762	ENSMUSG00000031765
ENSMUSG00000015467	ENSMUSG00000031766
ENSMUSG00000030380	ENSMUSG00000031766
ENSMUSG00000001366	ENSMUSG00000031776
ENSMUSG00000005882	ENSMUSG00000031776
ENSMUSG00000009549	ENSMUSG00000031776
ENSMUSG00000017119	ENSMUSG00000031776
ENSMUSG00000020777	ENSMUSG00000031776
ENSMUSG00000021686	ENSMUSG00000031776
ENSMUSG00000022892	ENSMUSG00000031776
ENSMUSG00000024712	ENSMUSG00000031776
ENSMUSG00000024758	ENSMUSG00000031776
ENSMUSG00000027618	ENSMUSG00000031776
ENSMUSG00000027937	ENSMUSG00000031776
ENSMUSG00000028081	ENSMUSG00000031776
ENSMUSG00000029156	ENSMUSG00000031776
ENSMUSG00000029338	ENSMUSG00000031776
ENSMUSG00000029998	ENSMUSG00000031776
ENSMUSG00000031568	ENSMUSG00000031776
ENSMUSG00000022974	ENSMUSG00000031781
ENSMUSG00000028081	ENSMUSG00000031783
ENSMUSG00000016494	ENSMUSG00000031799
ENSMUSG00000027204	ENSMUSG00000031805
ENSMUSG00000001525	ENSMUSG00000031807
ENSMUSG00000002496	ENSMUSG00000031807
ENSMUSG00000004788	ENSMUSG00000031807
ENSMUSG00000013160	ENSMUSG00000031807
ENSMUSG00000017756	ENSMUSG00000031807
ENSMUSG00000020955	ENSMUSG00000031807
ENSMUSG00000022214	ENSMUSG00000031807
ENSMUSG00000026083	ENSMUSG00000031807
ENSMUSG00000028063	ENSMUSG00000031807
ENSMUSG00000028879	ENSMUSG00000031807
ENSMUSG00000030249	ENSMUSG00000031807
ENSMUSG00000031432	ENSMUSG00000031807
ENSMUSG00000003316	ENSMUSG00000031841
ENSMUSG00000001240	ENSMUSG00000031865
ENSMUSG00000003476	ENSMUSG00000031865
ENSMUSG00000004535	ENSMUSG00000031878
ENSMUSG00000007656	ENSMUSG00000031878
ENSMUSG00000017386	ENSMUSG00000031878
ENSMUSG00000020128	ENSMUSG00000031878
ENSMUSG00000027099	ENSMUSG00000031878
ENSMUSG00000028691	ENSMUSG00000031878
ENSMUSG00000030061	ENSMUSG00000031878
ENSMUSG00000002496	ENSMUSG00000031879
ENSMUSG00000018677	ENSMUSG00000031879
ENSMUSG00000020832	ENSMUSG00000031879
ENSMUSG00000020048	ENSMUSG00000031885
ENSMUSG00000021072	ENSMUSG00000031885
ENSMUSG00000022561	ENSMUSG00000031885
ENSMUSG00000030249	ENSMUSG00000031889
ENSMUSG00000022174	ENSMUSG00000031897
ENSMUSG00000001891	ENSMUSG00000031930
ENSMUSG00000002496	ENSMUSG00000031930
ENSMUSG00000014504	ENSMUSG00000031930
ENSMUSG00000020124	ENSMUSG00000031930
ENSMUSG00000020459	ENSMUSG00000031930
ENSMUSG00000025234	ENSMUSG00000031930
ENSMUSG00000027900	ENSMUSG00000031930
ENSMUSG00000030741	ENSMUSG00000031930
ENSMUSG00000030286	ENSMUSG00000031950
ENSMUSG00000028980	ENSMUSG00000031955
ENSMUSG00000020903	ENSMUSG00000031960
ENSMUSG00000024366	ENSMUSG00000031960
ENSMUSG00000027447	ENSMUSG00000031972
ENSMUSG00000023949	ENSMUSG00000031981
ENSMUSG00000030124	ENSMUSG00000031981
ENSMUSG00000006932	ENSMUSG00000031996
ENSMUSG00000009073	ENSMUSG00000031996
ENSMUSG00000009549	ENSMUSG00000031996
ENSMUSG00000018379	ENSMUSG00000031996
ENSMUSG00000018428	ENSMUSG00000031996
ENSMUSG00000021149	ENSMUSG00000031996
ENSMUSG00000021686	ENSMUSG00000031996
ENSMUSG00000022858	ENSMUSG00000031996
ENSMUSG00000022892	ENSMUSG00000031996
ENSMUSG00000026634	ENSMUSG00000031996
ENSMUSG00000027618	ENSMUSG00000031996
ENSMUSG00000028719	ENSMUSG00000031996
ENSMUSG00000028879	ENSMUSG00000031996
ENSMUSG00000029156	ENSMUSG00000031996
ENSMUSG00000029998	ENSMUSG00000031996
ENSMUSG00000030231	ENSMUSG00000031996
ENSMUSG00000031422	ENSMUSG00000031996
ENSMUSG00000031432	ENSMUSG00000031996
ENSMUSG00000031703	ENSMUSG00000031996
ENSMUSG00000031776	ENSMUSG00000031996
ENSMUSG00000020986	ENSMUSG00000032002
ENSMUSG00000021772	ENSMUSG00000032002
ENSMUSG00000028223	ENSMUSG00000032002
ENSMUSG00000030753	ENSMUSG00000032002
ENSMUSG00000001023	ENSMUSG00000032015
ENSMUSG00000022214	ENSMUSG00000032038
ENSMUSG00000031889	ENSMUSG00000032038
ENSMUSG00000021775	ENSMUSG00000032067
ENSMUSG00000024096	ENSMUSG00000032067
ENSMUSG00000024597	ENSMUSG00000032067
ENSMUSG00000028161	ENSMUSG00000032067
ENSMUSG00000028633	ENSMUSG00000032067
ENSMUSG00000027584	ENSMUSG00000032083
ENSMUSG00000030380	ENSMUSG00000032083
ENSMUSG00000017167	ENSMUSG00000032093
ENSMUSG00000021133	ENSMUSG00000032093
ENSMUSG00000028729	ENSMUSG00000032096
ENSMUSG00000001270	ENSMUSG00000032097
ENSMUSG00000020570	ENSMUSG00000032126
ENSMUSG00000021270	ENSMUSG00000032126
ENSMUSG00000021911	ENSMUSG00000032126
ENSMUSG00000026586	ENSMUSG00000032126
ENSMUSG00000028393	ENSMUSG00000032126
ENSMUSG00000005503	ENSMUSG00000032174
ENSMUSG00000031981	ENSMUSG00000032174
ENSMUSG00000025509	ENSMUSG00000032185
ENSMUSG00000000078	ENSMUSG00000032216
ENSMUSG00000000902	ENSMUSG00000032216
ENSMUSG00000005312	ENSMUSG00000032216
ENSMUSG00000019872	ENSMUSG00000032216
ENSMUSG00000020460	ENSMUSG00000032216
ENSMUSG00000021477	ENSMUSG00000032216
ENSMUSG00000021686	ENSMUSG00000032216
ENSMUSG00000021794	ENSMUSG00000032216
ENSMUSG00000024431	ENSMUSG00000032216
ENSMUSG00000024750	ENSMUSG00000032216
ENSMUSG00000027452	ENSMUSG00000032216
ENSMUSG00000028086	ENSMUSG00000032216
ENSMUSG00000028879	ENSMUSG00000032216
ENSMUSG00000029781	ENSMUSG00000032216
ENSMUSG00000031432	ENSMUSG00000032216
ENSMUSG00000031807	ENSMUSG00000032216
ENSMUSG00000031996	ENSMUSG00000032216
ENSMUSG00000009687	ENSMUSG00000032231
ENSMUSG00000000708	ENSMUSG00000032238
ENSMUSG00000020817	ENSMUSG00000032238
ENSMUSG00000022237	ENSMUSG00000032238
ENSMUSG00000030519	ENSMUSG00000032238
ENSMUSG00000003380	ENSMUSG00000032245
ENSMUSG00000001666	ENSMUSG00000032288
ENSMUSG00000019872	ENSMUSG00000032299
ENSMUSG00000021149	ENSMUSG00000032299
ENSMUSG00000029686	ENSMUSG00000032299
ENSMUSG00000026341	ENSMUSG00000032301
ENSMUSG00000027002	ENSMUSG00000032301
ENSMUSG00000028367	ENSMUSG00000032301
ENSMUSG00000028033	ENSMUSG00000032314
ENSMUSG00000027620	ENSMUSG00000032328
ENSMUSG00000004771	ENSMUSG00000032336
ENSMUSG00000018102	ENSMUSG00000032336
ENSMUSG00000019818	ENSMUSG00000032336
ENSMUSG00000027236	ENSMUSG00000032336
ENSMUSG00000032002	ENSMUSG00000032336
ENSMUSG00000032263	ENSMUSG00000032381
ENSMUSG00000000902	ENSMUSG00000032383
ENSMUSG00000031807	ENSMUSG00000032383
ENSMUSG00000031972	ENSMUSG00000032388
ENSMUSG00000024940	ENSMUSG00000032394
ENSMUSG00000021775	ENSMUSG00000032407
ENSMUSG00000024767	ENSMUSG00000032407
ENSMUSG00000020841	ENSMUSG00000032410
ENSMUSG00000016559	ENSMUSG00000032412
ENSMUSG00000005312	ENSMUSG00000032423
ENSMUSG00000025862	ENSMUSG00000032423
ENSMUSG00000029672	ENSMUSG00000032423
ENSMUSG00000022453	ENSMUSG00000032436
ENSMUSG00000029111	ENSMUSG00000032436
ENSMUSG00000007656	ENSMUSG00000032458
ENSMUSG00000020250	ENSMUSG00000032458
ENSMUSG00000030246	ENSMUSG00000032458
ENSMUSG00000024104	ENSMUSG00000032478
ENSMUSG00000025862	ENSMUSG00000032478
ENSMUSG00000028419	ENSMUSG00000032478
ENSMUSG00000003166	ENSMUSG00000032480
ENSMUSG00000005566	ENSMUSG00000032480
ENSMUSG00000005873	ENSMUSG00000032480
ENSMUSG00000006095	ENSMUSG00000032480
ENSMUSG00000022415	ENSMUSG00000032480
ENSMUSG00000029472	ENSMUSG00000032480
ENSMUSG00000029713	ENSMUSG00000032480
ENSMUSG00000022099	ENSMUSG00000032484
ENSMUSG00000001833	ENSMUSG00000032504
ENSMUSG00000032423	ENSMUSG00000032504
ENSMUSG00000023034	ENSMUSG00000032531
ENSMUSG00000030545	ENSMUSG00000032531
ENSMUSG00000002949	ENSMUSG00000032557
ENSMUSG00000027099	ENSMUSG00000032557
ENSMUSG00000027618	ENSMUSG00000032557
ENSMUSG00000029686	ENSMUSG00000032557
ENSMUSG00000031432	ENSMUSG00000032557
ENSMUSG00000032238	ENSMUSG00000032557
ENSMUSG00000022236	ENSMUSG00000032570
ENSMUSG00000023175	ENSMUSG00000032575
ENSMUSG00000020671	ENSMUSG00000032601
ENSMUSG00000015806	ENSMUSG00000032602
ENSMUSG00000029911	ENSMUSG00000032602
ENSMUSG00000028779	ENSMUSG00000032604
ENSMUSG00000021207	ENSMUSG00000032641
ENSMUSG00000016382	ENSMUSG00000032679
ENSMUSG00000020184	ENSMUSG00000032679
ENSMUSG00000028975	ENSMUSG00000032679
ENSMUSG00000032715	ENSMUSG00000032717
ENSMUSG00000003166	ENSMUSG00000032777
ENSMUSG00000005514	ENSMUSG00000032777
ENSMUSG00000005566	ENSMUSG00000032777
ENSMUSG00000006095	ENSMUSG00000032777
ENSMUSG00000029713	ENSMUSG00000032777
ENSMUSG00000032480	ENSMUSG00000032777
ENSMUSG00000022385	ENSMUSG00000032796
ENSMUSG00000004771	ENSMUSG00000032872
ENSMUSG00000021939	ENSMUSG00000032872
ENSMUSG00000032320	ENSMUSG00000032872
ENSMUSG00000003546	ENSMUSG00000032897
ENSMUSG00000003206	ENSMUSG00000033004
ENSMUSG00000031766	ENSMUSG00000033004
ENSMUSG00000022841	ENSMUSG00000033020
ENSMUSG00000021133	ENSMUSG00000033059
ENSMUSG00000020372	ENSMUSG00000033068
ENSMUSG00000015671	ENSMUSG00000033096
ENSMUSG00000020863	ENSMUSG00000033149
ENSMUSG00000029309	ENSMUSG00000033149
ENSMUSG00000031299	ENSMUSG00000033149
ENSMUSG00000031996	ENSMUSG00000033149
ENSMUSG00000015869	ENSMUSG00000033327
ENSMUSG00000022214	ENSMUSG00000033379
ENSMUSG00000021606	ENSMUSG00000033499
ENSMUSG00000022890	ENSMUSG00000033499
ENSMUSG00000028788	ENSMUSG00000033499
ENSMUSG00000031299	ENSMUSG00000033499
ENSMUSG00000020116	ENSMUSG00000033671
ENSMUSG00000003033	ENSMUSG00000033732
ENSMUSG00000028063	ENSMUSG00000033732
ENSMUSG00000029145	ENSMUSG00000033732
ENSMUSG00000027509	ENSMUSG00000033735
ENSMUSG00000018189	ENSMUSG00000033739
ENSMUSG00000027195	ENSMUSG00000033793
ENSMUSG00000020849	ENSMUSG00000033813
ENSMUSG00000027236	ENSMUSG00000033813
ENSMUSG00000021775	ENSMUSG00000033863
ENSMUSG00000022742	ENSMUSG00000033863
ENSMUSG00000028081	ENSMUSG00000033863
ENSMUSG00000028161	ENSMUSG00000033863
ENSMUSG00000001103	ENSMUSG00000033902
ENSMUSG00000023947	ENSMUSG00000033902
ENSMUSG00000023041	ENSMUSG00000033916
ENSMUSG00000028081	ENSMUSG00000033916
ENSMUSG00000022013	ENSMUSG00000033938
ENSMUSG00000029152	ENSMUSG00000033938
ENSMUSG00000031422	ENSMUSG00000033953
ENSMUSG00000002949	ENSMUSG00000034032
ENSMUSG00000005054	ENSMUSG00000034032
ENSMUSG00000026585	ENSMUSG00000034032
ENSMUSG00000029145	ENSMUSG00000034032
ENSMUSG00000019689	ENSMUSG00000034101
ENSMUSG00000021911	ENSMUSG00000034101
ENSMUSG00000024436	ENSMUSG00000034101
ENSMUSG00000007850	ENSMUSG00000034120
ENSMUSG00000018379	ENSMUSG00000034120
ENSMUSG00000021546	ENSMUSG00000034120
ENSMUSG00000021775	ENSMUSG00000034120
ENSMUSG00000022198	ENSMUSG00000034120
ENSMUSG00000026393	ENSMUSG00000034120
ENSMUSG00000027668	ENSMUSG00000034120
ENSMUSG00000028530	ENSMUSG00000034120
ENSMUSG00000030231	ENSMUSG00000034120
ENSMUSG00000030417	ENSMUSG00000034120
ENSMUSG00000002395	ENSMUSG00000034158
ENSMUSG00000020986	ENSMUSG00000034158
ENSMUSG00000005262	ENSMUSG00000034160
ENSMUSG00000025337	ENSMUSG00000034160
ENSMUSG00000032773	ENSMUSG00000034171
ENSMUSG00000029066	ENSMUSG00000034192
ENSMUSG00000003534	ENSMUSG00000034211
ENSMUSG00000016554	ENSMUSG00000034211
ENSMUSG00000026269	ENSMUSG00000034220
ENSMUSG00000021469	ENSMUSG00000034327
ENSMUSG00000023027	ENSMUSG00000034377
ENSMUSG00000024242	ENSMUSG00000034377
ENSMUSG00000005699	ENSMUSG00000034412
ENSMUSG00000024947	ENSMUSG00000034412
ENSMUSG00000006736	ENSMUSG00000034570
ENSMUSG00000014226	ENSMUSG00000034570
ENSMUSG00000021033	ENSMUSG00000034570
ENSMUSG00000025280	ENSMUSG00000034570
ENSMUSG00000028127	ENSMUSG00000034570
ENSMUSG00000029145	ENSMUSG00000034570
ENSMUSG00000031299	ENSMUSG00000034570
ENSMUSG00000005034	ENSMUSG00000034634
ENSMUSG00000002496	ENSMUSG00000034708
ENSMUSG00000006095	ENSMUSG00000034708
ENSMUSG00000028063	ENSMUSG00000034708
ENSMUSG00000032480	ENSMUSG00000034708
ENSMUSG00000021054	ENSMUSG00000034777
ENSMUSG00000026223	ENSMUSG00000034793
ENSMUSG00000024404	ENSMUSG00000034826
ENSMUSG00000027763	ENSMUSG00000034881
ENSMUSG00000022193	ENSMUSG00000034908
ENSMUSG00000003435	ENSMUSG00000034994
ENSMUSG00000030739	ENSMUSG00000034994
ENSMUSG00000028081	ENSMUSG00000035048
ENSMUSG00000028416	ENSMUSG00000035048
ENSMUSG00000022781	ENSMUSG00000035049
ENSMUSG00000024587	ENSMUSG00000035086
ENSMUSG00000025809	ENSMUSG00000035086
ENSMUSG00000025862	ENSMUSG00000035086
ENSMUSG00000030615	ENSMUSG00000035086
ENSMUSG00000031696	ENSMUSG00000035086
ENSMUSG00000032872	ENSMUSG00000035086
ENSMUSG00000030611	ENSMUSG00000035158
ENSMUSG00000026663	ENSMUSG00000035186
ENSMUSG00000000902	ENSMUSG00000035198
ENSMUSG00000015568	ENSMUSG00000035198
ENSMUSG00000019471	ENSMUSG00000035198
ENSMUSG00000022270	ENSMUSG00000035198
ENSMUSG00000028086	ENSMUSG00000035198
ENSMUSG00000021792	ENSMUSG00000035206
ENSMUSG00000022203	ENSMUSG00000035206
ENSMUSG00000031838	ENSMUSG00000035248
ENSMUSG00000021743	ENSMUSG00000035305
ENSMUSG00000005553	ENSMUSG00000035382
ENSMUSG00000005553	ENSMUSG00000035431
ENSMUSG00000013936	ENSMUSG00000035458
ENSMUSG00000022057	ENSMUSG00000035498
ENSMUSG00000028874	ENSMUSG00000035498
ENSMUSG00000024366	ENSMUSG00000035504
ENSMUSG00000022516	ENSMUSG00000035585
ENSMUSG00000028081	ENSMUSG00000035686
ENSMUSG00000021577	ENSMUSG00000035765
ENSMUSG00000034032	ENSMUSG00000035783
ENSMUSG00000025509	ENSMUSG00000035828
ENSMUSG00000004788	ENSMUSG00000035851
ENSMUSG00000028040	ENSMUSG00000035851
ENSMUSG00000031807	ENSMUSG00000035851
ENSMUSG00000032216	ENSMUSG00000035851
ENSMUSG00000019917	ENSMUSG00000035941
ENSMUSG00000002797	ENSMUSG00000035958
ENSMUSG00000020570	ENSMUSG00000035958
ENSMUSG00000021870	ENSMUSG00000035958
ENSMUSG00000021911	ENSMUSG00000035958
ENSMUSG00000025613	ENSMUSG00000035958
ENSMUSG00000031878	ENSMUSG00000035958
ENSMUSG00000030748	ENSMUSG00000036054
ENSMUSG00000022146	ENSMUSG00000036078
ENSMUSG00000028879	ENSMUSG00000036093
ENSMUSG00000029635	ENSMUSG00000036093
ENSMUSG00000030662	ENSMUSG00000036093
ENSMUSG00000021536	ENSMUSG00000036098
ENSMUSG00000026991	ENSMUSG00000036111
ENSMUSG00000030353	ENSMUSG00000036117
ENSMUSG00000026288	ENSMUSG00000036120
ENSMUSG00000022538	ENSMUSG00000036160
ENSMUSG00000022237	ENSMUSG00000036181
ENSMUSG00000024425	ENSMUSG00000036241
ENSMUSG00000001366	ENSMUSG00000036275
ENSMUSG00000009073	ENSMUSG00000036275
ENSMUSG00000018379	ENSMUSG00000036275
ENSMUSG00000019872	ENSMUSG00000036275
ENSMUSG00000021149	ENSMUSG00000036275
ENSMUSG00000021756	ENSMUSG00000036275
ENSMUSG00000022892	ENSMUSG00000036275
ENSMUSG00000025417	ENSMUSG00000036275
ENSMUSG00000027618	ENSMUSG00000036275
ENSMUSG00000029156	ENSMUSG00000036275
ENSMUSG00000029998	ENSMUSG00000036275
ENSMUSG00000031776	ENSMUSG00000036275
ENSMUSG00000031996	ENSMUSG00000036275
ENSMUSG00000032216	ENSMUSG00000036275
ENSMUSG00000032557	ENSMUSG00000036275
ENSMUSG00000004364	ENSMUSG00000036390
ENSMUSG00000015733	ENSMUSG00000036390
ENSMUSG00000026229	ENSMUSG00000036390
ENSMUSG00000004364	ENSMUSG00000036499
ENSMUSG00000020124	ENSMUSG00000036499
ENSMUSG00000027018	ENSMUSG00000036499
ENSMUSG00000011171	ENSMUSG00000036500
ENSMUSG00000033671	ENSMUSG00000036500
ENSMUSG00000001018	ENSMUSG00000036503
ENSMUSG00000001380	ENSMUSG00000036503
ENSMUSG00000001441	ENSMUSG00000036503
ENSMUSG00000004788	ENSMUSG00000036503
ENSMUSG00000006476	ENSMUSG00000036503
ENSMUSG00000006932	ENSMUSG00000036503
ENSMUSG00000016554	ENSMUSG00000036503
ENSMUSG00000021149	ENSMUSG00000036503
ENSMUSG00000021794	ENSMUSG00000036503
ENSMUSG00000021911	ENSMUSG00000036503
ENSMUSG00000024431	ENSMUSG00000036503
ENSMUSG00000026107	ENSMUSG00000036503
ENSMUSG00000027177	ENSMUSG00000036503
ENSMUSG00000027618	ENSMUSG00000036503
ENSMUSG00000028063	ENSMUSG00000036503
ENSMUSG00000028691	ENSMUSG00000036503
ENSMUSG00000028879	ENSMUSG00000036503
ENSMUSG00000029156	ENSMUSG00000036503
ENSMUSG00000029635	ENSMUSG00000036503
ENSMUSG00000029686	ENSMUSG00000036503
ENSMUSG00000029998	ENSMUSG00000036503
ENSMUSG00000031167	ENSMUSG00000036503
ENSMUSG00000031422	ENSMUSG00000036503
ENSMUSG00000031432	ENSMUSG00000036503
ENSMUSG00000031696	ENSMUSG00000036503
ENSMUSG00000031807	ENSMUSG00000036503
ENSMUSG00000031996	ENSMUSG00000036503
ENSMUSG00000032216	ENSMUSG00000036503
ENSMUSG00000003970	ENSMUSG00000036504
ENSMUSG00000024856	ENSMUSG00000036513
ENSMUSG00000024875	ENSMUSG00000036513
ENSMUSG00000027613	ENSMUSG00000036513
ENSMUSG00000034881	ENSMUSG00000036578
ENSMUSG00000017760	ENSMUSG00000036606
ENSMUSG00000032997	ENSMUSG00000036606
ENSMUSG00000032288	ENSMUSG00000036632
ENSMUSG00000002981	ENSMUSG00000036646
ENSMUSG00000024096	ENSMUSG00000036707
ENSMUSG00000026492	ENSMUSG00000036707
ENSMUSG00000028081	ENSMUSG00000036707
ENSMUSG00000028161	ENSMUSG00000036707
ENSMUSG00000028633	ENSMUSG00000036707
ENSMUSG00000032067	ENSMUSG00000036707
ENSMUSG00000034377	ENSMUSG00000036707
ENSMUSG00000017765	ENSMUSG00000036733
ENSMUSG00000027006	ENSMUSG00000036733
ENSMUSG00000012848	ENSMUSG00000036748
ENSMUSG00000024132	ENSMUSG00000036850
ENSMUSG00000033902	ENSMUSG00000036856
ENSMUSG00000026750	ENSMUSG00000036858
ENSMUSG00000022040	ENSMUSG00000036880
ENSMUSG00000032796	ENSMUSG00000036892
ENSMUSG00000012535	ENSMUSG00000036932
ENSMUSG00000014504	ENSMUSG00000036932
ENSMUSG00000019432	ENSMUSG00000037003
ENSMUSG00000027193	ENSMUSG00000037013
ENSMUSG00000027596	ENSMUSG00000037014
ENSMUSG00000031138	ENSMUSG00000037025
ENSMUSG00000002496	ENSMUSG00000037049
ENSMUSG00000020869	ENSMUSG00000037049
ENSMUSG00000022174	ENSMUSG00000037049
ENSMUSG00000028879	ENSMUSG00000037049
ENSMUSG00000031807	ENSMUSG00000037049
ENSMUSG00000029066	ENSMUSG00000037060
ENSMUSG00000020326	ENSMUSG00000037062
ENSMUSG00000022878	ENSMUSG00000037071
ENSMUSG00000028367	ENSMUSG00000037072
ENSMUSG00000030086	ENSMUSG00000037072
ENSMUSG00000032301	ENSMUSG00000037072
ENSMUSG00000020163	ENSMUSG00000037152
ENSMUSG00000022450	ENSMUSG00000037152
ENSMUSG00000001670	ENSMUSG00000037202
ENSMUSG00000007850	ENSMUSG00000037266
ENSMUSG00000024120	ENSMUSG00000037266
ENSMUSG00000027668	ENSMUSG00000037266
ENSMUSG00000034570	ENSMUSG00000037266
ENSMUSG00000004364	ENSMUSG00000037278
ENSMUSG00000021870	ENSMUSG00000037278
ENSMUSG00000010277	ENSMUSG00000037280
ENSMUSG00000022099	ENSMUSG00000037280
ENSMUSG00000022545	ENSMUSG00000037287
ENSMUSG00000024242	ENSMUSG00000037369
ENSMUSG00000026034	ENSMUSG00000037369
ENSMUSG00000028759	ENSMUSG00000037369
ENSMUSG00000006941	ENSMUSG00000037373
ENSMUSG00000007891	ENSMUSG00000037373
ENSMUSG00000021832	ENSMUSG00000037461
ENSMUSG00000032547	ENSMUSG00000037513
ENSMUSG00000003402	ENSMUSG00000037563
ENSMUSG00000003970	ENSMUSG00000037563
ENSMUSG00000014313	ENSMUSG00000037563
ENSMUSG00000031930	ENSMUSG00000037563
ENSMUSG00000034192	ENSMUSG00000037563
[truncated: 2,144 more rows]
