# Supplementary material for: Genome-wide expression patterns in physiological cardiac hypertrophy
Source: BMC Genomics. 2010 Oct 11;11:557. doi: 10.1186/1471-2164-11-557 (PMC3091706; doi:10.1186/1471-2164-11-557)
Supplement: Additional file 3 — An edge list for 100532 pairwise sequence similarities covering 64550 unique homologues. [file 1471-2164-11-557-S3.CSV]

ENSMUSG00000000078	AGAM-PES-01-001052
ENSMUSG00000000078	AGAM-PES-01-001296
ENSMUSG00000000078	AGAM-PES-01-001611
ENSMUSG00000000078	AGAM-PES-01-002638
ENSMUSG00000000078	AGAM-PES-01-005032
ENSMUSG00000000078	AGAM-PES-01-007107
ENSMUSG00000000078	AGAM-PES-01-007348
ENSMUSG00000000078	AGAM-PES-01-007580
ENSMUSG00000000078	AGAM-PES-01-008337
ENSMUSG00000000078	AGAM-PES-01-009400
ENSMUSG00000000078	AGAM-PES-01-009664
ENSMUSG00000000078	AGAM-PES-01-011869
ENSMUSG00000000078	AGAM-PES-01-012965
ENSMUSG00000000078	AGAM-PES-01-013610
ENSMUSG00000000078	AGAM-PES-01-013764
ENSMUSG00000000078	AGAM-PES-01-015051
ENSMUSG00000000078	AGOS-XXX-01-001311
ENSMUSG00000000078	CBRI-XXX-01-000166
ENSMUSG00000000078	CBRI-XXX-01-000811
ENSMUSG00000000078	CBRI-XXX-01-001119
ENSMUSG00000000078	CBRI-XXX-01-001464
ENSMUSG00000000078	CBRI-XXX-01-003711
ENSMUSG00000000078	CBRI-XXX-01-004037
ENSMUSG00000000078	CBRI-XXX-01-004771
ENSMUSG00000000078	CBRI-XXX-01-005364
ENSMUSG00000000078	CBRI-XXX-01-007374
ENSMUSG00000000078	CELE-XXX-01-001517
ENSMUSG00000000078	CELE-XXX-01-002497
ENSMUSG00000000078	CELE-XXX-01-008924
ENSMUSG00000000078	CELE-XXX-01-009142
ENSMUSG00000000078	CELE-XXX-01-009433
ENSMUSG00000000078	CELE-XXX-01-014192
ENSMUSG00000000078	CELE-XXX-01-015008
ENSMUSG00000000078	CELE-XXX-01-016584
ENSMUSG00000000078	CELE-XXX-01-017719
ENSMUSG00000000078	CGLA-138-01-003209
ENSMUSG00000000078	DHAN-767-01-000601
ENSMUSG00000000078	DMEL-XXX-02-000620
ENSMUSG00000000078	DMEL-XXX-02-001249
ENSMUSG00000000078	DMEL-XXX-02-001250
ENSMUSG00000000078	DMEL-XXX-02-001251
ENSMUSG00000000078	DMEL-XXX-02-006136
ENSMUSG00000000078	DMEL-XXX-02-006363
ENSMUSG00000000078	DMEL-XXX-02-006364
ENSMUSG00000000078	DMEL-XXX-02-006365
ENSMUSG00000000078	DMEL-XXX-02-006717
ENSMUSG00000000078	DMEL-XXX-02-006718
ENSMUSG00000000078	DMEL-XXX-02-007364
ENSMUSG00000000078	DMEL-XXX-02-007365
ENSMUSG00000000078	DMEL-XXX-02-007366
ENSMUSG00000000078	DMEL-XXX-02-008453
ENSMUSG00000000078	DMEL-XXX-02-008585
ENSMUSG00000000078	DMEL-XXX-02-008586
ENSMUSG00000000078	DMEL-XXX-02-008587
ENSMUSG00000000078	DMEL-XXX-02-009386
ENSMUSG00000000078	DMEL-XXX-02-009899
ENSMUSG00000000078	DMEL-XXX-02-009985
ENSMUSG00000000078	DMEL-XXX-02-010388
ENSMUSG00000000078	DMEL-XXX-02-012149
ENSMUSG00000000078	DMEL-XXX-02-012150
ENSMUSG00000000078	DMEL-XXX-02-013145
ENSMUSG00000000078	DMEL-XXX-02-013398
ENSMUSG00000000078	DMEL-XXX-02-015039
ENSMUSG00000000078	DMEL-XXX-02-015969
ENSMUSG00000000078	HSAP-XXX-04-000887
ENSMUSG00000000078	HSAP-XXX-04-001032
ENSMUSG00000000078	HSAP-XXX-04-001033
ENSMUSG00000000078	HSAP-XXX-04-001034
ENSMUSG00000000078	HSAP-XXX-04-001035
ENSMUSG00000000078	HSAP-XXX-04-003439
ENSMUSG00000000078	HSAP-XXX-04-003792
ENSMUSG00000000078	HSAP-XXX-04-003960
ENSMUSG00000000078	HSAP-XXX-04-003961
ENSMUSG00000000078	HSAP-XXX-04-005187
ENSMUSG00000000078	HSAP-XXX-04-005365
ENSMUSG00000000078	HSAP-XXX-04-005366
ENSMUSG00000000078	HSAP-XXX-04-007574
ENSMUSG00000000078	HSAP-XXX-04-007575
ENSMUSG00000000078	HSAP-XXX-04-008878
ENSMUSG00000000078	HSAP-XXX-04-008880
ENSMUSG00000000078	HSAP-XXX-04-008928
ENSMUSG00000000078	HSAP-XXX-04-008975
ENSMUSG00000000078	HSAP-XXX-04-008976
ENSMUSG00000000078	HSAP-XXX-04-009796
ENSMUSG00000000078	HSAP-XXX-04-009797
ENSMUSG00000000078	HSAP-XXX-04-010349
ENSMUSG00000000078	HSAP-XXX-04-011099
ENSMUSG00000000078	HSAP-XXX-04-011101
ENSMUSG00000000078	HSAP-XXX-04-011182
ENSMUSG00000000078	HSAP-XXX-04-011562
ENSMUSG00000000078	HSAP-XXX-04-013112
ENSMUSG00000000078	HSAP-XXX-04-013219
ENSMUSG00000000078	HSAP-XXX-04-013913
ENSMUSG00000000078	HSAP-XXX-04-013916
ENSMUSG00000000078	HSAP-XXX-04-014764
ENSMUSG00000000078	HSAP-XXX-04-015107
ENSMUSG00000000078	HSAP-XXX-04-015108
ENSMUSG00000000078	HSAP-XXX-04-015240
ENSMUSG00000000078	HSAP-XXX-04-015349
ENSMUSG00000000078	HSAP-XXX-04-015730
ENSMUSG00000000078	HSAP-XXX-04-015862
ENSMUSG00000000078	HSAP-XXX-04-016034
ENSMUSG00000000078	HSAP-XXX-04-016043
ENSMUSG00000000078	HSAP-XXX-04-016271
ENSMUSG00000000078	HSAP-XXX-04-016272
ENSMUSG00000000078	HSAP-XXX-04-016283
ENSMUSG00000000078	HSAP-XXX-04-016578
ENSMUSG00000000078	HSAP-XXX-04-016579
ENSMUSG00000000078	HSAP-XXX-04-016580
ENSMUSG00000000078	HSAP-XXX-04-016581
ENSMUSG00000000078	HSAP-XXX-04-016582
ENSMUSG00000000078	HSAP-XXX-04-016587
ENSMUSG00000000078	HSAP-XXX-04-016998
ENSMUSG00000000078	HSAP-XXX-04-017018
ENSMUSG00000000078	HSAP-XXX-04-017019
ENSMUSG00000000078	HSAP-XXX-04-017021
ENSMUSG00000000078	HSAP-XXX-04-017024
ENSMUSG00000000078	HSAP-XXX-04-017028
ENSMUSG00000000078	HSAP-XXX-04-017207
ENSMUSG00000000078	HSAP-XXX-04-017208
ENSMUSG00000000078	HSAP-XXX-04-017229
ENSMUSG00000000078	HSAP-XXX-04-017274
ENSMUSG00000000078	HSAP-XXX-04-017286
ENSMUSG00000000078	HSAP-XXX-04-017290
ENSMUSG00000000078	HSAP-XXX-04-017457
ENSMUSG00000000078	HSAP-XXX-04-018878
ENSMUSG00000000078	HSAP-XXX-04-019183
ENSMUSG00000000078	HSAP-XXX-04-019184
ENSMUSG00000000078	HSAP-XXX-04-023067
ENSMUSG00000000078	HSAP-XXX-04-023274
ENSMUSG00000000078	HSAP-XXX-04-023275
ENSMUSG00000000078	HSAP-XXX-04-023427
ENSMUSG00000000078	HSAP-XXX-04-023455
ENSMUSG00000000078	HSAP-XXX-04-024013
ENSMUSG00000000078	HSAP-XXX-04-026276
ENSMUSG00000000078	HSAP-XXX-04-026282
ENSMUSG00000000078	HSAP-XXX-04-026627
ENSMUSG00000000078	HSAP-XXX-04-026630
ENSMUSG00000000078	HSAP-XXX-04-026652
ENSMUSG00000000078	HSAP-XXX-04-026654
ENSMUSG00000000078	HSAP-XXX-04-026665
ENSMUSG00000000078	HSAP-XXX-04-026666
ENSMUSG00000000078	HSAP-XXX-04-026998
ENSMUSG00000000078	HSAP-XXX-04-026999
ENSMUSG00000000078	HSAP-XXX-04-028305
ENSMUSG00000000078	HSAP-XXX-04-028306
ENSMUSG00000000078	HSAP-XXX-04-028307
ENSMUSG00000000078	HSAP-XXX-04-028308
ENSMUSG00000000078	HSAP-XXX-04-029068
ENSMUSG00000000078	HSAP-XXX-04-029444
ENSMUSG00000000078	HSAP-XXX-04-030043
ENSMUSG00000000078	HSAP-XXX-04-030600
ENSMUSG00000000078	HSAP-XXX-04-030601
ENSMUSG00000000078	HSAP-XXX-04-030712
ENSMUSG00000000078	HSAP-XXX-04-031391
ENSMUSG00000000078	HSAP-XXX-04-031592
ENSMUSG00000000078	HSAP-XXX-04-031688
ENSMUSG00000000078	HSAP-XXX-04-031689
ENSMUSG00000000078	HSAP-XXX-04-032543
ENSMUSG00000000078	HSAP-XXX-04-032884
ENSMUSG00000000078	HSAP-XXX-04-032885
ENSMUSG00000000078	HSAP-XXX-04-032891
ENSMUSG00000000078	HSAP-XXX-04-032893
ENSMUSG00000000078	HSAP-XXX-04-033464
ENSMUSG00000000078	MMUS-XXX-02-000383
ENSMUSG00000000078	MMUS-XXX-02-000495
ENSMUSG00000000078	MMUS-XXX-02-001945
ENSMUSG00000000078	MMUS-XXX-02-002097
ENSMUSG00000000078	MMUS-XXX-02-002565
ENSMUSG00000000078	MMUS-XXX-02-003385
ENSMUSG00000000078	MMUS-XXX-02-003529
ENSMUSG00000000078	MMUS-XXX-02-004124
ENSMUSG00000000078	MMUS-XXX-02-004283
ENSMUSG00000000078	MMUS-XXX-02-004509
ENSMUSG00000000078	MMUS-XXX-02-004552
ENSMUSG00000000078	MMUS-XXX-02-004794
ENSMUSG00000000078	MMUS-XXX-02-004890
ENSMUSG00000000078	MMUS-XXX-02-006185
ENSMUSG00000000078	MMUS-XXX-02-006253
ENSMUSG00000000078	MMUS-XXX-02-006372
ENSMUSG00000000078	MMUS-XXX-02-006469
ENSMUSG00000000078	MMUS-XXX-02-006642
ENSMUSG00000000078	MMUS-XXX-02-006734
ENSMUSG00000000078	MMUS-XXX-02-007233
ENSMUSG00000000078	MMUS-XXX-02-007772
ENSMUSG00000000078	MMUS-XXX-02-008252
ENSMUSG00000000078	MMUS-XXX-02-009211
ENSMUSG00000000078	MMUS-XXX-02-009651
ENSMUSG00000000078	MMUS-XXX-02-009733
ENSMUSG00000000078	MMUS-XXX-02-010046
ENSMUSG00000000078	MMUS-XXX-02-010680
ENSMUSG00000000078	MMUS-XXX-02-010826
ENSMUSG00000000078	MMUS-XXX-02-010846
ENSMUSG00000000078	MMUS-XXX-02-011025
ENSMUSG00000000078	MMUS-XXX-02-011504
ENSMUSG00000000078	MMUS-XXX-02-011600
ENSMUSG00000000078	MMUS-XXX-02-011733
ENSMUSG00000000078	MMUS-XXX-02-012159
ENSMUSG00000000078	MMUS-XXX-02-012499
ENSMUSG00000000078	MMUS-XXX-02-012522
ENSMUSG00000000078	MMUS-XXX-02-012827
ENSMUSG00000000078	MMUS-XXX-02-013115
ENSMUSG00000000078	MMUS-XXX-02-013330
ENSMUSG00000000078	MMUS-XXX-02-014335
ENSMUSG00000000078	MMUS-XXX-02-014645
ENSMUSG00000000078	MMUS-XXX-02-014646
ENSMUSG00000000078	MMUS-XXX-02-015844
ENSMUSG00000000078	MMUS-XXX-02-015892
ENSMUSG00000000078	MMUS-XXX-02-015992
ENSMUSG00000000078	MMUS-XXX-02-015993
ENSMUSG00000000078	MMUS-XXX-02-016017
ENSMUSG00000000078	MMUS-XXX-02-016018
ENSMUSG00000000078	MMUS-XXX-02-017278
ENSMUSG00000000078	MMUS-XXX-02-018927
ENSMUSG00000000078	MMUS-XXX-02-018934
ENSMUSG00000000078	MMUS-XXX-02-019545
ENSMUSG00000000078	MMUS-XXX-02-019572
ENSMUSG00000000078	MMUS-XXX-02-020175
ENSMUSG00000000078	MMUS-XXX-02-020701
ENSMUSG00000000078	MMUS-XXX-02-020737
ENSMUSG00000000078	MMUS-XXX-02-020865
ENSMUSG00000000078	MMUS-XXX-02-020973
ENSMUSG00000000078	MMUS-XXX-02-020978
ENSMUSG00000000078	MMUS-XXX-02-020999
ENSMUSG00000000078	MMUS-XXX-02-021029
ENSMUSG00000000078	MMUS-XXX-02-021035
ENSMUSG00000000078	MMUS-XXX-02-021037
ENSMUSG00000000078	MMUS-XXX-02-021283
ENSMUSG00000000078	MMUS-XXX-02-021294
ENSMUSG00000000078	MMUS-XXX-02-021295
ENSMUSG00000000078	MMUS-XXX-02-021296
ENSMUSG00000000078	MMUS-XXX-02-021297
ENSMUSG00000000078	MMUS-XXX-02-021470
ENSMUSG00000000078	MMUS-XXX-02-021501
ENSMUSG00000000078	MMUS-XXX-02-022123
ENSMUSG00000000078	MMUS-XXX-02-022470
ENSMUSG00000000078	MMUS-XXX-02-022471
ENSMUSG00000000078	MMUS-XXX-02-023379
ENSMUSG00000000078	MMUS-XXX-02-023380
ENSMUSG00000000078	MMUS-XXX-02-023381
ENSMUSG00000000078	MMUS-XXX-02-024470
ENSMUSG00000000078	MMUS-XXX-02-024491
ENSMUSG00000000078	MMUS-XXX-02-024877
ENSMUSG00000000078	MMUS-XXX-02-025312
ENSMUSG00000000078	NCRA-XX3-01-007927
ENSMUSG00000000078	PSTI-CBS-01-003068
ENSMUSG00000000078	PSTI-CBS-01-005563
ENSMUSG00000000078	YLIP-B99-01-000555
ENSMUSG00000000078	YLIP-B99-01-003699
ENSMUSG00000000142	AGAM-PES-01-000597
ENSMUSG00000000142	AGAM-PES-01-010295
ENSMUSG00000000142	CBRI-XXX-01-008884
ENSMUSG00000000142	CBRI-XXX-01-016949
ENSMUSG00000000142	CELE-XXX-01-002659
ENSMUSG00000000142	CELE-XXX-01-009352
ENSMUSG00000000142	DMEL-XXX-02-014090
ENSMUSG00000000142	DMEL-XXX-02-014091
ENSMUSG00000000142	DMEL-XXX-02-014092
ENSMUSG00000000142	HSAP-XXX-04-002507
ENSMUSG00000000142	HSAP-XXX-04-002508
ENSMUSG00000000142	HSAP-XXX-04-002719
ENSMUSG00000000142	HSAP-XXX-04-002720
ENSMUSG00000000142	HSAP-XXX-04-002721
ENSMUSG00000000142	HSAP-XXX-04-002761
ENSMUSG00000000142	HSAP-XXX-04-002762
ENSMUSG00000000142	HSAP-XXX-04-002763
ENSMUSG00000000142	HSAP-XXX-04-002765
ENSMUSG00000000142	HSAP-XXX-04-004683
ENSMUSG00000000142	HSAP-XXX-04-011338
ENSMUSG00000000142	HSAP-XXX-04-011339
ENSMUSG00000000142	HSAP-XXX-04-014199
ENSMUSG00000000142	HSAP-XXX-04-031759
ENSMUSG00000000142	HSAP-XXX-04-031760
ENSMUSG00000000142	HSAP-XXX-04-031761
ENSMUSG00000000142	HSAP-XXX-04-031763
ENSMUSG00000000142	HSAP-XXX-04-031764
ENSMUSG00000000142	HSAP-XXX-04-031765
ENSMUSG00000000142	MMUS-XXX-02-000441
ENSMUSG00000000142	MMUS-XXX-02-001172
ENSMUSG00000000142	MMUS-XXX-02-006230
ENSMUSG00000000142	MMUS-XXX-02-009311
ENSMUSG00000000142	MMUS-XXX-02-010895
ENSMUSG00000000142	MMUS-XXX-02-010896
ENSMUSG00000000142	MMUS-XXX-02-011335
ENSMUSG00000000142	MMUS-XXX-02-012013
ENSMUSG00000000142	MMUS-XXX-02-012731
ENSMUSG00000000142	MMUS-XXX-02-014023
ENSMUSG00000000142	MMUS-XXX-02-017383
ENSMUSG00000000142	MMUS-XXX-02-024599
ENSMUSG00000000142	TPSE-335-01-008792
ENSMUSG00000000171	AGAM-PES-01-012016
ENSMUSG00000000171	CBRI-XXX-01-000613
ENSMUSG00000000171	CELE-XXX-01-007056
ENSMUSG00000000171	DMEL-XXX-02-013038
ENSMUSG00000000171	MMUS-XXX-02-006940
ENSMUSG00000000171	NCRA-XX3-01-006779
ENSMUSG00000000340	AGAM-PES-01-010087
ENSMUSG00000000340	APER-XK1-01-001671
ENSMUSG00000000340	ATHA-XXX-01-011670
ENSMUSG00000000340	ATUM-C58-01-004226
ENSMUSG00000000340	ATUM-UWA-01-000666
ENSMUSG00000000340	AYEL-AYW-01-000160
ENSMUSG00000000340	AZOA-BN1-01-000074
ENSMUSG00000000340	BABO-941-01-002682
ENSMUSG00000000340	BANT-AME-01-002551
ENSMUSG00000000340	BANT-AME-01-003847
ENSMUSG00000000340	BANT-AME-01-004040
ENSMUSG00000000340	BAPH-XSG-01-000192
ENSMUSG00000000340	BBAC-100-01-000708
ENSMUSG00000000340	BCER-579-01-002620
ENSMUSG00000000340	BCER-579-01-003781
ENSMUSG00000000340	BCER-579-01-003963
ENSMUSG00000000340	BCER-987-01-002778
ENSMUSG00000000340	BCER-987-01-003985
ENSMUSG00000000340	BCER-987-01-004197
ENSMUSG00000000340	BCER-E33-01-002980
ENSMUSG00000000340	BCER-E33-01-004198
ENSMUSG00000000340	BCER-E33-01-004380
ENSMUSG00000000340	BHAL-C12-01-000215
ENSMUSG00000000340	BHAL-C12-01-000778
ENSMUSG00000000340	BHAL-C12-01-001824
ENSMUSG00000000340	BHAL-C12-01-002653
ENSMUSG00000000340	BHAL-C12-01-002761
ENSMUSG00000000340	BJAP-USD-01-003721
ENSMUSG00000000340	BJAP-USD-01-006333
ENSMUSG00000000340	BLIC-580-01-001570
ENSMUSG00000000340	BLIC-580-01-002450
ENSMUSG00000000340	BLIC-M13-01-001581
ENSMUSG00000000340	BLIC-M13-01-002463
ENSMUSG00000000340	BMAL-344-01-001479
ENSMUSG00000000340	BMAL-344-01-004668
ENSMUSG00000000340	BMEL-A23-01-000639
ENSMUSG00000000340	BMEL-M16-01-002806
ENSMUSG00000000340	BPSE-243-01-002271
ENSMUSG00000000340	BPSE-243-01-005649
ENSMUSG00000000340	BSUB-168-01-000109
ENSMUSG00000000340	BSUB-168-01-000747
ENSMUSG00000000340	BSUI-133-01-002711
ENSMUSG00000000340	BTHA-E26-01-001835
ENSMUSG00000000340	BTHA-E26-01-005563
ENSMUSG00000000340	BTHU-ALH-01-002419
ENSMUSG00000000340	BTHU-ALH-01-003466
ENSMUSG00000000340	BTHU-ALH-01-003637
ENSMUSG00000000340	BTHU-KON-01-003752
ENSMUSG00000000340	BTHU-KON-01-003942
ENSMUSG00000000340	CBLO-BPE-01-000148
ENSMUSG00000000340	CBLO-BPE-01-000320
ENSMUSG00000000340	CBOT-AHA-01-001554
ENSMUSG00000000340	CBRI-XXX-01-000726
ENSMUSG00000000340	CBUR-RSA-01-000442
ENSMUSG00000000340	CBUR-RSA-01-001327
ENSMUSG00000000340	CELE-XXX-01-019711
ENSMUSG00000000340	CMER-10D-01-002002
ENSMUSG00000000340	CPEL-UBI-01-000427
ENSMUSG00000000340	CPSY-34H-01-001544
ENSMUSG00000000340	CPSY-34H-01-004663
ENSMUSG00000000340	CRUT-CMX-01-000866
ENSMUSG00000000340	CVES-OKU-01-000829
ENSMUSG00000000340	DMEL-XXX-02-001933
ENSMUSG00000000340	DNOD-VCS-01-000515
ENSMUSG00000000340	DRAD-XR1-01-000031
ENSMUSG00000000340	DRAD-XR1-01-000248
ENSMUSG00000000340	ECHA-ARK-01-001015
ENSMUSG00000000340	ECOL-536-01-000120
ENSMUSG00000000340	ECOL-536-01-004183
ENSMUSG00000000340	ECOL-A01-01-000107
ENSMUSG00000000340	ECOL-A01-01-004033
ENSMUSG00000000340	ECOL-EDL-01-000119
ENSMUSG00000000340	ECOL-MG1-01-000115
ENSMUSG00000000340	ECOL-RIM-01-000119
ENSMUSG00000000340	ECOL-UTI-01-000273
ENSMUSG00000000340	EFAE-V58-01-001261
ENSMUSG00000000340	EFAE-V58-01-001551
ENSMUSG00000000340	FPSY-JIP-01-000571
ENSMUSG00000000340	FPSY-JIP-01-002324
ENSMUSG00000000340	FTUL-FSC-01-001337
ENSMUSG00000000340	FTUL-OSU-01-000255
ENSMUSG00000000340	FTUL-XS4-01-001336
ENSMUSG00000000340	GFOR-803-01-002224
ENSMUSG00000000340	GKAU-426-01-000754
ENSMUSG00000000340	GKAU-426-01-001066
ENSMUSG00000000340	GKAU-426-01-001102
ENSMUSG00000000340	GKAU-426-01-003260
ENSMUSG00000000340	GSUL-PCA-01-002639
ENSMUSG00000000340	GTHE-NG8-01-000667
ENSMUSG00000000340	GTHE-NG8-01-000930
ENSMUSG00000000340	GTHE-NG8-01-000968
ENSMUSG00000000340	GTHE-NG8-01-002320
ENSMUSG00000000340	GTHE-NG8-01-003150
ENSMUSG00000000340	HALO-NRC-01-001702
ENSMUSG00000000340	HCHE-KCT-01-001218
ENSMUSG00000000340	HCHE-KCT-01-003501
ENSMUSG00000000340	HCHE-KCT-01-004518
ENSMUSG00000000340	HINF-PEE-01-000694
ENSMUSG00000000340	HINF-PGG-01-000302
ENSMUSG00000000340	HMAR-502-01-002603
ENSMUSG00000000340	HMAR-502-01-003296
ENSMUSG00000000340	HSAP-XXX-04-001561
ENSMUSG00000000340	HSOM-129-01-001102
ENSMUSG00000000340	ILOI-497-01-001667
ENSMUSG00000000340	LBOR-JB1-01-001962
ENSMUSG00000000340	LBOR-JB1-01-002095
ENSMUSG00000000340	LBOR-L55-01-001411
ENSMUSG00000000340	LBOR-L55-01-002138
ENSMUSG00000000340	LBRE-A36-01-001362
ENSMUSG00000000340	LCAS-334-01-001242
ENSMUSG00000000340	LCAS-334-01-001375
ENSMUSG00000000340	LINN-CLI-01-001036
ENSMUSG00000000340	LINN-CLI-01-001400
ENSMUSG00000000340	LLAC-IL1-01-000060
ENSMUSG00000000340	LLAC-MG1-01-000069
ENSMUSG00000000340	LLAC-SK1-01-000160
ENSMUSG00000000340	LMES-A82-01-000712
ENSMUSG00000000340	LMON-365-01-001716
ENSMUSG00000000340	LMON-365-01-002012
ENSMUSG00000000340	LMON-854-01-000789
ENSMUSG00000000340	LMON-854-01-001119
ENSMUSG00000000340	LMON-858-01-001113
ENSMUSG00000000340	LMON-EGD-01-001046
ENSMUSG00000000340	LMON-EGD-01-001366
ENSMUSG00000000340	LPLA-WCF-01-001791
ENSMUSG00000000340	LPNE-LEN-01-000564
ENSMUSG00000000340	LPNE-LEN-01-001490
ENSMUSG00000000340	LPNE-PAR-01-000584
ENSMUSG00000000340	LPNE-PAR-01-001432
ENSMUSG00000000340	LPNE-PHI-01-000521
ENSMUSG00000000340	LPNE-PHI-01-001477
ENSMUSG00000000340	LSAK-23K-01-001081
ENSMUSG00000000340	LSAL-118-01-000147
ENSMUSG00000000340	LWEL-SLC-01-001026
ENSMUSG00000000340	LWEL-SLC-01-001383
ENSMUSG00000000340	MCAP-BAT-01-002848
ENSMUSG00000000340	MFLA-KTX-01-002071
ENSMUSG00000000340	MGAL-RLO-01-000483
ENSMUSG00000000340	MHYO-232-01-000498
ENSMUSG00000000340	MHYO-744-01-000495
ENSMUSG00000000340	MHYO-JXX-01-000495
ENSMUSG00000000340	MLEP-XTN-01-000521
ENSMUSG00000000340	MLOT-MAF-01-001634
ENSMUSG00000000340	MMOB-63K-01-000583
ENSMUSG00000000340	MMOB-63K-01-000584
ENSMUSG00000000340	MMUS-XXX-02-023048
ENSMUSG00000000340	MMYC-G1T-01-000255
ENSMUSG00000000340	MPEN-HF2-01-000510
ENSMUSG00000000340	MPET-PM1-01-002751
ENSMUSG00000000340	MPUL-UAB-01-000762
ENSMUSG00000000340	MSYN-53X-01-000271
ENSMUSG00000000340	MXAN-DK1-01-004106
ENSMUSG00000000340	NCRA-XX3-01-006452
ENSMUSG00000000340	NEUR-718-01-000346
ENSMUSG00000000340	NOCE-ATC-01-001200
ENSMUSG00000000340	NPHA-DSM-01-000436
ENSMUSG00000000340	NWIN-255-01-000422
ENSMUSG00000000340	OIHE-HET-01-001414
ENSMUSG00000000340	OIHE-HET-01-001864
ENSMUSG00000000340	OIHE-HET-01-002875
ENSMUSG00000000340	OOEN-PSU-01-000300
ENSMUSG00000000340	OSAT-JAP-01-025640
ENSMUSG00000000340	OTSU-BOR-01-000806
ENSMUSG00000000340	PAER-IM2-01-001848
ENSMUSG00000000340	PAER-PA1-01-002832
ENSMUSG00000000340	PAER-PA1-01-003510
ENSMUSG00000000340	PAER-PAO-01-001586
ENSMUSG00000000340	PAER-PAO-01-002249
ENSMUSG00000000340	PAST-XOY-01-000602
ENSMUSG00000000340	PENT-L48-01-003543
ENSMUSG00000000340	PFAL-3D7-01-000444
ENSMUSG00000000340	PFLU-PF5-01-001693
ENSMUSG00000000340	PFLU-PF5-01-002487
ENSMUSG00000000340	PHAL-TAC-01-002135
ENSMUSG00000000340	PLUM-TO1-01-003458
ENSMUSG00000000340	PMUL-PM7-01-000894
ENSMUSG00000000340	PPEN-A25-01-001681
ENSMUSG00000000340	PPUT-KT2-01-004403
ENSMUSG00000000340	PSYR-144-01-002079
ENSMUSG00000000340	PSYR-28A-01-001979
ENSMUSG00000000340	PSYR-DC3-01-002159
ENSMUSG00000000340	PTOR-790-01-000547
ENSMUSG00000000340	RBEL-RML-01-001098
ENSMUSG00000000340	RHOD-RHA-01-003489
ENSMUSG00000000340	RHOD-RHA-01-005279
ENSMUSG00000000340	RLEG-384-01-000914
ENSMUSG00000000340	SAUR-252-01-001005
ENSMUSG00000000340	SAUR-252-01-001512
ENSMUSG00000000340	SAUR-476-01-001021
ENSMUSG00000000340	SAUR-476-01-001440
ENSMUSG00000000340	SAUR-COL-01-000439
ENSMUSG00000000340	SAUR-COL-01-001671
ENSMUSG00000000340	SAUR-JH1-01-001196
ENSMUSG00000000340	SAUR-JH1-01-001620
ENSMUSG00000000340	SAUR-MU5-01-001095
ENSMUSG00000000340	SAUR-MU5-01-001515
ENSMUSG00000000340	SAUR-MW2-01-000978
ENSMUSG00000000340	SAUR-MW2-01-001468
ENSMUSG00000000340	SAUR-N13-01-000944
ENSMUSG00000000340	SAUR-N13-01-001345
ENSMUSG00000000340	SAUR-USA-01-001015
ENSMUSG00000000340	SAUR-USA-01-001482
ENSMUSG00000000340	SAVE-XXX-01-004477
ENSMUSG00000000340	SBOY-SB2-01-000248
ENSMUSG00000000340	SDYS-197-01-000371
ENSMUSG00000000340	SENT-B67-01-000373
ENSMUSG00000000340	SENT-CT1-02-000157
ENSMUSG00000000340	SENT-LT2-01-000153
ENSMUSG00000000340	SENT-PAR-01-000151
ENSMUSG00000000340	SENT-TY2-01-000157
ENSMUSG00000000340	SEPI-62A-01-001288
ENSMUSG00000000340	SEPI-A12-01-000859
ENSMUSG00000000340	SFLE-301-01-000109
ENSMUSG00000000340	SFLE-457-01-000110
ENSMUSG00000000340	SFLE-840-01-000102
ENSMUSG00000000340	SGLO-MOR-01-000552
ENSMUSG00000000340	SHAE-JCS-01-001857
ENSMUSG00000000340	SMEL-102-01-005552
ENSMUSG00000000340	SONE-MR1-01-002339
ENSMUSG00000000340	SSAP-A15-01-001308
ENSMUSG00000000340	SSAP-A15-01-001762
ENSMUSG00000000340	SSON-046-01-000371
ENSMUSG00000000340	SYTH-863-01-000413
ENSMUSG00000000340	TACI-DSM-01-001407
ENSMUSG00000000340	TBRU-274-01-003997
ENSMUSG00000000340	TCRU-TC3-01-004232
ENSMUSG00000000340	TCRU-TC3-01-009986
ENSMUSG00000000340	TCRU-XCL-01-001002
ENSMUSG00000000340	TPSE-335-01-003987
ENSMUSG00000000340	TTHE-B27-01-001693
ENSMUSG00000000340	TTHE-B27-01-001748
ENSMUSG00000000340	TTHE-B27-01-001796
ENSMUSG00000000340	TVOL-GSS-01-000099
ENSMUSG00000000340	UMET-ARC-01-000372
ENSMUSG00000000340	VCHO-N16-01-002382
ENSMUSG00000000340	VFIS-114-01-002179
ENSMUSG00000000340	VPAR-RIM-01-002518
ENSMUSG00000000340	VVUL-YJ0-01-004469
ENSMUSG00000000340	XFAS-9A5-01-000866
ENSMUSG00000000340	XFAS-9A5-01-001545
ENSMUSG00000000340	XFAS-XPD-01-000720
ENSMUSG00000000340	XFAS-XPD-01-001735
ENSMUSG00000000340	YENT-808-01-000726
ENSMUSG00000000340	YLIP-B99-01-003702
ENSMUSG00000000340	YPES-001-01-000261
ENSMUSG00000000340	YPES-516-01-000782
ENSMUSG00000000340	YPES-ANT-01-003110
ENSMUSG00000000340	YPES-CO9-01-003224
ENSMUSG00000000340	YPES-KIM-01-000759
ENSMUSG00000000340	YPSE-953-01-000705
ENSMUSG00000000346	HSAP-XXX-04-007493
ENSMUSG00000000346	HSAP-XXX-04-019126
ENSMUSG00000000346	MMUS-XXX-02-012017
ENSMUSG00000000605	AAEO-VF5-01-000322
ENSMUSG00000000605	AFUL-DSM-01-001398
ENSMUSG00000000605	AGAM-PES-01-011367
ENSMUSG00000000605	AGAM-PES-01-011418
ENSMUSG00000000605	AGAM-PES-01-011807
ENSMUSG00000000605	AGOS-XXX-01-002435
ENSMUSG00000000605	AGOS-XXX-01-003931
ENSMUSG00000000605	ATHA-XXX-01-013461
ENSMUSG00000000605	ATHA-XXX-01-022028
ENSMUSG00000000605	ATHA-XXX-01-022924
ENSMUSG00000000605	ATHA-XXX-01-024841
ENSMUSG00000000605	ATHA-XXX-01-025066
ENSMUSG00000000605	BMAL-344-01-000820
ENSMUSG00000000605	BPSE-243-01-001565
ENSMUSG00000000605	BTHA-E26-01-002252
ENSMUSG00000000605	BXEN-LB4-01-006725
ENSMUSG00000000605	CBRI-XXX-01-000554
ENSMUSG00000000605	CBRI-XXX-01-003212
ENSMUSG00000000605	CBRI-XXX-01-003569
ENSMUSG00000000605	CBRI-XXX-01-005520
ENSMUSG00000000605	CBRI-XXX-01-006318
ENSMUSG00000000605	CBRI-XXX-01-012775
ENSMUSG00000000605	CELE-XXX-01-000474
ENSMUSG00000000605	CELE-XXX-01-000475
ENSMUSG00000000605	CELE-XXX-01-001294
ENSMUSG00000000605	CELE-XXX-01-004691
ENSMUSG00000000605	CELE-XXX-01-004692
ENSMUSG00000000605	CELE-XXX-01-011977
ENSMUSG00000000605	CELE-XXX-01-013141
ENSMUSG00000000605	CELE-XXX-01-014663
ENSMUSG00000000605	CELE-XXX-01-014664
ENSMUSG00000000605	CGLA-138-01-002595
ENSMUSG00000000605	CMER-10D-01-003283
ENSMUSG00000000605	CNEO-C21-01-001338
ENSMUSG00000000605	CNEO-C21-01-004637
ENSMUSG00000000605	CRUT-CMX-01-000696
ENSMUSG00000000605	CTEP-TLS-01-001372
ENSMUSG00000000605	CVES-OKU-01-000682
ENSMUSG00000000605	DHAN-767-01-000270
ENSMUSG00000000605	DHAN-767-01-004305
ENSMUSG00000000605	DHAN-767-01-004944
ENSMUSG00000000605	DMEL-XXX-02-004260
ENSMUSG00000000605	DMEL-XXX-02-011144
ENSMUSG00000000605	DMEL-XXX-02-011145
ENSMUSG00000000605	DMEL-XXX-02-011146
ENSMUSG00000000605	DMEL-XXX-02-016865
ENSMUSG00000000605	DMEL-XXX-02-016866
ENSMUSG00000000605	DPSY-V54-01-003059
ENSMUSG00000000605	EFAE-V58-01-000655
ENSMUSG00000000605	FNUC-ATC-01-000222
ENSMUSG00000000605	FRAN-CCI-01-002473
ENSMUSG00000000605	GFOR-803-01-003044
ENSMUSG00000000605	GSUL-PCA-01-002348
ENSMUSG00000000605	GVIO-421-01-003815
ENSMUSG00000000605	HSAP-XXX-04-000285
ENSMUSG00000000605	HSAP-XXX-04-000377
ENSMUSG00000000605	HSAP-XXX-04-000378
ENSMUSG00000000605	HSAP-XXX-04-011432
ENSMUSG00000000605	HSAP-XXX-04-023558
ENSMUSG00000000605	HSAP-XXX-04-024846
ENSMUSG00000000605	HSAP-XXX-04-024847
ENSMUSG00000000605	HSAP-XXX-04-029600
ENSMUSG00000000605	HSAP-XXX-04-032426
ENSMUSG00000000605	HSAP-XXX-04-032783
ENSMUSG00000000605	HSAP-XXX-04-032784
ENSMUSG00000000605	KLAC-210-01-003968
ENSMUSG00000000605	KLAC-NRR-01-001443
ENSMUSG00000000605	LCAS-334-01-000925
ENSMUSG00000000605	LPNE-LEN-01-001657
ENSMUSG00000000605	LPNE-PAR-01-001664
ENSMUSG00000000605	LPNE-PHI-01-001704
ENSMUSG00000000605	LSAL-118-01-001143
ENSMUSG00000000605	MACE-C2A-01-003501
ENSMUSG00000000605	MBAR-FUS-01-001770
ENSMUSG00000000605	MBAR-FUS-01-002153
ENSMUSG00000000605	MMAZ-GO1-01-000498
ENSMUSG00000000605	MMUS-XXX-02-009365
ENSMUSG00000000605	MMUS-XXX-02-011354
ENSMUSG00000000605	MMUS-XXX-02-011585
ENSMUSG00000000605	MMUS-XXX-02-011616
ENSMUSG00000000605	MMUS-XXX-02-018533
ENSMUSG00000000605	MMUS-XXX-02-022618
ENSMUSG00000000605	MMUS-XXX-02-022976
ENSMUSG00000000605	MMUS-XXX-02-022977
ENSMUSG00000000605	MMUS-XXX-02-022978
ENSMUSG00000000605	MMUS-XXX-02-025094
ENSMUSG00000000605	MXAN-DK1-01-007283
ENSMUSG00000000605	NCRA-XX3-01-001303
ENSMUSG00000000605	NCRA-XX3-01-001483
ENSMUSG00000000605	NCRA-XX3-01-003831
ENSMUSG00000000605	NOST-PCC-01-002074
ENSMUSG00000000605	NOST-PCC-01-004886
ENSMUSG00000000605	OLUC-CCE-01-003328
ENSMUSG00000000605	OLUC-CCE-01-005631
ENSMUSG00000000605	OLUC-CCE-01-006155
ENSMUSG00000000605	OLUC-CCE-01-006713
ENSMUSG00000000605	OSAT-JAP-01-000713
ENSMUSG00000000605	OSAT-JAP-01-014449
ENSMUSG00000000605	OSAT-JAP-01-017533
ENSMUSG00000000605	OSAT-JAP-01-021367
ENSMUSG00000000605	OSAT-JAP-01-024503
ENSMUSG00000000605	PMAR-MED-01-001697
ENSMUSG00000000605	PSTI-CBS-01-002288
ENSMUSG00000000605	PSTI-CBS-01-003053
ENSMUSG00000000605	PSTI-CBS-01-004168
ENSMUSG00000000605	RPAL-009-01-004226
ENSMUSG00000000605	SAGA-260-01-001089
ENSMUSG00000000605	SAGA-909-01-001086
ENSMUSG00000000605	SAGA-NEM-01-001150
ENSMUSG00000000605	SCER-S28-01-003349
ENSMUSG00000000605	SCOE-A32-01-006296
ENSMUSG00000000605	SELO-PCC-01-000294
ENSMUSG00000000605	SPOM-XXX-01-004201
ENSMUSG00000000605	SPOM-XXX-01-004476
ENSMUSG00000000605	STHE-066-01-001108
ENSMUSG00000000605	STHE-311-01-001088
ENSMUSG00000000605	STHE-LMD-01-000950
ENSMUSG00000000605	SYNE-PCC-01-001273
ENSMUSG00000000605	TBRU-274-01-000293
ENSMUSG00000000605	TBRU-274-01-001051
ENSMUSG00000000605	TBRU-274-01-003205
ENSMUSG00000000605	TCRU-TC3-01-003729
ENSMUSG00000000605	TCRU-TC3-01-005636
ENSMUSG00000000605	TCRU-TC3-01-009458
ENSMUSG00000000605	TCRU-TC3-01-015809
ENSMUSG00000000605	TCRU-TC3-01-016553
ENSMUSG00000000605	TCRU-TC3-01-017514
ENSMUSG00000000605	TCRU-TC3-01-018736
ENSMUSG00000000605	TKOD-OD1-01-000886
ENSMUSG00000000605	TPSE-335-01-008882
ENSMUSG00000000605	VCHO-N16-01-003257
ENSMUSG00000000605	VFIS-114-01-001798
ENSMUSG00000000605	VPAR-RIM-01-004246
ENSMUSG00000000605	YLIP-B99-01-000112
ENSMUSG00000000605	YLIP-B99-01-002516
ENSMUSG00000000605	YLIP-B99-01-004228
ENSMUSG00000000708	AGAM-PES-01-000704
ENSMUSG00000000708	AGAM-PES-01-001257
ENSMUSG00000000708	AGAM-PES-01-001352
ENSMUSG00000000708	AGAM-PES-01-001377
ENSMUSG00000000708	AGAM-PES-01-001475
ENSMUSG00000000708	AGAM-PES-01-001828
ENSMUSG00000000708	AGAM-PES-01-003564
ENSMUSG00000000708	AGAM-PES-01-004542
ENSMUSG00000000708	AGAM-PES-01-009603
ENSMUSG00000000708	AGOS-XXX-01-002675
ENSMUSG00000000708	AGOS-XXX-01-002799
ENSMUSG00000000708	ATHA-XXX-01-002095
ENSMUSG00000000708	ATHA-XXX-01-004783
ENSMUSG00000000708	ATHA-XXX-01-006927
ENSMUSG00000000708	ATHA-XXX-01-010906
ENSMUSG00000000708	ATHA-XXX-01-012939
ENSMUSG00000000708	ATHA-XXX-01-013497
ENSMUSG00000000708	ATHA-XXX-01-020998
ENSMUSG00000000708	ATHA-XXX-01-022591
ENSMUSG00000000708	ATHA-XXX-01-024261
ENSMUSG00000000708	CBRI-XXX-01-000008
ENSMUSG00000000708	CBRI-XXX-01-001188
ENSMUSG00000000708	CBRI-XXX-01-002711
ENSMUSG00000000708	CBRI-XXX-01-002897
ENSMUSG00000000708	CBRI-XXX-01-009032
ENSMUSG00000000708	CBRI-XXX-01-015564
ENSMUSG00000000708	CELE-XXX-01-002422
ENSMUSG00000000708	CELE-XXX-01-006603
ENSMUSG00000000708	CELE-XXX-01-006604
ENSMUSG00000000708	CELE-XXX-01-006605
ENSMUSG00000000708	CELE-XXX-01-009541
ENSMUSG00000000708	CELE-XXX-01-009542
ENSMUSG00000000708	CELE-XXX-01-010104
ENSMUSG00000000708	CELE-XXX-01-015819
ENSMUSG00000000708	CELE-XXX-01-017041
ENSMUSG00000000708	CELE-XXX-01-019782
ENSMUSG00000000708	CGLA-138-01-001587
ENSMUSG00000000708	CGLA-138-01-004730
ENSMUSG00000000708	CHOM-502-01-000671
ENSMUSG00000000708	CHOM-502-01-001175
ENSMUSG00000000708	CHOM-502-01-001450
ENSMUSG00000000708	CHOM-502-01-002064
ENSMUSG00000000708	CMER-10D-01-000124
ENSMUSG00000000708	CMER-10D-01-000125
ENSMUSG00000000708	CMER-10D-01-001824
ENSMUSG00000000708	CMER-10D-01-002258
ENSMUSG00000000708	CMER-10D-01-004091
ENSMUSG00000000708	CNEO-C21-01-000327
ENSMUSG00000000708	CNEO-C21-01-002653
ENSMUSG00000000708	CNEO-C21-01-005598
ENSMUSG00000000708	CPAR-TII-01-001640
ENSMUSG00000000708	CPAR-TII-01-002465
ENSMUSG00000000708	CPAR-TII-01-002735
ENSMUSG00000000708	DHAN-767-01-006800
ENSMUSG00000000708	DMEL-XXX-02-001022
ENSMUSG00000000708	DMEL-XXX-02-001023
ENSMUSG00000000708	DMEL-XXX-02-004067
ENSMUSG00000000708	DMEL-XXX-02-004068
ENSMUSG00000000708	DMEL-XXX-02-004069
ENSMUSG00000000708	DMEL-XXX-02-005497
ENSMUSG00000000708	DMEL-XXX-02-010297
ENSMUSG00000000708	DMEL-XXX-02-013055
ENSMUSG00000000708	DMEL-XXX-02-013247
ENSMUSG00000000708	DMEL-XXX-02-014379
ENSMUSG00000000708	DMEL-XXX-02-014463
ENSMUSG00000000708	DMEL-XXX-02-014464
ENSMUSG00000000708	DMEL-XXX-02-015479
ENSMUSG00000000708	DMEL-XXX-02-016417
ENSMUSG00000000708	ECUN-XXX-01-000301
ENSMUSG00000000708	ECUN-XXX-01-001742
ENSMUSG00000000708	HSAP-XXX-04-001491
ENSMUSG00000000708	HSAP-XXX-04-001492
ENSMUSG00000000708	HSAP-XXX-04-001493
ENSMUSG00000000708	HSAP-XXX-04-007702
ENSMUSG00000000708	HSAP-XXX-04-009404
ENSMUSG00000000708	HSAP-XXX-04-009405
ENSMUSG00000000708	HSAP-XXX-04-012168
ENSMUSG00000000708	HSAP-XXX-04-013699
ENSMUSG00000000708	HSAP-XXX-04-014214
ENSMUSG00000000708	HSAP-XXX-04-014215
ENSMUSG00000000708	HSAP-XXX-04-014218
ENSMUSG00000000708	HSAP-XXX-04-015826
ENSMUSG00000000708	HSAP-XXX-04-015827
ENSMUSG00000000708	HSAP-XXX-04-015828
ENSMUSG00000000708	HSAP-XXX-04-018752
ENSMUSG00000000708	HSAP-XXX-04-018753
ENSMUSG00000000708	HSAP-XXX-04-018754
ENSMUSG00000000708	HSAP-XXX-04-021134
ENSMUSG00000000708	HSAP-XXX-04-021135
ENSMUSG00000000708	HSAP-XXX-04-021896
ENSMUSG00000000708	HSAP-XXX-04-021897
ENSMUSG00000000708	HSAP-XXX-04-021898
ENSMUSG00000000708	HSAP-XXX-04-022159
ENSMUSG00000000708	HSAP-XXX-04-022620
ENSMUSG00000000708	HSAP-XXX-04-022621
ENSMUSG00000000708	HSAP-XXX-04-022622
ENSMUSG00000000708	HSAP-XXX-04-022623
ENSMUSG00000000708	HSAP-XXX-04-022624
ENSMUSG00000000708	HSAP-XXX-04-026924
ENSMUSG00000000708	HSAP-XXX-04-027029
ENSMUSG00000000708	HSAP-XXX-04-028745
ENSMUSG00000000708	HSAP-XXX-04-029499
ENSMUSG00000000708	HSAP-XXX-04-031123
ENSMUSG00000000708	HSAP-XXX-04-032165
ENSMUSG00000000708	HSAP-XXX-04-032166
ENSMUSG00000000708	HSAP-XXX-04-032969
ENSMUSG00000000708	KLAC-210-01-000222
ENSMUSG00000000708	KLAC-210-01-003516
ENSMUSG00000000708	KLAC-NRR-01-001887
ENSMUSG00000000708	KLAC-NRR-01-005109
ENSMUSG00000000708	MMUS-XXX-02-001886
ENSMUSG00000000708	MMUS-XXX-02-007204
ENSMUSG00000000708	MMUS-XXX-02-008360
ENSMUSG00000000708	MMUS-XXX-02-009156
ENSMUSG00000000708	MMUS-XXX-02-011285
ENSMUSG00000000708	MMUS-XXX-02-011482
ENSMUSG00000000708	MMUS-XXX-02-012544
ENSMUSG00000000708	MMUS-XXX-02-013040
ENSMUSG00000000708	MMUS-XXX-02-014320
ENSMUSG00000000708	MMUS-XXX-02-015809
ENSMUSG00000000708	MMUS-XXX-02-018273
ENSMUSG00000000708	MMUS-XXX-02-018497
ENSMUSG00000000708	MMUS-XXX-02-018838
ENSMUSG00000000708	MMUS-XXX-02-020772
ENSMUSG00000000708	MMUS-XXX-02-023165
ENSMUSG00000000708	MMUS-XXX-02-023704
ENSMUSG00000000708	MMUS-XXX-02-024010
ENSMUSG00000000708	MMUS-XXX-02-025265
ENSMUSG00000000708	MMUS-XXX-02-025307
ENSMUSG00000000708	NCRA-XX3-01-006024
ENSMUSG00000000708	OLUC-CCE-01-002128
ENSMUSG00000000708	OLUC-CCE-01-003617
ENSMUSG00000000708	OLUC-CCE-01-006226
ENSMUSG00000000708	OSAT-JAP-01-003906
ENSMUSG00000000708	OSAT-JAP-01-008769
ENSMUSG00000000708	OSAT-JAP-01-019653
ENSMUSG00000000708	PFAL-3D7-01-001941
ENSMUSG00000000708	PFAL-3D7-01-004651
ENSMUSG00000000708	PSTI-CBS-01-000019
ENSMUSG00000000708	PSTI-CBS-01-001173
ENSMUSG00000000708	PSTI-CBS-01-003682
ENSMUSG00000000708	PSTI-CBS-01-004401
ENSMUSG00000000708	SCER-S28-01-000342
ENSMUSG00000000708	SCER-S28-01-000818
ENSMUSG00000000708	SCER-S28-01-002528
ENSMUSG00000000708	SPOM-XXX-01-000469
ENSMUSG00000000708	SPOM-XXX-01-001290
ENSMUSG00000000708	SPOM-XXX-01-002881
ENSMUSG00000000708	SPOM-XXX-01-004369
ENSMUSG00000000708	TPSE-335-01-005263
ENSMUSG00000000708	TPSE-335-01-007715
ENSMUSG00000000708	TPSE-335-01-007983
ENSMUSG00000000708	YLIP-B99-01-003975
ENSMUSG00000000708	YLIP-B99-01-004709
ENSMUSG00000000708	YLIP-B99-01-005197
ENSMUSG00000000753	ATHA-XXX-01-009778
ENSMUSG00000000753	DMEL-XXX-02-003115
ENSMUSG00000000753	DMEL-XXX-02-003161
ENSMUSG00000000753	DMEL-XXX-02-007981
ENSMUSG00000000753	DMEL-XXX-02-009693
ENSMUSG00000000753	HSAP-XXX-04-005631
ENSMUSG00000000753	HSAP-XXX-04-010033
ENSMUSG00000000753	HSAP-XXX-04-010034
ENSMUSG00000000753	HSAP-XXX-04-010036
ENSMUSG00000000753	HSAP-XXX-04-010037
ENSMUSG00000000753	HSAP-XXX-04-010042
ENSMUSG00000000753	HSAP-XXX-04-010043
ENSMUSG00000000753	HSAP-XXX-04-010044
ENSMUSG00000000753	HSAP-XXX-04-010045
ENSMUSG00000000753	HSAP-XXX-04-012775
ENSMUSG00000000753	HSAP-XXX-04-012776
ENSMUSG00000000753	MMUS-XXX-02-003060
ENSMUSG00000000753	MMUS-XXX-02-007482
ENSMUSG00000000753	MMUS-XXX-02-007512
ENSMUSG00000000753	MMUS-XXX-02-011617
ENSMUSG00000000753	MMUS-XXX-02-011685
ENSMUSG00000000753	MMUS-XXX-02-013848
ENSMUSG00000000753	MMUS-XXX-02-013852
ENSMUSG00000000753	MMUS-XXX-02-021472
ENSMUSG00000000753	MMUS-XXX-02-021473
ENSMUSG00000000753	MMUS-XXX-02-021474
ENSMUSG00000000753	MMUS-XXX-02-021475
ENSMUSG00000000753	MMUS-XXX-02-021478
ENSMUSG00000000753	MMUS-XXX-02-021995
ENSMUSG00000000753	MMUS-XXX-02-022473
ENSMUSG00000000753	MMUS-XXX-02-022581
ENSMUSG00000000753	MMUS-XXX-02-022884
ENSMUSG00000000787	ABOR-SK2-01-000734
ENSMUSG00000000787	AGAM-PES-01-001005
ENSMUSG00000000787	AGAM-PES-01-005784
ENSMUSG00000000787	AGAM-PES-01-005873
ENSMUSG00000000787	AGAM-PES-01-008528
ENSMUSG00000000787	AGAM-PES-01-009546
ENSMUSG00000000787	AGAM-PES-01-010296
ENSMUSG00000000787	AGAM-PES-01-010569
ENSMUSG00000000787	AGAM-PES-01-011268
ENSMUSG00000000787	AGAM-PES-01-012984
ENSMUSG00000000787	AGAM-PES-01-013817
ENSMUSG00000000787	AGAM-PES-01-014581
ENSMUSG00000000787	AGOS-XXX-01-001468
ENSMUSG00000000787	AGOS-XXX-01-002974
ENSMUSG00000000787	AHYD-A79-01-000718
ENSMUSG00000000787	ATHA-XXX-01-001598
ENSMUSG00000000787	ATHA-XXX-01-005786
ENSMUSG00000000787	ATHA-XXX-01-006916
ENSMUSG00000000787	ATHA-XXX-01-009906
ENSMUSG00000000787	ATHA-XXX-01-010379
ENSMUSG00000000787	ATHA-XXX-01-010913
ENSMUSG00000000787	ATHA-XXX-01-011227
ENSMUSG00000000787	ATHA-XXX-01-015467
ENSMUSG00000000787	ATHA-XXX-01-015473
ENSMUSG00000000787	ATHA-XXX-01-018795
ENSMUSG00000000787	ATHA-XXX-01-021032
ENSMUSG00000000787	ATHA-XXX-01-023063
ENSMUSG00000000787	ATHA-XXX-01-024240
ENSMUSG00000000787	ATUM-C58-01-001919
ENSMUSG00000000787	ATUM-C58-01-002444
ENSMUSG00000000787	ATUM-UWA-01-003872
ENSMUSG00000000787	ATUM-UWA-01-004365
ENSMUSG00000000787	AZOA-B72-01-001007
ENSMUSG00000000787	AZOA-BN1-01-002554
ENSMUSG00000000787	BABO-941-01-000888
ENSMUSG00000000787	BBAC-100-01-000210
ENSMUSG00000000787	BFRA-343-01-001612
ENSMUSG00000000787	BFRA-H46-01-001659
ENSMUSG00000000787	BHEN-HOU-01-000982
ENSMUSG00000000787	BMAL-344-01-000218
ENSMUSG00000000787	BMEL-A23-01-001908
ENSMUSG00000000787	BMEL-M16-01-001034
ENSMUSG00000000787	BPAR-253-01-003342
ENSMUSG00000000787	BPER-251-01-000142
ENSMUSG00000000787	BPER-251-01-003004
ENSMUSG00000000787	BPSE-243-01-000699
ENSMUSG00000000787	BSUI-133-01-000938
ENSMUSG00000000787	BTHA-E26-01-000604
ENSMUSG00000000787	BTHE-VPI-01-001885
ENSMUSG00000000787	BVUL-A84-01-000386
ENSMUSG00000000787	BXEN-LB4-01-005422
ENSMUSG00000000787	BXEN-LB4-01-008020
ENSMUSG00000000787	CBRI-XXX-01-001102
ENSMUSG00000000787	CBRI-XXX-01-003119
ENSMUSG00000000787	CBRI-XXX-01-003979
ENSMUSG00000000787	CBRI-XXX-01-007970
ENSMUSG00000000787	CBRI-XXX-01-018345
ENSMUSG00000000787	CBRI-XXX-01-018477
ENSMUSG00000000787	CBUR-RSA-01-000644
ENSMUSG00000000787	CCRE-XXX-01-000832
ENSMUSG00000000787	CELE-XXX-01-000413
ENSMUSG00000000787	CELE-XXX-01-004262
ENSMUSG00000000787	CELE-XXX-01-004767
ENSMUSG00000000787	CELE-XXX-01-004768
ENSMUSG00000000787	CELE-XXX-01-008947
ENSMUSG00000000787	CELE-XXX-01-008948
ENSMUSG00000000787	CELE-XXX-01-009675
ENSMUSG00000000787	CELE-XXX-01-010164
ENSMUSG00000000787	CELE-XXX-01-014135
ENSMUSG00000000787	CELE-XXX-01-017554
ENSMUSG00000000787	CELE-XXX-01-018372
ENSMUSG00000000787	CGLA-138-01-002207
ENSMUSG00000000787	CGLA-138-01-003291
ENSMUSG00000000787	CGLA-138-01-004202
ENSMUSG00000000787	CGLA-138-01-004245
ENSMUSG00000000787	CHOM-502-01-000498
ENSMUSG00000000787	CHOM-502-01-001600
ENSMUSG00000000787	CMER-10D-01-003883
ENSMUSG00000000787	CMER-10D-01-004637
ENSMUSG00000000787	CNEO-C21-01-000778
ENSMUSG00000000787	CNEO-C21-01-004925
ENSMUSG00000000787	CNEO-C21-01-004926
ENSMUSG00000000787	CNEO-C21-01-005453
ENSMUSG00000000787	CPAR-TII-01-002864
ENSMUSG00000000787	CTEP-TLS-01-001019
ENSMUSG00000000787	CVIO-472-01-001003
ENSMUSG00000000787	DHAF-Y51-01-001954
ENSMUSG00000000787	DHAF-Y51-01-003754
ENSMUSG00000000787	DHAN-767-01-000598
ENSMUSG00000000787	DHAN-767-01-002071
ENSMUSG00000000787	DHAN-767-01-004607
ENSMUSG00000000787	DMEL-XXX-02-001001
ENSMUSG00000000787	DMEL-XXX-02-001964
ENSMUSG00000000787	DMEL-XXX-02-009001
ENSMUSG00000000787	DMEL-XXX-02-009363
ENSMUSG00000000787	DMEL-XXX-02-009859
ENSMUSG00000000787	DMEL-XXX-02-010200
ENSMUSG00000000787	DMEL-XXX-02-010201
ENSMUSG00000000787	DMEL-XXX-02-010202
ENSMUSG00000000787	DMEL-XXX-02-010203
ENSMUSG00000000787	DMEL-XXX-02-010204
ENSMUSG00000000787	DMEL-XXX-02-010205
ENSMUSG00000000787	DMEL-XXX-02-010490
ENSMUSG00000000787	DMEL-XXX-02-010574
ENSMUSG00000000787	DMEL-XXX-02-015492
ENSMUSG00000000787	DMEL-XXX-02-016147
ENSMUSG00000000787	ECAR-043-01-002764
ENSMUSG00000000787	ECOL-536-01-000788
ENSMUSG00000000787	ECOL-A01-01-000684
ENSMUSG00000000787	ECOL-CFT-01-000853
ENSMUSG00000000787	ECOL-EDL-01-000868
ENSMUSG00000000787	ECOL-MG1-01-000773
ENSMUSG00000000787	ECOL-RIM-01-000875
ENSMUSG00000000787	ECOL-UTI-01-000919
ENSMUSG00000000787	ECUN-XXX-01-001688
ENSMUSG00000000787	FPSY-JIP-01-001635
ENSMUSG00000000787	FTUL-FSC-01-000860
ENSMUSG00000000787	FTUL-OSU-01-001019
ENSMUSG00000000787	FTUL-XS4-01-000859
ENSMUSG00000000787	GOXY-21H-01-001206
ENSMUSG00000000787	HNEP-A15-01-001105
ENSMUSG00000000787	HSAP-XXX-04-007417
ENSMUSG00000000787	HSAP-XXX-04-014187
ENSMUSG00000000787	HSAP-XXX-04-021664
ENSMUSG00000000787	HSAP-XXX-04-025242
ENSMUSG00000000787	HSAP-XXX-04-025243
ENSMUSG00000000787	HSAP-XXX-04-025244
ENSMUSG00000000787	HSAP-XXX-04-025741
ENSMUSG00000000787	HSAP-XXX-04-025742
ENSMUSG00000000787	HSAP-XXX-04-026246
ENSMUSG00000000787	HSAP-XXX-04-027399
ENSMUSG00000000787	HSAP-XXX-04-032648
ENSMUSG00000000787	HSAP-XXX-04-032649
ENSMUSG00000000787	HSAP-XXX-04-033779
ENSMUSG00000000787	HSAP-XXX-04-033780
ENSMUSG00000000787	ILOI-497-01-001540
ENSMUSG00000000787	KLAC-210-01-001892
ENSMUSG00000000787	KLAC-210-01-004125
ENSMUSG00000000787	KLAC-210-01-005137
ENSMUSG00000000787	KLAC-NRR-01-000293
ENSMUSG00000000787	KLAC-NRR-01-001292
ENSMUSG00000000787	KLAC-NRR-01-003466
ENSMUSG00000000787	MFLA-KTX-01-000951
ENSMUSG00000000787	MFLA-KTX-01-001095
ENSMUSG00000000787	MFLA-KTX-01-001254
ENSMUSG00000000787	MFLA-KTX-01-001255
ENSMUSG00000000787	MMAG-AMB-01-001385
ENSMUSG00000000787	MMAG-AMB-01-001428
ENSMUSG00000000787	MMUS-XXX-02-001644
ENSMUSG00000000787	MMUS-XXX-02-004648
ENSMUSG00000000787	MMUS-XXX-02-006810
ENSMUSG00000000787	MMUS-XXX-02-012694
ENSMUSG00000000787	MMUS-XXX-02-014049
ENSMUSG00000000787	MMUS-XXX-02-015753
ENSMUSG00000000787	MMUS-XXX-02-020697
ENSMUSG00000000787	MMUS-XXX-02-022706
ENSMUSG00000000787	MMUS-XXX-02-023052
ENSMUSG00000000787	MPET-PM1-01-001261
ENSMUSG00000000787	MXAN-DK1-01-003973
ENSMUSG00000000787	NCRA-XX3-01-000298
ENSMUSG00000000787	NCRA-XX3-01-002698
ENSMUSG00000000787	NCRA-XX3-01-005079
ENSMUSG00000000787	NCRA-XX3-01-006444
ENSMUSG00000000787	NEUR-718-01-001949
ENSMUSG00000000787	OLUC-CCE-01-000062
ENSMUSG00000000787	OLUC-CCE-01-001037
ENSMUSG00000000787	OLUC-CCE-01-001965
ENSMUSG00000000787	OLUC-CCE-01-002219
ENSMUSG00000000787	OLUC-CCE-01-002990
ENSMUSG00000000787	OLUC-CCE-01-003550
ENSMUSG00000000787	OLUC-CCE-01-005576
ENSMUSG00000000787	OSAT-JAP-01-001571
ENSMUSG00000000787	OSAT-JAP-01-001840
ENSMUSG00000000787	OSAT-JAP-01-007465
ENSMUSG00000000787	OSAT-JAP-01-009375
ENSMUSG00000000787	OSAT-JAP-01-010050
ENSMUSG00000000787	OSAT-JAP-01-010504
ENSMUSG00000000787	OSAT-JAP-01-016884
ENSMUSG00000000787	OSAT-JAP-01-017472
ENSMUSG00000000787	OSAT-JAP-01-018606
ENSMUSG00000000787	OSAT-JAP-01-022610
ENSMUSG00000000787	OSAT-JAP-01-025215
ENSMUSG00000000787	OSAT-JAP-01-026212
ENSMUSG00000000787	OSAT-JAP-01-026359
ENSMUSG00000000787	PDIS-A85-01-001129
ENSMUSG00000000787	PFAL-3D7-01-000847
ENSMUSG00000000787	PFAL-3D7-01-000882
ENSMUSG00000000787	PFAL-3D7-01-001984
ENSMUSG00000000787	PFLU-PF5-01-005707
ENSMUSG00000000787	PHAL-TAC-01-002426
ENSMUSG00000000787	PLUM-TO1-01-001430
ENSMUSG00000000787	PSTI-CBS-01-003176
ENSMUSG00000000787	PSTI-CBS-01-005992
ENSMUSG00000000787	PSYR-144-01-000625
ENSMUSG00000000787	RDEN-OCH-01-003087
ENSMUSG00000000787	REUT-H16-01-003084
ENSMUSG00000000787	REUT-H16-01-005199
ENSMUSG00000000787	RLEG-384-01-005025
ENSMUSG00000000787	RLEG-384-01-006025
ENSMUSG00000000787	RSOL-XXX-01-000539
ENSMUSG00000000787	RSOL-XXX-01-002211
ENSMUSG00000000787	SACI-SBX-01-002847
ENSMUSG00000000787	SBOY-SB2-01-000772
ENSMUSG00000000787	SCER-S28-01-002078
ENSMUSG00000000787	SCER-S28-01-004968
ENSMUSG00000000787	SCER-S28-01-005660
ENSMUSG00000000787	SCER-S28-01-005975
ENSMUSG00000000787	SDYS-197-01-000980
ENSMUSG00000000787	SENT-B67-01-001038
ENSMUSG00000000787	SENT-CT1-02-000748
ENSMUSG00000000787	SENT-LT2-01-000793
ENSMUSG00000000787	SENT-PAR-01-001804
ENSMUSG00000000787	SENT-TY2-01-001943
ENSMUSG00000000787	SFLE-301-01-000715
ENSMUSG00000000787	SFLE-457-01-000711
ENSMUSG00000000787	SFLE-840-01-000723
ENSMUSG00000000787	SGLO-MOR-01-000997
ENSMUSG00000000787	SMEL-102-01-002106
ENSMUSG00000000787	SPOM-XXX-01-002205
ENSMUSG00000000787	SPOM-XXX-01-002359
ENSMUSG00000000787	SPOM-XXX-01-004398
ENSMUSG00000000787	SPOM-XXX-01-004521
ENSMUSG00000000787	SSON-046-01-000978
ENSMUSG00000000787	SULF-NBC-01-001289
ENSMUSG00000000787	SYNE-CC9-01-001269
ENSMUSG00000000787	TBRU-274-01-001183
ENSMUSG00000000787	TBRU-274-01-003353
ENSMUSG00000000787	TBRU-274-01-006590
ENSMUSG00000000787	TBRU-274-01-009200
ENSMUSG00000000787	TCRU-TC3-01-004827
ENSMUSG00000000787	TCRU-TC3-01-006339
ENSMUSG00000000787	TCRU-TC3-01-012413
ENSMUSG00000000787	TCRU-TC3-01-013433
ENSMUSG00000000787	TCRU-TC3-01-015722
ENSMUSG00000000787	TCRU-TC3-01-016754
ENSMUSG00000000787	TCRU-TC3-01-016936
ENSMUSG00000000787	TPSE-335-01-000037
ENSMUSG00000000787	TPSE-335-01-003943
ENSMUSG00000000787	TPSE-335-01-006801
ENSMUSG00000000787	VPAR-RIM-01-003925
ENSMUSG00000000787	VVUL-YJ0-01-000731
ENSMUSG00000000787	XAXO-306-02-003676
ENSMUSG00000000787	XCAM-004-01-003590
ENSMUSG00000000787	XCAM-AT3-01-000587
ENSMUSG00000000787	XCAM-VES-01-003972
ENSMUSG00000000787	XFAS-9A5-01-000192
ENSMUSG00000000787	XFAS-XPD-01-000143
ENSMUSG00000000787	XORY-331-01-000770
ENSMUSG00000000787	YLIP-B99-01-002573
ENSMUSG00000000787	YLIP-B99-01-005004
ENSMUSG00000000869	HSAP-XXX-04-025701
ENSMUSG00000000869	HSAP-XXX-04-025702
ENSMUSG00000000869	MMUS-XXX-02-000098
ENSMUSG00000000902	AGAM-PES-01-004849
ENSMUSG00000000902	AGOS-XXX-01-003196
ENSMUSG00000000902	AGOS-XXX-01-004249
ENSMUSG00000000902	ATHA-XXX-01-011818
ENSMUSG00000000902	CBRI-XXX-01-004335
ENSMUSG00000000902	CELE-XXX-01-012033
ENSMUSG00000000902	CGLA-138-01-000031
ENSMUSG00000000902	CGLA-138-01-001599
ENSMUSG00000000902	CGLA-138-01-004166
ENSMUSG00000000902	CMER-10D-01-004456
ENSMUSG00000000902	CNEO-C21-01-000710
ENSMUSG00000000902	CNEO-C21-01-003514
ENSMUSG00000000902	DHAN-767-01-001966
ENSMUSG00000000902	DHAN-767-01-004935
ENSMUSG00000000902	DMEL-XXX-02-010068
ENSMUSG00000000902	HSAP-XXX-04-021351
ENSMUSG00000000902	HSAP-XXX-04-021352
ENSMUSG00000000902	KLAC-210-01-002021
ENSMUSG00000000902	KLAC-210-01-003798
ENSMUSG00000000902	KLAC-NRR-01-001611
ENSMUSG00000000902	KLAC-NRR-01-003338
ENSMUSG00000000902	MMUS-XXX-02-023850
ENSMUSG00000000902	NCRA-XX3-01-004131
ENSMUSG00000000902	OSAT-JAP-01-020536
ENSMUSG00000000902	PSTI-CBS-01-003226
ENSMUSG00000000902	PSTI-CBS-01-004162
ENSMUSG00000000902	SCER-S28-01-000558
ENSMUSG00000000902	SCER-S28-01-004211
ENSMUSG00000000902	SPOM-XXX-01-000705
ENSMUSG00000000902	SPOM-XXX-01-002330
ENSMUSG00000000902	YLIP-B99-01-003114
ENSMUSG00000000902	YLIP-B99-01-004403
ENSMUSG00000001025	HSAP-XXX-04-002087
ENSMUSG00000001025	HSAP-XXX-04-002088
ENSMUSG00000001025	HSAP-XXX-04-002089
ENSMUSG00000001025	HSAP-XXX-04-002090
ENSMUSG00000001025	HSAP-XXX-04-002091
ENSMUSG00000001025	HSAP-XXX-04-002092
ENSMUSG00000001025	MMUS-XXX-02-012738
ENSMUSG00000001025	MMUS-XXX-02-023769
ENSMUSG00000001025	MMUS-XXX-02-023770
ENSMUSG00000001025	MMUS-XXX-02-023771
ENSMUSG00000001103	AGAM-PES-01-001627
ENSMUSG00000001103	AGAM-PES-01-001694
ENSMUSG00000001103	AGAM-PES-01-002479
ENSMUSG00000001103	AGAM-PES-01-002662
ENSMUSG00000001103	AGAM-PES-01-002704
ENSMUSG00000001103	AGAM-PES-01-003151
ENSMUSG00000001103	AGAM-PES-01-004120
ENSMUSG00000001103	AGAM-PES-01-004206
ENSMUSG00000001103	AGAM-PES-01-004456
ENSMUSG00000001103	AGAM-PES-01-004632
ENSMUSG00000001103	AGAM-PES-01-006657
ENSMUSG00000001103	AGAM-PES-01-008883
ENSMUSG00000001103	AGAM-PES-01-008895
ENSMUSG00000001103	AGAM-PES-01-008984
ENSMUSG00000001103	AGAM-PES-01-010926
ENSMUSG00000001103	AGAM-PES-01-011159
ENSMUSG00000001103	AGAM-PES-01-011715
ENSMUSG00000001103	AGAM-PES-01-012085
ENSMUSG00000001103	AGAM-PES-01-013655
ENSMUSG00000001103	AGAM-PES-01-014663
ENSMUSG00000001103	CBRI-XXX-01-000217
ENSMUSG00000001103	CBRI-XXX-01-000388
ENSMUSG00000001103	CBRI-XXX-01-001019
ENSMUSG00000001103	CBRI-XXX-01-001184
ENSMUSG00000001103	CBRI-XXX-01-002215
ENSMUSG00000001103	CBRI-XXX-01-002694
ENSMUSG00000001103	CBRI-XXX-01-004115
ENSMUSG00000001103	CBRI-XXX-01-004742
ENSMUSG00000001103	CBRI-XXX-01-005314
ENSMUSG00000001103	CBRI-XXX-01-005806
ENSMUSG00000001103	CBRI-XXX-01-006095
ENSMUSG00000001103	CBRI-XXX-01-009016
ENSMUSG00000001103	CBRI-XXX-01-009340
ENSMUSG00000001103	CBRI-XXX-01-009344
ENSMUSG00000001103	CBRI-XXX-01-009345
ENSMUSG00000001103	CBRI-XXX-01-009782
ENSMUSG00000001103	CBRI-XXX-01-012317
ENSMUSG00000001103	CBRI-XXX-01-013908
ENSMUSG00000001103	CBRI-XXX-01-015691
ENSMUSG00000001103	CBRI-XXX-01-016651
ENSMUSG00000001103	CBRI-XXX-01-018482
ENSMUSG00000001103	CELE-XXX-01-000560
ENSMUSG00000001103	CELE-XXX-01-001459
ENSMUSG00000001103	CELE-XXX-01-002469
ENSMUSG00000001103	CELE-XXX-01-002987
ENSMUSG00000001103	CELE-XXX-01-003221
ENSMUSG00000001103	CELE-XXX-01-003222
ENSMUSG00000001103	CELE-XXX-01-003306
ENSMUSG00000001103	CELE-XXX-01-004351
ENSMUSG00000001103	CELE-XXX-01-005579
ENSMUSG00000001103	CELE-XXX-01-005580
ENSMUSG00000001103	CELE-XXX-01-005581
ENSMUSG00000001103	CELE-XXX-01-005784
ENSMUSG00000001103	CELE-XXX-01-006516
ENSMUSG00000001103	CELE-XXX-01-006656
ENSMUSG00000001103	CELE-XXX-01-007069
ENSMUSG00000001103	CELE-XXX-01-009688
ENSMUSG00000001103	CELE-XXX-01-011563
ENSMUSG00000001103	CELE-XXX-01-012062
ENSMUSG00000001103	CELE-XXX-01-013675
ENSMUSG00000001103	CELE-XXX-01-014987
ENSMUSG00000001103	CELE-XXX-01-015713
ENSMUSG00000001103	CELE-XXX-01-017461
ENSMUSG00000001103	CELE-XXX-01-019413
ENSMUSG00000001103	CELE-XXX-01-019948
ENSMUSG00000001103	DMEL-XXX-02-000688
ENSMUSG00000001103	DMEL-XXX-02-001118
ENSMUSG00000001103	DMEL-XXX-02-001123
ENSMUSG00000001103	DMEL-XXX-02-002368
ENSMUSG00000001103	DMEL-XXX-02-002369
ENSMUSG00000001103	DMEL-XXX-02-002614
ENSMUSG00000001103	DMEL-XXX-02-005714
ENSMUSG00000001103	DMEL-XXX-02-005716
ENSMUSG00000001103	DMEL-XXX-02-005718
ENSMUSG00000001103	DMEL-XXX-02-006154
ENSMUSG00000001103	DMEL-XXX-02-006321
ENSMUSG00000001103	DMEL-XXX-02-006603
ENSMUSG00000001103	DMEL-XXX-02-006604
ENSMUSG00000001103	DMEL-XXX-02-006699
ENSMUSG00000001103	DMEL-XXX-02-006735
ENSMUSG00000001103	DMEL-XXX-02-006736
ENSMUSG00000001103	DMEL-XXX-02-008639
ENSMUSG00000001103	DMEL-XXX-02-008640
ENSMUSG00000001103	DMEL-XXX-02-009453
ENSMUSG00000001103	DMEL-XXX-02-009454
ENSMUSG00000001103	DMEL-XXX-02-010311
ENSMUSG00000001103	DMEL-XXX-02-012183
ENSMUSG00000001103	DMEL-XXX-02-014252
ENSMUSG00000001103	DMEL-XXX-02-014253
ENSMUSG00000001103	DMEL-XXX-02-016402
ENSMUSG00000001103	DMEL-XXX-02-016403
ENSMUSG00000001103	DMEL-XXX-02-018035
ENSMUSG00000001103	DMEL-XXX-02-018036
ENSMUSG00000001103	DMEL-XXX-02-018058
ENSMUSG00000001103	DMEL-XXX-02-018479
ENSMUSG00000001103	HSAP-XXX-04-000429
ENSMUSG00000001103	HSAP-XXX-04-001094
ENSMUSG00000001103	HSAP-XXX-04-001095
ENSMUSG00000001103	HSAP-XXX-04-001364
ENSMUSG00000001103	HSAP-XXX-04-001365
ENSMUSG00000001103	HSAP-XXX-04-001366
ENSMUSG00000001103	HSAP-XXX-04-001663
ENSMUSG00000001103	HSAP-XXX-04-002590
ENSMUSG00000001103	HSAP-XXX-04-002591
ENSMUSG00000001103	HSAP-XXX-04-003148
ENSMUSG00000001103	HSAP-XXX-04-003876
ENSMUSG00000001103	HSAP-XXX-04-004519
ENSMUSG00000001103	HSAP-XXX-04-005361
ENSMUSG00000001103	HSAP-XXX-04-005362
ENSMUSG00000001103	HSAP-XXX-04-005363
ENSMUSG00000001103	HSAP-XXX-04-005431
ENSMUSG00000001103	HSAP-XXX-04-005432
ENSMUSG00000001103	HSAP-XXX-04-006182
ENSMUSG00000001103	HSAP-XXX-04-007942
ENSMUSG00000001103	HSAP-XXX-04-008241
ENSMUSG00000001103	HSAP-XXX-04-009582
ENSMUSG00000001103	HSAP-XXX-04-009805
ENSMUSG00000001103	HSAP-XXX-04-010049
ENSMUSG00000001103	HSAP-XXX-04-013324
ENSMUSG00000001103	HSAP-XXX-04-013512
ENSMUSG00000001103	HSAP-XXX-04-015019
ENSMUSG00000001103	HSAP-XXX-04-015333
ENSMUSG00000001103	HSAP-XXX-04-015334
ENSMUSG00000001103	HSAP-XXX-04-017883
ENSMUSG00000001103	HSAP-XXX-04-018912
ENSMUSG00000001103	HSAP-XXX-04-019355
ENSMUSG00000001103	HSAP-XXX-04-019356
ENSMUSG00000001103	HSAP-XXX-04-019357
ENSMUSG00000001103	HSAP-XXX-04-019915
ENSMUSG00000001103	HSAP-XXX-04-019916
ENSMUSG00000001103	HSAP-XXX-04-019952
ENSMUSG00000001103	HSAP-XXX-04-021173
ENSMUSG00000001103	HSAP-XXX-04-021553
ENSMUSG00000001103	HSAP-XXX-04-022670
ENSMUSG00000001103	HSAP-XXX-04-023370
ENSMUSG00000001103	HSAP-XXX-04-024047
ENSMUSG00000001103	HSAP-XXX-04-024531
ENSMUSG00000001103	HSAP-XXX-04-024532
ENSMUSG00000001103	HSAP-XXX-04-024533
ENSMUSG00000001103	HSAP-XXX-04-024534
ENSMUSG00000001103	HSAP-XXX-04-024953
ENSMUSG00000001103	HSAP-XXX-04-025749
ENSMUSG00000001103	HSAP-XXX-04-025750
ENSMUSG00000001103	HSAP-XXX-04-026257
ENSMUSG00000001103	HSAP-XXX-04-029711
ENSMUSG00000001103	HSAP-XXX-04-032044
ENSMUSG00000001103	HSAP-XXX-04-032363
ENSMUSG00000001103	HSAP-XXX-04-032364
ENSMUSG00000001103	HSAP-XXX-04-032573
ENSMUSG00000001103	HSAP-XXX-04-033320
ENSMUSG00000001103	MMUS-XXX-02-000079
ENSMUSG00000001103	MMUS-XXX-02-001888
ENSMUSG00000001103	MMUS-XXX-02-003266
ENSMUSG00000001103	MMUS-XXX-02-003522
ENSMUSG00000001103	MMUS-XXX-02-004644
ENSMUSG00000001103	MMUS-XXX-02-004656
ENSMUSG00000001103	MMUS-XXX-02-006814
ENSMUSG00000001103	MMUS-XXX-02-006846
ENSMUSG00000001103	MMUS-XXX-02-007187
ENSMUSG00000001103	MMUS-XXX-02-007979
ENSMUSG00000001103	MMUS-XXX-02-010439
ENSMUSG00000001103	MMUS-XXX-02-011824
ENSMUSG00000001103	MMUS-XXX-02-011966
ENSMUSG00000001103	MMUS-XXX-02-012759
ENSMUSG00000001103	MMUS-XXX-02-013034
ENSMUSG00000001103	MMUS-XXX-02-013211
ENSMUSG00000001103	MMUS-XXX-02-014802
ENSMUSG00000001103	MMUS-XXX-02-016340
ENSMUSG00000001103	MMUS-XXX-02-016434
ENSMUSG00000001103	MMUS-XXX-02-016627
ENSMUSG00000001103	MMUS-XXX-02-019247
ENSMUSG00000001103	MMUS-XXX-02-019248
ENSMUSG00000001103	MMUS-XXX-02-021189
ENSMUSG00000001103	MMUS-XXX-02-021266
ENSMUSG00000001103	MMUS-XXX-02-021374
ENSMUSG00000001103	MMUS-XXX-02-021722
ENSMUSG00000001103	MMUS-XXX-02-021723
ENSMUSG00000001103	MMUS-XXX-02-021874
ENSMUSG00000001103	MMUS-XXX-02-021979
ENSMUSG00000001103	MMUS-XXX-02-022000
ENSMUSG00000001103	MMUS-XXX-02-022001
ENSMUSG00000001103	MMUS-XXX-02-022033
ENSMUSG00000001103	MMUS-XXX-02-022341
ENSMUSG00000001103	MMUS-XXX-02-023183
ENSMUSG00000001103	MMUS-XXX-02-023235
ENSMUSG00000001103	MMUS-XXX-02-023274
ENSMUSG00000001103	MMUS-XXX-02-023406
ENSMUSG00000001103	MMUS-XXX-02-023507
ENSMUSG00000001103	MMUS-XXX-02-023637
ENSMUSG00000001103	MMUS-XXX-02-023656
ENSMUSG00000001103	MMUS-XXX-02-024100
ENSMUSG00000001103	MMUS-XXX-02-024372
ENSMUSG00000001103	MMUS-XXX-02-024414
ENSMUSG00000001103	MMUS-XXX-02-024437
ENSMUSG00000001103	MMUS-XXX-02-024461
ENSMUSG00000001103	MMUS-XXX-02-024507
ENSMUSG00000001247	HSAP-XXX-04-002534
ENSMUSG00000001247	HSAP-XXX-04-002535
ENSMUSG00000001247	HSAP-XXX-04-016175
ENSMUSG00000001247	HSAP-XXX-04-016176
ENSMUSG00000001247	HSAP-XXX-04-016177
ENSMUSG00000001247	HSAP-XXX-04-016178
ENSMUSG00000001247	HSAP-XXX-04-022998
ENSMUSG00000001247	HSAP-XXX-04-022999
ENSMUSG00000001247	MMUS-XXX-02-002469
ENSMUSG00000001247	MMUS-XXX-02-010402
ENSMUSG00000001247	MMUS-XXX-02-013965
ENSMUSG00000001270	AGAM-PES-01-004067
ENSMUSG00000001270	AGAM-PES-01-014585
ENSMUSG00000001270	BANT-AME-01-000076
ENSMUSG00000001270	BCER-579-01-000073
ENSMUSG00000001270	BCER-987-01-000080
ENSMUSG00000001270	BCER-E33-01-000580
ENSMUSG00000001270	BHAL-C12-01-000102
ENSMUSG00000001270	BLIC-580-01-000089
ENSMUSG00000001270	BLIC-M13-01-000086
ENSMUSG00000001270	BSUB-168-01-001283
ENSMUSG00000001270	BTHU-ALH-01-000135
ENSMUSG00000001270	BTHU-KON-01-000153
ENSMUSG00000001270	CACE-ATC-01-003189
ENSMUSG00000001270	CBOT-AHA-01-003272
ENSMUSG00000001270	CBRI-XXX-01-001001
ENSMUSG00000001270	CBRI-XXX-01-002681
ENSMUSG00000001270	CBRI-XXX-01-006506
ENSMUSG00000001270	CDIF-630-01-000036
ENSMUSG00000001270	CELE-XXX-01-006980
ENSMUSG00000001270	CELE-XXX-01-008121
ENSMUSG00000001270	CELE-XXX-01-008359
ENSMUSG00000001270	CELE-XXX-01-015413
ENSMUSG00000001270	CELE-XXX-01-019021
ENSMUSG00000001270	CHYD-Z29-01-002282
ENSMUSG00000001270	CNOV-NTX-01-000197
ENSMUSG00000001270	CTET-E88-01-002368
ENSMUSG00000001270	DHAF-Y51-01-000437
ENSMUSG00000001270	DMEL-XXX-02-006092
ENSMUSG00000001270	DMEL-XXX-02-011829
ENSMUSG00000001270	DMEL-XXX-02-015886
ENSMUSG00000001270	DMEL-XXX-02-015887
ENSMUSG00000001270	DMEL-XXX-02-015888
ENSMUSG00000001270	DMEL-XXX-02-015889
ENSMUSG00000001270	DMEL-XXX-02-015890
ENSMUSG00000001270	DPSY-V54-01-001035
ENSMUSG00000001270	GKAU-426-01-000119
ENSMUSG00000001270	GTHE-NG8-01-000130
ENSMUSG00000001270	HSAP-XXX-04-010159
ENSMUSG00000001270	HSAP-XXX-04-010545
ENSMUSG00000001270	HSAP-XXX-04-010557
ENSMUSG00000001270	HSAP-XXX-04-012140
ENSMUSG00000001270	HSAP-XXX-04-016623
ENSMUSG00000001270	HSAP-XXX-04-025457
ENSMUSG00000001270	HSAP-XXX-04-025458
ENSMUSG00000001270	LINN-CLI-01-000261
ENSMUSG00000001270	LMON-365-01-002847
ENSMUSG00000001270	LMON-854-01-001359
ENSMUSG00000001270	LMON-858-01-000220
ENSMUSG00000001270	LMON-EGD-01-000229
ENSMUSG00000001270	LWEL-SLC-01-000193
ENSMUSG00000001270	MMUS-XXX-02-000093
ENSMUSG00000001270	MMUS-XXX-02-003453
ENSMUSG00000001270	MMUS-XXX-02-021272
ENSMUSG00000001270	MMUS-XXX-02-022975
ENSMUSG00000001270	MXAN-DK1-01-002187
ENSMUSG00000001270	OIHE-HET-01-000092
ENSMUSG00000001270	PIRE-ST1-01-004459
ENSMUSG00000001270	PTHE-SIX-01-000282
ENSMUSG00000001270	SAUR-252-01-000500
ENSMUSG00000001270	SAUR-476-01-000476
ENSMUSG00000001270	SAUR-COL-01-001368
ENSMUSG00000001270	SAUR-JH1-01-000583
ENSMUSG00000001270	SAUR-MU5-01-000524
ENSMUSG00000001270	SAUR-MW2-01-000479
ENSMUSG00000001270	SAUR-N13-01-000481
ENSMUSG00000001270	SAUR-USA-01-000534
ENSMUSG00000001270	SEPI-62A-01-000781
ENSMUSG00000001270	SEPI-A12-01-000352
ENSMUSG00000001270	SHAE-JCS-01-002485
ENSMUSG00000001270	SSAP-A15-01-002300
ENSMUSG00000001270	SULF-NBC-01-001798
ENSMUSG00000001270	SYTH-863-01-003131
ENSMUSG00000001270	TBRU-274-01-001254
ENSMUSG00000001270	TBRU-274-01-001964
ENSMUSG00000001270	TBRU-274-01-005673
ENSMUSG00000001270	TCRU-TC3-01-009651
ENSMUSG00000001270	TCRU-TC3-01-019613
ENSMUSG00000001270	TPSE-335-01-004286
ENSMUSG00000001270	TPSE-335-01-009490
ENSMUSG00000001270	TTEN-MB4-01-002152
ENSMUSG00000001366	AGAM-PES-01-013026
ENSMUSG00000001366	ATHA-XXX-01-001936
ENSMUSG00000001366	CGLA-138-01-005151
ENSMUSG00000001366	CMER-10D-01-000246
ENSMUSG00000001366	CNEO-C21-01-006243
ENSMUSG00000001366	DHAN-767-01-005842
ENSMUSG00000001366	DMEL-XXX-02-011289
ENSMUSG00000001366	HSAP-XXX-04-027313
ENSMUSG00000001366	HSAP-XXX-04-027314
ENSMUSG00000001366	KLAC-210-01-004959
ENSMUSG00000001366	KLAC-NRR-01-000471
ENSMUSG00000001366	MMUS-XXX-02-000562
ENSMUSG00000001366	NCRA-XX3-01-006894
ENSMUSG00000001366	OLUC-CCE-01-005966
ENSMUSG00000001366	OSAT-JAP-01-015687
ENSMUSG00000001366	PFAL-3D7-01-003840
ENSMUSG00000001366	PSTI-CBS-01-000091
ENSMUSG00000001366	PSTI-CBS-01-004609
ENSMUSG00000001366	SCER-S28-01-003977
ENSMUSG00000001366	SPOM-XXX-01-000495
ENSMUSG00000001366	YLIP-B99-01-005212
ENSMUSG00000001418	AGAM-PES-01-009830
ENSMUSG00000001418	HSAP-XXX-04-002270
ENSMUSG00000001418	HSAP-XXX-04-002271
ENSMUSG00000001418	MMUS-XXX-02-025303
ENSMUSG00000001424	AGAM-PES-01-014552
ENSMUSG00000001424	ATHA-XXX-01-020509
ENSMUSG00000001424	ATHA-XXX-01-024109
ENSMUSG00000001424	CBRI-XXX-01-001116
ENSMUSG00000001424	CELE-XXX-01-005284
ENSMUSG00000001424	CMER-10D-01-004597
ENSMUSG00000001424	CNEO-C21-01-002552
ENSMUSG00000001424	DHAN-767-01-000129
ENSMUSG00000001424	DMEL-XXX-02-014468
ENSMUSG00000001424	HSAP-XXX-04-004633
ENSMUSG00000001424	HSAP-XXX-04-029374
ENSMUSG00000001424	MMUS-XXX-02-001505
ENSMUSG00000001424	MMUS-XXX-02-017483
ENSMUSG00000001424	MMUS-XXX-02-025145
ENSMUSG00000001424	NCRA-XX3-01-005844
ENSMUSG00000001424	OLUC-CCE-01-001682
ENSMUSG00000001424	OLUC-CCE-01-001716
ENSMUSG00000001424	OSAT-JAP-01-021525
ENSMUSG00000001424	PFAL-3D7-01-002873
ENSMUSG00000001424	PSTI-CBS-01-002676
ENSMUSG00000001424	SPOM-XXX-01-000060
ENSMUSG00000001424	TBRU-274-01-003879
ENSMUSG00000001424	TCRU-TC3-01-005316
ENSMUSG00000001424	TPSE-335-01-006398
ENSMUSG00000001424	YLIP-B99-01-000902
ENSMUSG00000001441	HSAP-XXX-04-013902
ENSMUSG00000001441	MMUS-XXX-02-022038
ENSMUSG00000001473	AGAM-PES-01-001028
ENSMUSG00000001473	AGAM-PES-01-001102
ENSMUSG00000001473	AGAM-PES-01-001103
ENSMUSG00000001473	AGAM-PES-01-002174
ENSMUSG00000001473	AGAM-PES-01-003972
ENSMUSG00000001473	AGAM-PES-01-005301
ENSMUSG00000001473	AGAM-PES-01-005466
ENSMUSG00000001473	AGAM-PES-01-005789
ENSMUSG00000001473	AGAM-PES-01-006301
ENSMUSG00000001473	AGAM-PES-01-006682
ENSMUSG00000001473	AGAM-PES-01-006683
ENSMUSG00000001473	AGAM-PES-01-011321
ENSMUSG00000001473	AGAM-PES-01-012363
ENSMUSG00000001473	AGOS-XXX-01-001272
ENSMUSG00000001473	AGOS-XXX-01-001817
ENSMUSG00000001473	AGOS-XXX-01-003633
ENSMUSG00000001473	ATHA-XXX-01-001468
ENSMUSG00000001473	ATHA-XXX-01-001560
ENSMUSG00000001473	ATHA-XXX-01-002872
ENSMUSG00000001473	ATHA-XXX-01-003342
ENSMUSG00000001473	ATHA-XXX-01-003442
ENSMUSG00000001473	ATHA-XXX-01-008149
ENSMUSG00000001473	ATHA-XXX-01-015781
ENSMUSG00000001473	ATHA-XXX-01-017572
ENSMUSG00000001473	ATHA-XXX-01-019605
ENSMUSG00000001473	ATHA-XXX-01-020338
ENSMUSG00000001473	ATHA-XXX-01-020875
ENSMUSG00000001473	ATHA-XXX-01-022371
ENSMUSG00000001473	ATHA-XXX-01-024198
ENSMUSG00000001473	ATHA-XXX-01-024199
ENSMUSG00000001473	ATHA-XXX-01-025645
ENSMUSG00000001473	ATHA-XXX-01-025646
ENSMUSG00000001473	CBRI-XXX-01-001037
ENSMUSG00000001473	CBRI-XXX-01-001097
ENSMUSG00000001473	CBRI-XXX-01-001944
ENSMUSG00000001473	CBRI-XXX-01-002441
ENSMUSG00000001473	CBRI-XXX-01-003022
ENSMUSG00000001473	CBRI-XXX-01-003237
ENSMUSG00000001473	CBRI-XXX-01-003907
ENSMUSG00000001473	CBRI-XXX-01-003914
ENSMUSG00000001473	CBRI-XXX-01-003998
ENSMUSG00000001473	CBRI-XXX-01-004725
ENSMUSG00000001473	CBRI-XXX-01-004756
ENSMUSG00000001473	CBRI-XXX-01-008866
ENSMUSG00000001473	CBRI-XXX-01-009794
ENSMUSG00000001473	CBRI-XXX-01-014488
ENSMUSG00000001473	CELE-XXX-01-000227
ENSMUSG00000001473	CELE-XXX-01-003183
ENSMUSG00000001473	CELE-XXX-01-003497
ENSMUSG00000001473	CELE-XXX-01-003715
ENSMUSG00000001473	CELE-XXX-01-003716
ENSMUSG00000001473	CELE-XXX-01-004156
ENSMUSG00000001473	CELE-XXX-01-005756
ENSMUSG00000001473	CELE-XXX-01-006558
ENSMUSG00000001473	CELE-XXX-01-007044
ENSMUSG00000001473	CELE-XXX-01-007684
ENSMUSG00000001473	CELE-XXX-01-008108
ENSMUSG00000001473	CELE-XXX-01-009615
ENSMUSG00000001473	CELE-XXX-01-010300
ENSMUSG00000001473	CELE-XXX-01-012901
ENSMUSG00000001473	CELE-XXX-01-014762
ENSMUSG00000001473	CELE-XXX-01-019342
ENSMUSG00000001473	CELE-XXX-01-019889
ENSMUSG00000001473	CGLA-138-01-000313
ENSMUSG00000001473	CGLA-138-01-003380
ENSMUSG00000001473	CGLA-138-01-004063
ENSMUSG00000001473	CHOM-502-01-001581
ENSMUSG00000001473	CHOM-502-01-002702
ENSMUSG00000001473	CHOM-502-01-002989
ENSMUSG00000001473	CMER-10D-01-002595
ENSMUSG00000001473	CMER-10D-01-002625
ENSMUSG00000001473	CMER-10D-01-004415
ENSMUSG00000001473	CNEO-C21-01-001169
ENSMUSG00000001473	CNEO-C21-01-001797
ENSMUSG00000001473	CNEO-C21-01-002595
ENSMUSG00000001473	CNEO-C21-01-002596
ENSMUSG00000001473	CNEO-C21-01-003223
ENSMUSG00000001473	CPAR-TII-01-000177
ENSMUSG00000001473	CPAR-TII-01-000881
ENSMUSG00000001473	CPAR-TII-01-002851
ENSMUSG00000001473	DHAN-767-01-000154
ENSMUSG00000001473	DHAN-767-01-001788
ENSMUSG00000001473	DHAN-767-01-002726
ENSMUSG00000001473	DMEL-XXX-02-005541
ENSMUSG00000001473	DMEL-XXX-02-005542
ENSMUSG00000001473	DMEL-XXX-02-005543
ENSMUSG00000001473	DMEL-XXX-02-005544
ENSMUSG00000001473	DMEL-XXX-02-006453
ENSMUSG00000001473	DMEL-XXX-02-007110
ENSMUSG00000001473	DMEL-XXX-02-009476
ENSMUSG00000001473	DMEL-XXX-02-010348
ENSMUSG00000001473	DMEL-XXX-02-010419
ENSMUSG00000001473	DMEL-XXX-02-010420
ENSMUSG00000001473	DMEL-XXX-02-010717
ENSMUSG00000001473	DMEL-XXX-02-010797
ENSMUSG00000001473	DMEL-XXX-02-012144
ENSMUSG00000001473	DMEL-XXX-02-013803
ENSMUSG00000001473	DMEL-XXX-02-015457
ENSMUSG00000001473	DMEL-XXX-02-016012
ENSMUSG00000001473	ECUN-XXX-01-000796
ENSMUSG00000001473	ECUN-XXX-01-001511
ENSMUSG00000001473	ECUN-XXX-01-001646
ENSMUSG00000001473	HSAP-XXX-04-002869
ENSMUSG00000001473	HSAP-XXX-04-002870
ENSMUSG00000001473	HSAP-XXX-04-003163
ENSMUSG00000001473	HSAP-XXX-04-003164
ENSMUSG00000001473	HSAP-XXX-04-003314
ENSMUSG00000001473	HSAP-XXX-04-003416
ENSMUSG00000001473	HSAP-XXX-04-003452
ENSMUSG00000001473	HSAP-XXX-04-005823
ENSMUSG00000001473	HSAP-XXX-04-006386
ENSMUSG00000001473	HSAP-XXX-04-006387
ENSMUSG00000001473	HSAP-XXX-04-007435
ENSMUSG00000001473	HSAP-XXX-04-007436
ENSMUSG00000001473	HSAP-XXX-04-007437
ENSMUSG00000001473	HSAP-XXX-04-007438
ENSMUSG00000001473	HSAP-XXX-04-007439
ENSMUSG00000001473	HSAP-XXX-04-008523
ENSMUSG00000001473	HSAP-XXX-04-008524
ENSMUSG00000001473	HSAP-XXX-04-010327
ENSMUSG00000001473	HSAP-XXX-04-012711
ENSMUSG00000001473	HSAP-XXX-04-012712
ENSMUSG00000001473	HSAP-XXX-04-012725
ENSMUSG00000001473	HSAP-XXX-04-013721
ENSMUSG00000001473	HSAP-XXX-04-013723
ENSMUSG00000001473	HSAP-XXX-04-014089
ENSMUSG00000001473	HSAP-XXX-04-014090
ENSMUSG00000001473	HSAP-XXX-04-014644
ENSMUSG00000001473	HSAP-XXX-04-014743
ENSMUSG00000001473	HSAP-XXX-04-015452
ENSMUSG00000001473	HSAP-XXX-04-018591
ENSMUSG00000001473	HSAP-XXX-04-018626
ENSMUSG00000001473	HSAP-XXX-04-018627
ENSMUSG00000001473	HSAP-XXX-04-019321
ENSMUSG00000001473	HSAP-XXX-04-019322
ENSMUSG00000001473	HSAP-XXX-04-019323
ENSMUSG00000001473	HSAP-XXX-04-020525
ENSMUSG00000001473	HSAP-XXX-04-020757
ENSMUSG00000001473	HSAP-XXX-04-021155
ENSMUSG00000001473	HSAP-XXX-04-021259
ENSMUSG00000001473	HSAP-XXX-04-024952
ENSMUSG00000001473	HSAP-XXX-04-026369
ENSMUSG00000001473	HSAP-XXX-04-026370
ENSMUSG00000001473	HSAP-XXX-04-026776
ENSMUSG00000001473	HSAP-XXX-04-027629
ENSMUSG00000001473	HSAP-XXX-04-027851
ENSMUSG00000001473	HSAP-XXX-04-032296
ENSMUSG00000001473	HSAP-XXX-04-032326
ENSMUSG00000001473	KLAC-210-01-001925
ENSMUSG00000001473	KLAC-210-01-001954
ENSMUSG00000001473	KLAC-210-01-002294
ENSMUSG00000001473	KLAC-NRR-01-003077
ENSMUSG00000001473	KLAC-NRR-01-003404
ENSMUSG00000001473	KLAC-NRR-01-003433
ENSMUSG00000001473	MMUS-XXX-02-000515
ENSMUSG00000001473	MMUS-XXX-02-002436
ENSMUSG00000001473	MMUS-XXX-02-002438
ENSMUSG00000001473	MMUS-XXX-02-003052
ENSMUSG00000001473	MMUS-XXX-02-005123
ENSMUSG00000001473	MMUS-XXX-02-005970
ENSMUSG00000001473	MMUS-XXX-02-007701
ENSMUSG00000001473	MMUS-XXX-02-011754
ENSMUSG00000001473	MMUS-XXX-02-012670
ENSMUSG00000001473	MMUS-XXX-02-013262
ENSMUSG00000001473	MMUS-XXX-02-013657
ENSMUSG00000001473	MMUS-XXX-02-014030
ENSMUSG00000001473	MMUS-XXX-02-014375
ENSMUSG00000001473	MMUS-XXX-02-014460
ENSMUSG00000001473	MMUS-XXX-02-014773
ENSMUSG00000001473	MMUS-XXX-02-017744
ENSMUSG00000001473	MMUS-XXX-02-017758
ENSMUSG00000001473	MMUS-XXX-02-018044
ENSMUSG00000001473	MMUS-XXX-02-018439
ENSMUSG00000001473	MMUS-XXX-02-018868
ENSMUSG00000001473	MMUS-XXX-02-019201
ENSMUSG00000001473	MMUS-XXX-02-019966
ENSMUSG00000001473	MMUS-XXX-02-020075
ENSMUSG00000001473	MMUS-XXX-02-021632
ENSMUSG00000001473	MMUS-XXX-02-021633
ENSMUSG00000001473	MMUS-XXX-02-021634
ENSMUSG00000001473	MMUS-XXX-02-021635
ENSMUSG00000001473	MMUS-XXX-02-023973
ENSMUSG00000001473	MMUS-XXX-02-024159
ENSMUSG00000001473	MMUS-XXX-02-024811
ENSMUSG00000001473	MMUS-XXX-02-025140
ENSMUSG00000001473	NCRA-XX3-01-000673
ENSMUSG00000001473	NCRA-XX3-01-007702
ENSMUSG00000001473	NCRA-XX3-01-007802
ENSMUSG00000001473	OLUC-CCE-01-002341
ENSMUSG00000001473	OLUC-CCE-01-003744
ENSMUSG00000001473	OLUC-CCE-01-006580
ENSMUSG00000001473	OLUC-CCE-01-007039
ENSMUSG00000001473	OLUC-CCE-01-007490
ENSMUSG00000001473	OSAT-JAP-01-002448
ENSMUSG00000001473	OSAT-JAP-01-008435
ENSMUSG00000001473	OSAT-JAP-01-010176
ENSMUSG00000001473	OSAT-JAP-01-012964
ENSMUSG00000001473	OSAT-JAP-01-013812
ENSMUSG00000001473	OSAT-JAP-01-017059
ENSMUSG00000001473	OSAT-JAP-01-017378
ENSMUSG00000001473	OSAT-JAP-01-017685
ENSMUSG00000001473	OSAT-JAP-01-019110
ENSMUSG00000001473	OSAT-JAP-01-019831
ENSMUSG00000001473	OSAT-JAP-01-022504
ENSMUSG00000001473	OSAT-JAP-01-023945
ENSMUSG00000001473	OSAT-JAP-01-025749
ENSMUSG00000001473	PFAL-3D7-01-000740
ENSMUSG00000001473	PFAL-3D7-01-001828
ENSMUSG00000001473	PFAL-3D7-01-002084
ENSMUSG00000001473	PFAL-3D7-01-002581
ENSMUSG00000001473	PFAL-3D7-01-004649
ENSMUSG00000001473	PSTI-CBS-01-000227
ENSMUSG00000001473	PSTI-CBS-01-004982
ENSMUSG00000001473	PSTI-CBS-01-005407
ENSMUSG00000001473	PSTI-CBS-01-005876
ENSMUSG00000001473	SCER-S28-01-001909
ENSMUSG00000001473	SCER-S28-01-004096
ENSMUSG00000001473	SCER-S28-01-004454
ENSMUSG00000001473	SCER-S28-01-004497
ENSMUSG00000001473	SPOM-XXX-01-003205
ENSMUSG00000001473	SPOM-XXX-01-004183
ENSMUSG00000001473	SPOM-XXX-01-004638
ENSMUSG00000001473	SPOM-XXX-01-004757
ENSMUSG00000001473	TBRU-274-01-000216
ENSMUSG00000001473	TBRU-274-01-000373
ENSMUSG00000001473	TBRU-274-01-000862
ENSMUSG00000001473	TBRU-274-01-001655
ENSMUSG00000001473	TBRU-274-01-002413
ENSMUSG00000001473	TBRU-274-01-002827
ENSMUSG00000001473	TBRU-274-01-004954
ENSMUSG00000001473	TBRU-274-01-004961
ENSMUSG00000001473	TBRU-274-01-007130
ENSMUSG00000001473	TBRU-274-01-008082
ENSMUSG00000001473	TBRU-274-01-008480
ENSMUSG00000001473	TBRU-274-01-008655
ENSMUSG00000001473	TCRU-TC3-01-001537
ENSMUSG00000001473	TCRU-TC3-01-002742
ENSMUSG00000001473	TCRU-TC3-01-007536
ENSMUSG00000001473	TCRU-TC3-01-014718
ENSMUSG00000001473	TCRU-TC3-01-015205
ENSMUSG00000001473	TCRU-TC3-01-019409
ENSMUSG00000001473	TCRU-TC3-01-019562
ENSMUSG00000001473	TPSE-335-01-001034
ENSMUSG00000001473	TPSE-335-01-001835
ENSMUSG00000001473	TPSE-335-01-006993
ENSMUSG00000001473	TPSE-335-01-010535
ENSMUSG00000001473	YLIP-B99-01-001038
ENSMUSG00000001473	YLIP-B99-01-003886
ENSMUSG00000001473	YLIP-B99-01-004660
ENSMUSG00000001473	YLIP-B99-01-004970
ENSMUSG00000001506	AGAM-PES-01-007419
ENSMUSG00000001506	AGAM-PES-01-011934
ENSMUSG00000001506	AGAM-PES-01-013756
ENSMUSG00000001506	HSAP-XXX-04-001442
ENSMUSG00000001506	HSAP-XXX-04-001587
ENSMUSG00000001506	HSAP-XXX-04-001588
ENSMUSG00000001506	HSAP-XXX-04-001589
ENSMUSG00000001506	HSAP-XXX-04-006235
ENSMUSG00000001506	HSAP-XXX-04-007391
ENSMUSG00000001506	HSAP-XXX-04-007392
ENSMUSG00000001506	HSAP-XXX-04-007393
ENSMUSG00000001506	HSAP-XXX-04-013980
ENSMUSG00000001506	HSAP-XXX-04-015574
ENSMUSG00000001506	HSAP-XXX-04-018996
ENSMUSG00000001506	HSAP-XXX-04-018997
ENSMUSG00000001506	HSAP-XXX-04-026933
ENSMUSG00000001506	HSAP-XXX-04-026934
ENSMUSG00000001506	HSAP-XXX-04-026935
ENSMUSG00000001506	HSAP-XXX-04-026936
ENSMUSG00000001506	HSAP-XXX-04-026937
ENSMUSG00000001506	HSAP-XXX-04-026938
ENSMUSG00000001506	HSAP-XXX-04-026939
ENSMUSG00000001506	HSAP-XXX-04-028976
ENSMUSG00000001506	HSAP-XXX-04-031529
ENSMUSG00000001506	HSAP-XXX-04-031530
ENSMUSG00000001506	HSAP-XXX-04-031772
ENSMUSG00000001506	HSAP-XXX-04-031773
ENSMUSG00000001506	HSAP-XXX-04-031774
ENSMUSG00000001506	HSAP-XXX-04-032170
ENSMUSG00000001506	HSAP-XXX-04-032171
ENSMUSG00000001506	MMUS-XXX-02-001452
ENSMUSG00000001506	MMUS-XXX-02-011967
ENSMUSG00000001506	MMUS-XXX-02-012689
ENSMUSG00000001506	MMUS-XXX-02-013053
ENSMUSG00000001506	MMUS-XXX-02-013306
ENSMUSG00000001506	MMUS-XXX-02-015400
ENSMUSG00000001506	MMUS-XXX-02-022623
ENSMUSG00000001506	MMUS-XXX-02-022629
ENSMUSG00000001506	MMUS-XXX-02-022633
ENSMUSG00000001506	MMUS-XXX-02-022996
ENSMUSG00000001506	MMUS-XXX-02-024552
ENSMUSG00000001506	MMUS-XXX-02-024735
ENSMUSG00000001510	AGAM-PES-01-000133
ENSMUSG00000001510	AGAM-PES-01-000587
ENSMUSG00000001510	AGAM-PES-01-002055
ENSMUSG00000001510	AGAM-PES-01-002479
ENSMUSG00000001510	AGAM-PES-01-003151
ENSMUSG00000001510	AGAM-PES-01-003395
ENSMUSG00000001510	AGAM-PES-01-004456
ENSMUSG00000001510	AGAM-PES-01-006088
ENSMUSG00000001510	AGAM-PES-01-006567
ENSMUSG00000001510	AGAM-PES-01-006956
ENSMUSG00000001510	AGAM-PES-01-007712
ENSMUSG00000001510	AGAM-PES-01-008808
ENSMUSG00000001510	AGAM-PES-01-008812
ENSMUSG00000001510	AGAM-PES-01-008895
ENSMUSG00000001510	AGAM-PES-01-008984
ENSMUSG00000001510	AGAM-PES-01-010887
ENSMUSG00000001510	AGAM-PES-01-010894
ENSMUSG00000001510	AGAM-PES-01-011064
ENSMUSG00000001510	AGAM-PES-01-012053
ENSMUSG00000001510	AGAM-PES-01-012120
ENSMUSG00000001510	AGAM-PES-01-012391
ENSMUSG00000001510	AGAM-PES-01-013004
ENSMUSG00000001510	AGAM-PES-01-013016
ENSMUSG00000001510	AGAM-PES-01-013655
ENSMUSG00000001510	AGAM-PES-01-014187
ENSMUSG00000001510	AGAM-PES-01-014445
ENSMUSG00000001510	CBRI-XXX-01-001019
ENSMUSG00000001510	CBRI-XXX-01-002414
ENSMUSG00000001510	CBRI-XXX-01-002694
ENSMUSG00000001510	CBRI-XXX-01-002725
ENSMUSG00000001510	CBRI-XXX-01-002813
ENSMUSG00000001510	CBRI-XXX-01-003512
ENSMUSG00000001510	CBRI-XXX-01-003542
ENSMUSG00000001510	CBRI-XXX-01-003565
ENSMUSG00000001510	CBRI-XXX-01-004115
ENSMUSG00000001510	CBRI-XXX-01-004742
ENSMUSG00000001510	CBRI-XXX-01-004910
ENSMUSG00000001510	CBRI-XXX-01-005314
ENSMUSG00000001510	CBRI-XXX-01-006095
ENSMUSG00000001510	CBRI-XXX-01-006416
ENSMUSG00000001510	CBRI-XXX-01-009080
ENSMUSG00000001510	CBRI-XXX-01-009645
ENSMUSG00000001510	CBRI-XXX-01-009782
ENSMUSG00000001510	CBRI-XXX-01-009829
ENSMUSG00000001510	CBRI-XXX-01-014018
ENSMUSG00000001510	CBRI-XXX-01-017902
ENSMUSG00000001510	CBRI-XXX-01-018598
ENSMUSG00000001510	CBRI-XXX-01-019035
ENSMUSG00000001510	CBRI-XXX-01-019203
ENSMUSG00000001510	CELE-XXX-01-000748
ENSMUSG00000001510	CELE-XXX-01-001683
ENSMUSG00000001510	CELE-XXX-01-001883
ENSMUSG00000001510	CELE-XXX-01-002469
ENSMUSG00000001510	CELE-XXX-01-002553
ENSMUSG00000001510	CELE-XXX-01-002891
ENSMUSG00000001510	CELE-XXX-01-002987
ENSMUSG00000001510	CELE-XXX-01-003306
ENSMUSG00000001510	CELE-XXX-01-004351
ENSMUSG00000001510	CELE-XXX-01-005784
ENSMUSG00000001510	CELE-XXX-01-006055
ENSMUSG00000001510	CELE-XXX-01-006516
ENSMUSG00000001510	CELE-XXX-01-006821
ENSMUSG00000001510	CELE-XXX-01-006910
ENSMUSG00000001510	CELE-XXX-01-007069
ENSMUSG00000001510	CELE-XXX-01-008324
ENSMUSG00000001510	CELE-XXX-01-009183
ENSMUSG00000001510	CELE-XXX-01-010438
ENSMUSG00000001510	CELE-XXX-01-011628
ENSMUSG00000001510	CELE-XXX-01-011743
ENSMUSG00000001510	CELE-XXX-01-011961
ENSMUSG00000001510	CELE-XXX-01-012062
ENSMUSG00000001510	DMEL-XXX-02-000044
ENSMUSG00000001510	DMEL-XXX-02-000688
ENSMUSG00000001510	DMEL-XXX-02-002328
ENSMUSG00000001510	DMEL-XXX-02-002329
ENSMUSG00000001510	DMEL-XXX-02-002369
ENSMUSG00000001510	DMEL-XXX-02-003750
ENSMUSG00000001510	DMEL-XXX-02-004065
ENSMUSG00000001510	DMEL-XXX-02-004066
ENSMUSG00000001510	DMEL-XXX-02-005668
ENSMUSG00000001510	DMEL-XXX-02-005718
ENSMUSG00000001510	DMEL-XXX-02-006154
ENSMUSG00000001510	DMEL-XXX-02-006321
ENSMUSG00000001510	DMEL-XXX-02-006557
ENSMUSG00000001510	DMEL-XXX-02-006558
ENSMUSG00000001510	DMEL-XXX-02-006603
ENSMUSG00000001510	DMEL-XXX-02-006604
ENSMUSG00000001510	DMEL-XXX-02-006699
ENSMUSG00000001510	DMEL-XXX-02-006735
ENSMUSG00000001510	DMEL-XXX-02-007581
ENSMUSG00000001510	DMEL-XXX-02-009569
ENSMUSG00000001510	DMEL-XXX-02-010310
ENSMUSG00000001510	DMEL-XXX-02-010311
ENSMUSG00000001510	DMEL-XXX-02-010312
ENSMUSG00000001510	DMEL-XXX-02-011516
ENSMUSG00000001510	DMEL-XXX-02-011585
ENSMUSG00000001510	DMEL-XXX-02-011586
ENSMUSG00000001510	DMEL-XXX-02-011979
ENSMUSG00000001510	DMEL-XXX-02-011980
ENSMUSG00000001510	DMEL-XXX-02-011981
ENSMUSG00000001510	DMEL-XXX-02-011982
ENSMUSG00000001510	DMEL-XXX-02-011983
ENSMUSG00000001510	DMEL-XXX-02-011988
ENSMUSG00000001510	DMEL-XXX-02-012083
ENSMUSG00000001510	DMEL-XXX-02-012194
ENSMUSG00000001510	DMEL-XXX-02-012676
ENSMUSG00000001510	DMEL-XXX-02-012677
ENSMUSG00000001510	DMEL-XXX-02-012683
ENSMUSG00000001510	DMEL-XXX-02-012686
ENSMUSG00000001510	DMEL-XXX-02-012689
ENSMUSG00000001510	DMEL-XXX-02-013972
ENSMUSG00000001510	DMEL-XXX-02-014770
ENSMUSG00000001510	DMEL-XXX-02-015662
ENSMUSG00000001510	DMEL-XXX-02-016655
ENSMUSG00000001510	DMEL-XXX-02-018479
ENSMUSG00000001510	HSAP-XXX-04-001482
ENSMUSG00000001510	HSAP-XXX-04-001663
ENSMUSG00000001510	HSAP-XXX-04-003086
ENSMUSG00000001510	HSAP-XXX-04-004481
ENSMUSG00000001510	HSAP-XXX-04-004482
ENSMUSG00000001510	HSAP-XXX-04-004664
ENSMUSG00000001510	HSAP-XXX-04-004741
ENSMUSG00000001510	HSAP-XXX-04-004742
ENSMUSG00000001510	HSAP-XXX-04-004743
ENSMUSG00000001510	HSAP-XXX-04-004823
ENSMUSG00000001510	HSAP-XXX-04-005431
ENSMUSG00000001510	HSAP-XXX-04-005432
ENSMUSG00000001510	HSAP-XXX-04-006182
ENSMUSG00000001510	HSAP-XXX-04-006713
ENSMUSG00000001510	HSAP-XXX-04-006816
ENSMUSG00000001510	HSAP-XXX-04-007026
ENSMUSG00000001510	HSAP-XXX-04-007028
ENSMUSG00000001510	HSAP-XXX-04-007365
ENSMUSG00000001510	HSAP-XXX-04-007598
ENSMUSG00000001510	HSAP-XXX-04-007942
ENSMUSG00000001510	HSAP-XXX-04-008611
ENSMUSG00000001510	HSAP-XXX-04-008613
ENSMUSG00000001510	HSAP-XXX-04-009428
ENSMUSG00000001510	HSAP-XXX-04-010404
ENSMUSG00000001510	HSAP-XXX-04-013931
ENSMUSG00000001510	HSAP-XXX-04-013968
ENSMUSG00000001510	HSAP-XXX-04-013969
ENSMUSG00000001510	HSAP-XXX-04-013970
ENSMUSG00000001510	HSAP-XXX-04-015019
ENSMUSG00000001510	HSAP-XXX-04-015333
ENSMUSG00000001510	HSAP-XXX-04-015334
ENSMUSG00000001510	HSAP-XXX-04-017962
ENSMUSG00000001510	HSAP-XXX-04-017981
ENSMUSG00000001510	HSAP-XXX-04-018042
ENSMUSG00000001510	HSAP-XXX-04-018863
ENSMUSG00000001510	HSAP-XXX-04-018864
ENSMUSG00000001510	HSAP-XXX-04-018866
ENSMUSG00000001510	HSAP-XXX-04-018901
ENSMUSG00000001510	HSAP-XXX-04-018911
ENSMUSG00000001510	HSAP-XXX-04-019915
ENSMUSG00000001510	HSAP-XXX-04-019916
ENSMUSG00000001510	HSAP-XXX-04-023858
ENSMUSG00000001510	HSAP-XXX-04-023929
ENSMUSG00000001510	HSAP-XXX-04-024047
ENSMUSG00000001510	HSAP-XXX-04-024107
ENSMUSG00000001510	HSAP-XXX-04-024356
ENSMUSG00000001510	HSAP-XXX-04-024954
ENSMUSG00000001510	HSAP-XXX-04-025749
ENSMUSG00000001510	HSAP-XXX-04-025750
ENSMUSG00000001510	HSAP-XXX-04-025998
ENSMUSG00000001510	HSAP-XXX-04-026135
ENSMUSG00000001510	HSAP-XXX-04-026167
ENSMUSG00000001510	HSAP-XXX-04-026168
ENSMUSG00000001510	HSAP-XXX-04-026177
ENSMUSG00000001510	HSAP-XXX-04-028278
ENSMUSG00000001510	HSAP-XXX-04-028362
ENSMUSG00000001510	HSAP-XXX-04-028365
ENSMUSG00000001510	HSAP-XXX-04-028366
ENSMUSG00000001510	HSAP-XXX-04-028367
ENSMUSG00000001510	HSAP-XXX-04-028373
ENSMUSG00000001510	HSAP-XXX-04-028379
ENSMUSG00000001510	HSAP-XXX-04-029000
ENSMUSG00000001510	HSAP-XXX-04-029001
ENSMUSG00000001510	HSAP-XXX-04-029711
ENSMUSG00000001510	HSAP-XXX-04-029769
ENSMUSG00000001510	HSAP-XXX-04-030062
ENSMUSG00000001510	HSAP-XXX-04-030063
ENSMUSG00000001510	HSAP-XXX-04-030064
ENSMUSG00000001510	HSAP-XXX-04-030065
ENSMUSG00000001510	HSAP-XXX-04-031557
ENSMUSG00000001510	HSAP-XXX-04-032109
ENSMUSG00000001510	HSAP-XXX-04-032364
ENSMUSG00000001510	HSAP-XXX-04-032993
ENSMUSG00000001510	MMUS-XXX-02-000313
ENSMUSG00000001510	MMUS-XXX-02-003310
ENSMUSG00000001510	MMUS-XXX-02-004607
ENSMUSG00000001510	MMUS-XXX-02-004644
ENSMUSG00000001510	MMUS-XXX-02-005136
ENSMUSG00000001510	MMUS-XXX-02-007187
ENSMUSG00000001510	MMUS-XXX-02-007979
ENSMUSG00000001510	MMUS-XXX-02-008026
ENSMUSG00000001510	MMUS-XXX-02-008172
ENSMUSG00000001510	MMUS-XXX-02-008363
ENSMUSG00000001510	MMUS-XXX-02-009608
ENSMUSG00000001510	MMUS-XXX-02-012469
ENSMUSG00000001510	MMUS-XXX-02-012717
ENSMUSG00000001510	MMUS-XXX-02-012759
[truncated: 98,532 more rows]
